# Supplementary material for: Weighted gene co-expression network analysis identifies molecular pathways and hub genes involved in broiler White Striping and Wooden Breast myopathies
Source: Sci Rep. 2021 Jan 19;11:1776. doi: 10.1038/s41598-021-81303-7 (PMC7815844; doi:10.1038/s41598-021-81303-7)
Supplement: Supplementary file 2 — Supplementary Table S1. [file 41598_2021_81303_MOESM2_ESM.xlsx]

## Sheet: Supplementary Table S1
Supplementary Table S1. Module-Trait association values. Table reports Pearson’s correlation coefficients measured between each single module and trait.
	Breast.wt.	L.mm	L.Wt	W.mm	W.Wt	H1.mm	H2.mm	H3.mm	pH	L..raw	a..raw	b..raw	Drip.loss	Cook.loss.NM	AK.NM	Uptake	Cook.loss.M	Yield	AK.M	UmiditA	Lipidi	Ceneri	Collagene	Proteine	Mg.mg.100g	K.mg.100g	P.mg.100g	Na.mg.100g	Ca.mg.100g	M1	M2	M3	M4	M5	M6	M7	M8	M9	S1	S2	S3	S4	S5	S6	S7	S8	S9	S10	S11
MEmediumpurple3	0.0116679091047805	-0.116935405311267	0.00738680703816552	-0.476136498328131	-0.0849280289922517	0.226348614707585	0.274715900144141	0.149006242735443	0.188253822886743	0.0313779672403616	0.260368632377271	0.0145766845034463	-0.0905827268797067	0.233685119746361	0.0915844005534229	-0.300779646015681	0.240195347336072	-0.301647003511964	0.174115163725604	0.417569321322418	0.229840256962937	-0.101845982839966	0.232513806108086	-0.358854513719402	-0.253118435530301	0.162441369446033	0.0020212295575652	0.192794605742895	0.316253597727129	0.198148174761235	0.493284652786454	-0.116555989652695	0.0691020897910153	0.0186125229709453	0.49119353598786	-0.257687308324096	-0.0290967605650055	-0.491193535964119	-0.351739532653671	-0.611669976715158	0.281604981940168	0.501806656152516	0.408499232804213	0.351377655221636	0.239496776471351	-0.287005062200849	-0.262893628300562	0.469609697395599	0.147663485077089
MEthistle3	-0.226888079756236	-0.283870107717661	0.22971741597281	-0.306924342486928	0.204976102012283	-0.154210594314952	0.00384709982862583	0.104861799753223	0.288141718207749	-0.00951554238496253	0.160331677288052	-0.169212830657463	-0.00181507742909953	-0.0422799507833038	-0.0789175196853926	-0.19313085271144	-0.0357330023778615	-0.0759594524857518	-0.00508423374612601	0.374850996069595	0.137589336853313	-0.0805177113309834	0.216075430211649	-0.237181735904666	-0.164596485389562	0.0282783264570805	-0.0122534140768929	0.233619984928238	0.370165124468582	0.0416549569889262	0.564061014990365	0.105479187575675	0.161591991465619	-0.117728479032385	0.19037053893188	-0.257971726027682	-0.175333922739595	-0.190370538904293	-0.133687904907386	-0.603331594981998	0.121748782191935	0.390523078449476	0.141586238134965	0.393431556473693	0.539379014093285	-0.126823040742438	0.15710061874506	0.490788164382832	-0.0377893826944575
MEwheat3	0.202111158747715	0.324638547878462	-0.142213409301093	-0.0203403149167723	-0.211898168142097	0.319846024573328	0.217560354467364	-0.0565063249817985	-0.466825489071473	-0.0929241956615466	0.610781853019104	0.433383402118747	-0.0956323700172436	0.208921422479551	-0.0401596263391948	-0.287930438225886	0.260478329850115	-0.30595704538836	0.25144826190978	0.0714256674156842	0.481451644173348	-0.404422900143526	0.266590859137669	-0.498024875639652	-0.231114903966815	0.412086447871831	-0.073905271724926	0.242717787495636	0.239920891632922	0.721840097773154	0.224910801877554	-0.415427265293706	-0.265947630495047	-0.495724817392927	-0.340412876263376	-0.227948994019561	-0.294500194574198	0.340412876266118	-0.528782706453179	-0.242304013091852	0.123215091649346	0.655705191784021	-0.0110006277314421	0.0316339167145099	-0.465168178999815	-0.426873334703196	-0.435022027846395	0.358923346530289	0.26067804166027
MEskyblue2	0.258802258640344	0.0861471130851648	-0.291270545254726	-0.114026915251228	-0.274969852337442	0.319810609241832	0.458152279698283	0.172620081947012	0.100287554459716	0.0959521191477008	0.154327926562477	0.216750264442525	-0.237682495554183	0.338295046400062	0.159521294522872	-0.296715231136652	0.398226650074818	-0.397864290856393	0.371210236879485	0.397719360621243	0.422504208458386	-0.449147026516749	0.617541340750955	-0.589620687918393	-0.40188768840003	0.161687411010727	-0.0109057548170016	0.320814958400607	0.346806085367696	0.525598124943577	0.244937723335445	-0.179512813167882	-0.393296211248695	-0.463681118608501	0.424494582018309	-0.285859820417512	-0.205343776778199	-0.424494581999341	-0.495636357357352	-0.334157375785199	0.636896069534566	0.255807326755483	0.464685521376243	0.228013132569294	-0.454544026005473	-0.172803428934342	0.00048320973108133	0.215185489531181	0.322925186360102
MEdarkolivegreen1	-0.00167550140499081	0.0377430536322022	0.0463050889158312	-0.264029734813326	-0.0243020457778766	0.0305914178090058	0.167943162008977	-0.00147143193302934	0.0780905092754669	0.0805439342232707	0.448690577576347	0.272981664532404	-0.35050249483584	0.274473506863265	0.127341085291896	-0.164474058483338	0.352228534641911	-0.30390243992116	0.318326500762664	0.45168776783381	0.558711921125228	-0.571752200476019	0.591323219765991	-0.667137697829982	-0.321931925226924	0.214914445554194	-0.0459264741487069	0.432583722129968	0.5159604939947	0.718316714508407	0.365597439334	-0.351818482958398	-0.169182884035158	-0.576654020701455	-0.116204847635384	-0.462980892224546	-0.255829096844226	0.116204847673114	-0.530618672226366	-0.550418460921434	0.151928519592229	0.665468975126444	0.128040116341017	0.389850314397798	-0.0707141703628354	-0.207038999904071	-0.0699480750508994	0.535410338097289	0.318786121636634
MEbrown	0.171185142120317	0.109481319222032	-0.159740213273281	-0.421040047854206	-0.28191368545876	0.319803005149897	0.300905054079231	0.152723469293794	0.131490392805065	0.141561194905877	0.186662418687363	0.0127107581849535	-0.444579161048206	0.359865976816839	0.152634429393795	-0.293906829511703	0.408572858336607	-0.405843897645205	0.434709411854106	0.449196368327389	0.406233517088436	-0.268644402709247	0.550392492654076	-0.671018451734464	-0.158572100007703	0.503734052286804	0.121665291300632	0.565586077878318	0.707107093378584	0.597432663006255	0.750643151969012	-0.235992747480767	-0.110130443091822	-0.51221684491842	0.221382373153159	-0.514568274733616	-0.288217610163773	-0.22138237314113	-0.227784651424653	-0.301040328240715	0.32821626465186	0.473887352433691	0.472039571661532	0.631349526596707	-0.0701707476260397	-0.363083040648144	0.0963649235267471	0.292979177410457	0.298465019402362
MEturquoise	0.585299877599537	0.335842812448673	-0.566106420724438	-0.166660302548198	-0.636715430136128	0.609633831986392	0.69696090787216	0.56552794943387	0.525750951000288	-0.142933089178958	0.265560378758403	-0.0637148757302604	-0.284747989845747	0.72736531880722	0.471507776809666	-0.633056669486128	0.694110094559968	-0.750657802537961	0.675670034167066	0.815198964330179	0.74356484682742	-0.604476208036746	0.757086100699226	-0.903374164344712	-0.485329411573938	0.368015891351911	-0.182117921620973	0.780851792589837	0.755144333741025	0.642963515884676	0.544523799435983	-0.613513014027123	0.121203285757802	-0.235520686791006	0.244910727656467	-0.184768432268511	0.231842144394795	-0.244910727632857	-0.574532146682558	-0.373688860455518	0.303856025523129	0.51684344392039	0.752802568449333	0.77175988699935	-0.426378563842707	-0.579477580264942	-0.177768660507006	0.489445350630221	0.733029327671849
MEpalevioletred1	0.0810535189250387	-0.0369748263025311	-0.11003347917026	0.139833873067222	-0.0204454426726883	0.0154172496058992	0.127835375925597	0.146890965359655	0.101432929520667	-0.0967272370781584	-0.0672718283725413	-0.102021923432328	-0.14599827723471	0.0801931812235103	0.0681187833613254	-0.200336241035285	0.143324730337004	-0.192482405259488	0.398019484728136	0.11837551278595	0.24530327584712	-0.291283485153681	0.45148461317905	-0.417223891785358	0.0579130706768343	0.32210854714457	0.162513396498347	0.434396645536485	0.553255315160376	0.520441703289229	0.469304525308628	-0.0351579469758093	-0.199199735657972	-0.788295062774279	-0.410856668724311	-0.483889636190536	-0.541549466000586	0.410856668734143	0.0353895103477185	-0.0630310278754189	0.0457817957764813	0.260634648439797	-0.12677875441852	0.374056386331036	0.0227999185105366	-0.00740309146250565	0.508285016339123	0.108565642031147	0.0256921257159417
MEgreenyellow	0.0809638427633149	0.241036356375411	-0.0218855393831591	0.0449423741484822	-0.0858505224389551	-0.0131856336445921	0.0526710001965071	-0.0804016709507435	0.0723405077034178	0.212579910355048	-0.0185839205899658	-0.0300291096991512	-0.278169929428978	0.140917628268723	0.0298154706387642	-0.0909511167703978	0.26171753829025	-0.211720662051983	0.314935277158992	0.339583602924166	0.33645325287182	-0.323910742047643	0.673412416938833	-0.663757336321109	0.0338340288389538	0.531820053598077	0.295832253942403	0.615542396936749	0.77667995339371	0.646510163228003	0.611808791198071	-0.241741489598424	-0.177331772385272	-0.696214320910522	0.0235775462633587	-0.559422033006845	-0.387123907883052	-0.0235775462538063	-0.0303767197881918	-0.047424578359863	0.286306690117824	0.275421479733162	0.315464702466626	0.642904562048617	-0.189347642974987	-0.123582806255126	0.388556710030633	0.0206016860140874	0.263864948431805
MEskyblue4	0.479938261157865	0.273930855281881	-0.456752962534007	0.151994221521438	-0.42887190734439	0.457743108122186	0.517265834946914	0.310944406033067	0.223491896104641	-0.127148002641794	-0.0794974293837184	-0.0952805561450435	-0.107036674534321	0.47076502882415	0.352655333896348	-0.447951676017643	0.532531551692138	-0.558400342486278	0.714121113751131	0.38279505452633	0.463248722514744	-0.397571081061008	0.673342811093915	-0.762048612748295	-0.0218092681023111	0.616480261817568	0.235422898599085	0.653609985683247	0.783890425693427	0.796161855504787	0.574169880740332	-0.445777728806795	-0.157446410549995	-0.649058676720541	-0.0215339425672215	-0.552617727592544	-0.270238661276518	0.0215339425764586	-0.171934840179633	-0.0452730777239686	0.211332824082356	0.417953375124266	0.380887656263877	0.658607054561176	-0.334118990754882	-0.265504348022977	0.129604234662817	0.0871689083866644	0.414601768001804
MEtan4	0.471045600983605	0.46314551877793	-0.376113163734121	0.360902555564208	-0.362345880958088	0.345772778219549	0.506343513799767	0.289996511815333	0.0957318798233544	-0.440290344354604	0.393970097979359	0.00868387755124656	0.136204616032006	0.374180675585562	0.152492337961735	-0.561735705634124	0.391663549771756	-0.524755897756718	0.541506731208677	0.423258552554616	0.702234088125281	-0.676609321411799	0.645978795909538	-0.810802369499547	-0.287773878145678	0.472799739294552	-0.0491133165945763	0.621447549404825	0.644081820691731	0.854489019766661	0.409477927008079	-0.618070491948089	-0.0495604131562611	-0.589317554087032	-0.415442631540329	-0.273274066801716	-0.197123483780684	0.41544263156149	-0.5795509692183	-0.379897218496008	0.11203203739008	0.764995650777322	0.123875635943456	0.452443823744131	-0.442096576692059	-0.450245239505609	-0.219117937505199	0.500672193177695	0.47955903988244
MEthistle1	-0.0542221069867763	-0.380960606006686	-0.0758429449173939	-0.0188346440535289	0.120614842699742	0.0603629475492453	0.109558194494344	0.161554664447065	-0.0291098668215274	0.18119924806943	0.125163286734523	0.430292178864871	-0.256715343028589	0.173116603867446	0.191599781771504	-0.204849693095948	0.28241846839444	-0.278006072769985	0.298164265409859	0.262973564083001	0.403315042776419	-0.615294335535498	0.703312642401092	-0.54095094085504	-0.320840458318256	0.0272380774141619	0.0566240680284129	0.264542673201696	0.316875942534928	0.595980484720697	0.0621796061184656	-0.105266936073248	-0.497038050820687	-0.749472896258557	0.0115702704512551	-0.351602543587114	-0.454829305165564	-0.0115702704188843	-0.470366203794824	-0.390494664792608	0.530247384064454	0.277624207435303	0.029851850088748	0.0842192417810209	-0.372036199277282	0.114458701739586	0.249384042847982	0.221276524852851	0.159874053794825
MEdarkseagreen3	-0.287461848952411	-0.676974350191284	0.130484714743348	-0.332250268858871	0.2945140403299	-0.0805189081476616	0.0158485678763679	0.100671257975672	-0.0339703010209096	-0.0710802637998892	-0.0488030615586963	0.10827613875157	-0.148729752357977	-0.142891582208468	-0.0178683547940629	0.0472984355162365	-0.143266495471604	0.110558372028338	0.0454438364272132	-0.392297833356208	-0.318530759799039	0.142435126640572	-0.32641285491145	0.479498064033864	-0.0421450566403425	-0.516041615636316	-0.065352196065613	-0.585899753653171	-0.516095367303256	-0.252626237740258	-0.207538115855159	0.679169582371112	-0.390136747832491	-0.270885615394507	-0.150445021267845	-0.164264056343846	-0.577485020494887	0.150445021287152	-0.000573512012137463	-0.412548065103815	0.0282348374208015	0.00836281232188339	-0.681883282202419	-0.632074280753667	0.61878719354207	0.454654273590949	0.254944019755727	0.203974842921397	-0.656097850828122
MElightpink	-0.149427491251007	-0.436809299021442	0.025130550979297	-0.0151933191753704	0.226079961109994	-0.17666770497063	0.211575688135197	0.170968518362594	0.145608691161516	-0.148716468093946	0.165284107826908	0.153390984272131	-0.0780728244118821	-0.086378723993154	-0.0857837937925266	-0.136252470217817	-0.0633443516566059	-0.0298178670976662	0.0969958186201203	0.151900896374598	0.250338085370383	-0.475577704922577	0.382407411407496	-0.180344050652627	-0.487266795705186	-0.404713927454933	-0.234842354452089	-0.0347289924578359	-0.0519968326827481	0.210797873928492	-0.0395353922537291	0.311338334019886	-0.489475439398919	-0.619949710820011	-0.0553362206525223	-0.172563938409798	-0.501167021929079	0.0553362206898949	-0.477384729768477	-0.610579108113457	0.448923550747105	0.185204182389107	-0.235170396637653	-0.241681156107342	0.0269088399307142	0.191783646756497	0.344497609713427	0.451923704917317	-0.137783588180839
MEdarkseagreen	-0.0688227295259399	-0.287525400573237	-0.0472246388322648	-0.205514384451622	0.0487483991305853	-0.0794624031438234	0.190274113581895	0.38164694718204	0.437538443729686	0.0614600646742357	0.395305693925671	0.195085395639083	-0.327101380382547	0.175954549833143	0.0492823319061175	-0.295452675761187	0.155430133294874	-0.243527982343714	0.00855975938288842	0.698388644003172	0.547998908615012	-0.704475325380962	0.714423437397347	-0.52968747518583	-0.766817982696735	-0.348692533403621	-0.391285803745865	0.378637615732448	0.260963298973755	0.126452171087909	0.097290813227661	-0.0638517670334977	-0.0592020640967916	-0.193211096414954	0.316259184206547	0.201356277585668	0.0754789204826802	-0.316259184163843	-0.71599883515674	-0.730814304743986	0.659644501330267	0.199396291615442	0.377695866089009	0.209066707816974	-0.289163676727832	-0.155512007046624	0.167949307145817	0.611694379379879	0.344731889141692
MEtan3	-0.278505202468813	-0.290431761970566	0.197620043157988	-0.13835414504317	0.287086521126459	-0.32551630023477	-0.124163983667224	0.016381911438213	0.121211680135181	0.100514725020623	0.247023544371009	0.330903825720042	-0.47458629818709	-0.0449245391795946	-0.0671144484293742	0.182376132659364	-0.0103578138076242	0.0976644064488743	-0.13236508617916	0.235292321902918	0.285319517270239	-0.66326979085561	0.584807063608432	-0.282407294928656	-0.393526541360982	-0.349091505499722	-0.0425037480633884	0.0432232013305705	-0.000303095215908729	0.130008087157508	-0.380331671364627	-0.0930338773405904	-0.198085787497196	-0.244978686077466	-0.0168705664691535	0.220884422167616	-0.132616317266237	0.0168705665098614	-0.570836074047767	-0.556144209498986	0.540111737593621	0.141731839100562	-0.167342058197221	-0.195671943363162	-0.390314361959137	0.272283921383705	0.0986582191895603	0.271354567334292	0.0788777172276406
MEmediumorchid3	0.092180472065599	0.136711766408561	-0.0116667514143446	0.17446848478868	-0.00119480367825495	0.126667928246686	0.197928694802491	-0.0341141055690062	-0.093703548248949	-0.0995570722822172	0.134831830099814	0.0666577674984567	0.305398611948116	0.0493537019791066	-0.0568624038639556	-0.264576345111005	0.125101755617902	-0.208941452907502	0.117956736414007	0.226718157708084	0.231346959943638	-0.223909008474029	0.393912494481699	-0.470666756728901	-0.0650064555558542	0.408103232333764	0.288971195724066	0.208509019942636	0.377840319224304	0.430648704180781	0.342811294576253	-0.314534571767297	-0.0866892535030943	-0.180313964815952	0.322465740774254	-0.272112488912963	-0.215833033055637	-0.322465740758334	-0.361829324668008	-0.446921799140918	0.42359699982353	0.540210630185883	0.262631214505878	0.253429737344832	-0.171414585864642	-0.181110094857887	-0.318922003928171	0.217392022729672	0.158939487192876
MEchocolate4	0.175561245631782	-0.0863731480339204	-0.264304329893623	0.363445913413907	-0.0439221350922039	0.110192568023494	0.374693789473776	0.263182031581261	0.0517627770330898	-0.13781392655156	0.132627603541061	0.185169161545368	0.194767369762309	0.0661215879662239	-0.017094662096851	-0.409034946601967	0.110153884374241	-0.271051584012477	0.190996162978067	0.31997642586727	0.431669204813205	-0.579535093148611	0.629928443427786	-0.487253821608895	-0.549285281116235	-0.0871200171644649	-0.170670542560998	0.239305480744508	0.183385626400193	0.402344561251159	0.0859591992346934	0.0118204378857653	-0.488442256075545	-0.590338245646511	0.199259781127883	-0.0868999576258663	-0.338706142438917	-0.199259781106111	-0.581253517066102	-0.420585354872668	0.735119465906956	0.161896199013583	0.214133963431229	-0.0158079821970729	-0.516680662511206	-0.0798895015626788	0.194134681467441	0.302751272258266	0.19102180538472
MEfirebrick2	-0.325869917486094	-0.486868770831779	0.215525634153032	0.127989306930229	0.436257441990843	-0.353707230619368	-0.0467147680694714	-0.156551037956847	-0.0413940240801918	0.129707169856927	-0.25750246439638	0.163776316786267	0.0803547405058782	-0.345844321737142	-0.224997374307538	0.211226956133292	-0.249098351481849	0.260895878576529	-0.1971110220161	-0.112895489777127	-0.174293554638544	-0.139879546924086	0.267824621254688	0.0787467117096835	-0.148900253237316	-0.361700811397189	0.192222040688177	-0.329888288623532	-0.241940194566962	-0.0729632184861371	-0.270189496284763	0.450538365053414	-0.580522013276336	-0.346482981153692	0.46706359813088	-0.129922298996533	-0.493576124644518	-0.467063598107998	-0.168844621506588	-0.346266916732149	0.720291151673145	-0.200411173921431	-0.136499105929227	-0.416409460824918	-0.0550859037878262	0.533557085607899	0.359789657782254	-0.0937242340202916	-0.336549169949595
MEnavajowhite2	-0.343096816226695	-0.335592468572838	0.246811959134633	0.235133125223539	0.431225888402288	-0.361089613305929	-0.196547578963867	-0.237855259734347	-0.328947165683232	0.171770123999885	-0.0283955078374377	0.256307517058216	0.224164564486003	-0.472551759015996	-0.426548008258562	0.131318723477163	-0.391632524887986	0.31202056310235	-0.405995937332469	-0.188126572577292	-0.151789747553373	-0.0759066851140375	0.145496785309417	0.131916258675467	-0.240920874066952	-0.331941382225864	0.024237602337445	-0.319035211630978	-0.318138962193266	-0.132872323951042	-0.184168261908137	0.541259442817449	-0.613811319162249	-0.36748759456767	0.374172981100342	0.0189845059227916	-0.522743034865321	-0.374172981095907	-0.169589115875333	-0.22974288510722	0.762378105504214	-0.264116716370489	-0.112440349823705	-0.509252416217767	-0.196605376535569	0.325599635954128	0.35875648256261	-0.0750177456792122	-0.34913833172324
MEantiquewhite3	-0.0706841583457899	-0.390428384868955	-0.0302280756694699	0.240726943284182	0.228780931547528	-0.0310906324587477	0.176892445355461	0.274440972370134	0.0378618374351356	-0.300446573820834	0.197993115490497	0.1989123576004	0.308169111510257	-0.07903768801363	-0.0592288666315086	-0.300835725185462	-0.0818052566725536	-0.0957114491426006	-0.0363680168210427	0.11546657884926	0.193788410526089	-0.456246258936257	0.267627680629508	-0.102637203845063	-0.452216353376035	-0.370874995544908	-0.147466835352475	-0.176501025951036	-0.218227852357161	-0.0223071630223812	-0.293497694426549	0.0342250977518906	-0.161562170619981	-0.0447919072437671	0.0652590209577744	0.298398667344983	-0.160715543332988	-0.0652590209238427	-0.652644132899059	-0.746706928726936	0.52391733531693	0.310744004218371	-0.218626217812167	-0.393401780746984	-0.191553049287187	0.098871491121674	-0.208518004828284	0.460502741944176	-0.0783665398265614
MEchocolate1	-0.147643591695379	-0.253194162662661	0.0983498286027596	-0.0457013814087639	0.191383863863992	-0.189252739095337	0.0925567336005368	0.301524307106973	0.45523581299129	-0.266739469870318	-0.0273684924884239	-0.2646902363257	-0.0489625662375667	-0.130444688629523	-0.19612221833354	-0.0963695560662415	-0.183140522637267	0.0659263366872235	-0.192359392254169	0.331536071488085	0.0769780140094331	-0.347623380553084	0.493293032503469	-0.22541936658292	-0.252175003753192	-0.156781273653352	0.17211400566488	0.0887020637493924	0.16198477049147	-0.232696076842333	0.0174912511302044	-0.0109315326288299	0.175764029462507	0.18082780514445	0.435608007758421	0.369492072055284	-0.0406789404010404	-0.435608007726999	-0.397474645724517	-0.732727732481017	0.741657842958729	0.182313710754491	0.110798348424446	0.0488327111649741	-0.109671136209717	0.121122825586501	0.0336380492930435	0.283100110360961	-0.0302750107226773
MEfirebrick4	0.48441682645978	0.185983631819239	-0.487359777602412	-0.0184292185876993	-0.487976417235567	0.363854877860273	0.668922891121126	0.607573255583925	0.79106171121989	-0.280972422269427	-0.00946045256687171	-0.391431864047391	-0.0431379102441612	0.497382879027628	0.349995619517491	-0.543945442012887	0.416738013462084	-0.533470878531142	0.498138818332112	0.861309811717286	0.589536786218814	-0.512773892876165	0.701302822212284	-0.697815180271679	-0.55525208584881	0.0294180948589957	-0.286285877106221	0.680644620958914	0.635261648144033	0.298394537866664	0.506946627179769	-0.26985207806907	0.157363858347563	-0.149139360311269	0.395003962866234	-0.099463999840605	0.2492822920386	-0.395003962834786	-0.440051666240461	-0.452948594407626	0.351561329006198	0.246627150160705	0.722387445255894	0.723631358828402	-0.119701356225889	-0.382598624301495	0.16872930121235	0.50702878196396	0.560669054542253
MElightcyan1	0.341518831358736	0.0377196984657787	-0.406422400722068	0.159027884477463	-0.304639858090088	0.162092300911911	0.501090445390591	0.676555384706317	0.834686407967868	-0.280095406752545	-0.0106521254964025	-0.357801729341436	0.0747860551783893	0.297748333170336	0.184827077472234	-0.501573706319794	0.181442644125153	-0.362186258583528	0.142306351249215	0.796081883341038	0.452778730962922	-0.526430109390866	0.65483710711947	-0.480171922765772	-0.654207577499467	-0.274449969309954	-0.35198701614496	0.489808128914127	0.342251057059098	-0.121823418120897	0.147942535352166	-0.144660843770561	0.248076975317417	0.186480614073608	0.531941625856386	0.412151895068278	0.430874348019422	-0.531941625828096	-0.495065457063672	-0.480984783924126	0.603775044610192	-0.0416116709465318	0.667746394416329	0.427297825893526	-0.325635965175534	-0.24441636951391	0.172605007196	0.411107426526401	0.471237278601437
MEbrown1	0.17406859792548	-0.0706765059410904	-0.19313979327888	0.41570198804736	-0.000709060306754969	-0.0287776268860518	0.332024136046986	0.175946202715345	0.413268653043697	-0.106431045196126	-0.378723165381146	-0.145400161266045	0.146223006071439	0.13026686905856	0.216763055914748	-0.153465787784488	0.218611372322345	-0.213851319278136	0.392957842294828	0.314485920351554	0.213741350265547	-0.440506064622795	0.722631067411643	-0.475772020047706	-0.0808263681406912	0.0545227823720425	0.285649983690093	0.298152104140508	0.436565952044216	0.432635881346152	0.0897260413138515	-0.0833440640706382	-0.332607233760947	-0.567972671009961	0.255894055639947	-0.433763442804188	-0.313917366171033	-0.255894055606214	-0.164351198189511	-0.233268233244689	0.460260022656417	0.0585204113474894	0.169387271335448	0.307264069906979	-0.166061211268671	0.313733291774494	0.439275824841283	-0.0288402422671965	0.144094312021892
MEsteelblue	0.570003571236735	0.136404751431372	-0.618594608099606	0.236936750139707	-0.479517203642323	0.406083177667677	0.720143905492847	0.514817008827043	0.622827661076517	-0.183927280213746	-0.201043097407146	-0.0737878789072974	-0.147780420705937	0.598333715981614	0.565945917269126	-0.392598939493292	0.610321117598195	-0.578164928312134	0.742952092908661	0.604180681265426	0.587780982553301	-0.718618182577429	0.861352591509703	-0.722463363881631	-0.425302768257073	0.00332455734599762	-0.0988848932696486	0.531201710205865	0.483695987248918	0.637700350471663	0.00187569704303913	-0.385240574105769	-0.297553895471565	-0.524623621474372	0.199797780141812	-0.291269346359537	0.0616815399082928	-0.199797780106998	-0.464071445286868	-0.149639584795515	0.37942229420098	0.0861660312200238	0.469034693930612	0.431141957738155	-0.551225542018546	-0.00144157113278051	0.227864488562982	0.14057753031705	0.576860090152648
MEmidnightblue	0.792084829465424	0.367886680426649	-0.820388429603801	0.423356424890612	-0.693499609694429	0.606833921126902	0.855630113858031	0.60132184828649	0.525886120827029	-0.147924977431122	0.159742694968979	0.155894535774025	0.145301985924516	0.774956296002098	0.659223383991011	-0.706575363957591	0.759268458527179	-0.823502281314574	0.735309674578057	0.76547293809177	0.819605965694549	-0.733593745871258	0.685225516990397	-0.75151097817049	-0.744595643735157	-0.0787134835806067	-0.579190832601608	0.609113828882261	0.364703765991726	0.650921359495351	0.013258178388885	-0.500202567270587	-0.214996930220969	-0.331608249596726	0.176780910179898	-0.111289537461425	0.43490372151328	-0.176780910156372	-0.653696360485763	-0.0415503109724062	0.186611031472164	0.0882041101497467	0.738194712576744	0.445585947312735	-0.708209436076399	-0.42262943932848	-0.0628125327900368	0.349914340480236	0.858356206722526
MEorangered	0.606155290998623	0.194969151892407	-0.649985602763948	0.623885494720106	-0.436387115667301	0.316837968789769	0.545090705660445	0.436647465418519	0.557719068947413	0.0132395419125197	-0.266815619346262	0.0776250553527333	0.0992868471988607	0.623598757150838	0.72625763638484	-0.404663528919193	0.683276832231526	-0.626006309496433	0.741390262590424	0.530495160129984	0.536857525496384	-0.574053427988664	0.651664422796136	-0.570171717813353	-0.298437897612947	-0.0398657796155399	-0.23905399733394	0.557462679495182	0.415071091897786	0.579544681978442	-0.121403490197201	-0.410491315235533	-0.199030651175756	-0.436999020915332	-0.0346124173410364	-0.278608255802873	0.313905755391035	0.0346124173608932	-0.180192229741954	0.322789110883819	-0.0634203997846013	-0.197784352850672	0.462172780604665	0.487437681686824	-0.522731488474527	-0.00573005453974927	0.331158098234135	-0.0736376558401254	0.669152603183024
MEblanchedalmond	0.0894367549255297	-0.283124947122105	-0.166407596025345	-0.107401539444326	-0.0628352190172988	0.163314916120254	0.278908575257695	-0.145433269581461	0.0440012267736615	0.304586972726865	-0.589876562750995	0.158083511403794	-0.075893614371534	0.171573121773729	0.385700424617973	0.252557320877751	0.274522548138217	-0.0477838728660421	0.3683066031961	-0.305849196634839	-0.365449615851353	0.29251981039467	-0.150773232978731	0.302512202238781	0.172042511671148	-0.272462488227823	0.207365048707386	-0.504402397570811	-0.407103688347482	0.0874942155028051	-0.414743622649096	0.404202198266176	-0.738593879425539	-0.267679568354434	0.588636930688258	-0.627246305159353	-0.225805028754625	-0.588636930682933	0.269270879284507	0.353673388580376	0.0802119715762418	-0.507640703584831	0.0447403766855858	-0.35062376755619	0.155589191608014	0.623382380676339	0.239270489073811	-0.539014425843543	-0.229137480086782
MEbisque4	0.500418570597317	-0.00320404695827703	-0.591287756194066	0.482121219842968	-0.355988448614985	0.327799400401834	0.669794736807158	0.439146300890618	0.384890741201644	-0.268192069013057	-0.19403707606237	-0.0560470425771269	0.465144320394474	0.296693007381009	0.362777902823838	-0.440773275910695	0.253156074214878	-0.375907670869556	0.412780262452647	0.323660329384296	0.348878715468536	-0.334485821394769	0.169161467522837	-0.0807003347119473	-0.727757010278987	-0.653844978183053	-0.74334189364489	-0.00895521260358126	-0.301025192597296	0.141776201292154	-0.329931030347258	0.2565894872024	-0.56451965251481	-0.322905137578572	0.272501714231435	-0.0912703810311862	0.199097323673331	-0.272501714215188	-0.367385845623122	0.0766166820078189	0.154973195257509	-0.422913039402422	0.35770890335011	-0.183664156870533	-0.27497326634589	0.000499090773962622	0.284310104191805	0.17169178785149	0.305923378738034
MElightsteelblue1	0.118464239840569	-0.14992209661651	-0.191489055819235	0.498194613815201	0.0194257789932843	-0.132238119249261	0.123369282982952	-0.0319638273415625	0.297986644754297	0.25231913233468	-0.663733294541306	-0.0455508457975436	0.325573758444225	0.011063049785004	0.293541272077119	0.136207038815193	0.0822492549401453	0.0182875550916702	0.133480739291466	-0.0107243485953187	-0.214898992067853	0.121899694231555	0.0348115131469781	0.239490825023183	-0.0239581967995733	-0.498072664206232	-0.103573780963439	-0.176980801683412	-0.261299129916452	-0.137181417262986	-0.425473496184361	0.423198013135199	-0.480356051087968	-0.182762307730099	0.455918262812391	-0.28205432658208	0.116811122366609	-0.455918262809854	0.364613659734789	0.567918621867656	0.0224793459327952	-0.884858992971695	0.23402972602159	-0.0985803717085786	0.0122839528484147	0.547239870678829	0.675012615195431	-0.545564866529974	-0.000276851502089402
MEdarkred	0.760791735666971	0.573201375818052	-0.68725721000764	0.158272307815737	-0.737536685139849	0.688589133214948	0.740471937819648	0.59888152046201	0.472922737031642	-0.371019696750337	0.345327144192885	-0.00608339210292862	-0.0207527635169841	0.787106712107621	0.54247223741178	-0.653596479262553	0.709872079353519	-0.76727833560128	0.62589979586858	0.693387331730001	0.745686505922295	-0.650474739451866	0.585724642409056	-0.771807649583855	-0.457967763468023	0.281835592503533	-0.257626476078388	0.626482738266645	0.494420656190399	0.548383039655513	0.103809946925685	-0.874798202466173	0.294402225759197	0.123105974925681	0.0382550006075966	0.173936120139254	0.57270702490324	-0.0382550005887305	-0.679861441401786	-0.246473077563865	0.0899026859394116	0.503391354882428	0.607070315781537	0.535857880459431	-0.685956890694455	-0.588254334930295	-0.585901937731134	0.421622183454163	0.836418704194259
MEgreen4	0.366447681239273	0.300408126715128	-0.313122229791695	-0.0559959577608869	-0.363069019967095	0.371103597788512	0.397893693237354	0.468466672619101	0.358993774137639	-0.428540355703803	0.28313888604023	-0.1295152296294	-0.297265976304928	0.448905520888977	0.221973194074336	-0.391696583678181	0.391138622013587	-0.44068626667135	0.413355816268363	0.460988633422809	0.521480524988154	-0.611390141969351	0.639755672001562	-0.695358004219887	-0.148612181529023	0.43443489159204	0.171631163434006	0.544440733413565	0.596263564027724	0.435718287193798	0.211360068829397	-0.764140223243822	0.387339292620508	0.0208510971654984	-0.170894008926466	0.201459394671586	0.14197184954739	0.170894008949758	-0.552744454141344	-0.506178961976151	0.252030697273755	0.698865747312566	0.171517829804599	0.452564916023782	-0.485359063637666	-0.348968567351194	-0.436242579011545	0.395505536910309	0.46145627461807
MEaliceblue	0.166783251401897	0.00999268891621292	-0.153228359318901	0.378955491017565	-0.00884905503278626	0.128899292725562	0.139454091878327	0.0234850256762088	0.00517388792199491	-0.0170404217316669	-0.151712846258269	0.26448701502434	0.198111790187583	0.209409791970828	0.317726892916349	-0.0307030353521763	0.29031771077066	-0.192922166502454	0.220198931836648	-0.000480925608063018	0.055145787054607	-0.215448917902091	0.209487960311359	-0.142040216678079	0.0946552657391961	0.0610634804473181	0.255973901490724	-0.0712239700629193	-0.035775916983527	0.213406993107677	-0.441789073068269	-0.408610997399128	-0.0552501271640296	0.127567267147337	0.128932388858258	0.0195621482379658	0.188670418804725	-0.128932388844815	-0.193199386293072	0.0217848667262787	0.0833341736383588	0.0661904199379853	0.0255899429585542	-0.0780403515042232	-0.395095959281357	0.211943818444726	-0.359216842373581	-0.201105898023422	0.197706927760286
MEcoral3	0.322347710116682	-0.081844990086715	-0.380395493933246	0.270204567306057	-0.184844425785385	0.301725388017705	0.347175259154641	0.536092018022264	0.353510455696277	-0.390517291494712	0.0199329778224753	0.0538283361664283	0.00540067298866074	0.408437988366932	0.450304322825373	-0.35820514503599	0.372079470835291	-0.408617665532642	0.436901601249346	0.241538666807589	0.348116361727686	-0.559503458300722	0.377143373925529	-0.31857408569894	-0.111346882330889	-0.0135164921500794	0.00896120259280138	0.204409060966774	0.137193850942618	0.202480039467695	-0.404134723421609	-0.635332945076338	0.317589957756931	0.190606679304878	-0.358299042519153	0.36449938111688	0.361041363468639	0.358299042545533	-0.434071551795413	-0.241549806687652	-0.0704893032253224	0.32280562571092	-0.129130388198989	0.0692796495176949	-0.44459646949787	0.00219156589890692	-0.389940658153269	0.191408996199351	0.364065555148111
MElightblue4	0.371233319310178	-0.203063494807476	-0.464676921906464	-0.0592876082167648	-0.332103664399134	0.365906506420496	0.549674709835088	0.553756890829995	0.604000153865675	-0.173844670683875	0.0574551952466286	0.114342383249694	0.0166428273618461	0.582976207690636	0.677573067654658	-0.339891072057608	0.493026896054956	-0.47525212931232	0.454649750484128	0.448550320681829	0.354224756489539	-0.338756647762273	-0.0196394912697228	0.000281876181468499	-0.59101005975698	-0.702294428252802	-0.722972790961539	-0.0577213558876097	-0.332360776800232	-0.0547972318642059	-0.552459321341261	-0.178092172063134	0.101885342992073	0.370420122751041	0.0803931160740805	0.210111141838577	0.759009912607628	-0.0803931160386684	-0.453392412104169	-0.168347839335638	-0.368057594165532	-0.0935494611073789	0.21408924943992	-0.0681944424412847	0.0250396885774961	-0.0361661501852073	-0.293027989052098	0.400238151533471	0.433425342696203
MEyellow3	0.566268738765419	0.0619060471763453	-0.600362212768851	0.446736080946234	-0.395710631861073	0.485133753476207	0.626557835860255	0.620857266460129	0.445827361790395	-0.23112568960242	0.368876738294591	0.329540432433965	0.430937765745785	0.697119452933542	0.705925182414539	-0.760703460040645	0.668586419272216	-0.789996961175331	0.556098532709732	0.744601645324099	0.789944831647554	-0.687011112898217	0.367527097574541	-0.536450240374812	-0.738456855091639	-0.278796466837642	-0.735854990182973	0.410406992707012	0.1229903589638	0.431545492528894	-0.239326433647361	-0.657753448478641	0.172416755495307	0.15599213929381	-0.0605785244958214	0.151653526787507	0.789526650765223	0.0605785245312456	-0.758513256681563	-0.247666686135401	-0.258894879408422	0.303495666492283	0.490223078928299	0.308712405687912	-0.411299792188564	-0.454441563108864	-0.510486424539382	0.601989015723556	0.840655752091935
MEsienna	0.400444653467258	0.210455694393503	-0.323662402642119	-0.0919335723652831	-0.377842680618924	0.484746713348155	0.596176607425003	0.32713235256031	0.146055717046663	-0.608528003178388	0.302939215612623	-0.153984953218485	0.244173400752886	0.339996119935635	0.193952416472487	-0.442190719789642	0.243261334062881	-0.373805808180807	0.417185800227786	0.138599080008566	0.34643945959811	-0.181533382876972	-0.130096281904861	-0.20470266264007	-0.246325655204513	0.127136347634776	-0.24601735771436	-0.00223779239482903	0.00780852138619128	0.354374848418415	0.164357276314549	-0.360142270289345	0.142827223928691	0.0675080635540882	-0.275735722092911	-0.106296877985662	0.0504331740823965	0.27573572211278	-0.535713514703863	-0.571255470854237	-0.294203122279352	0.82493044488207	-0.114045693593829	-0.00538873704290735	0.188521151810107	-0.435454271038498	-0.769043215170456	0.679957974210755	0.146705853555023
MEtan1	0.310504557807933	-0.0522951324280223	-0.352948076296204	0.122729641815541	-0.226081537924309	0.358660592699533	0.505523116547838	0.568436799457851	0.186882188943788	-0.681115670435536	0.435847981322364	-0.0557396880223893	0.348859842622541	0.222918224969662	0.117932381497121	-0.618401917094414	0.0863452951002544	-0.360693211824495	0.252734139357776	0.216318887074875	0.446341943372109	-0.392743889032948	-0.0796589411336466	-0.111993885843871	-0.571569887052015	-0.268784676079591	-0.625674263106849	0.0225918776698818	-0.163906973479978	0.0688023458198816	-0.0268945878749836	-0.16998185502726	0.199959740932126	0.0930271083606247	-0.501446371859509	0.362348635405108	0.143899124698662	0.501446371880499	-0.677652322133357	-0.642720617486659	-0.173056938821069	0.598434142621049	-0.240701431792241	-0.197785434937536	0.0246746271562523	-0.455968984589267	-0.510605933587103	0.845586498735879	0.135476238234102
MEcoral4	0.373916905182568	-0.0239279575329733	-0.459836795888061	0.069904940563824	-0.333424339634025	0.274301668585324	0.507849097121132	0.752091564840463	0.710824469086426	-0.643307340546506	-0.16133537470721	-0.488166167677614	-0.181292026493243	0.286311695652299	0.219548328183081	-0.343577209126672	0.127663413254903	-0.253248558602129	0.345659891538798	0.41283422539913	0.302846746940411	-0.616987371011726	0.573622426151178	-0.306020635557624	-0.315994293330056	-0.208685050231129	-0.0682355730426156	0.337459496066913	0.240586510656287	-0.209455894348843	-0.162161811144421	-0.277350763421767	0.45126250348355	0.209189694661673	-0.181932567111822	0.717306561401937	0.230986829874781	0.181932567139329	-0.43098063306079	-0.521545568496521	0.413907668403434	0.138109571851473	-0.057103769170707	0.127790466494742	-0.385649146000186	-0.00576600281596114	0.0887549914794107	0.336245816024912	0.200619723271121
MEsalmon4	0.458526843725374	0.131835973009195	-0.454540809306697	0.140109449195968	-0.38889941178741	0.425806623787535	0.605210088214067	0.639677038988543	0.578154816706893	-0.623217788078204	-0.0174782032417856	-0.388539724626423	0.265974516262083	0.339327083939973	0.235293036643771	-0.497912526279452	0.195365610807256	-0.369386120786644	0.26802168247525	0.471136953120511	0.28253517466667	-0.335468199189983	0.279964217770362	-0.282939551476791	-0.349204307204076	-0.060004805614227	-0.107889503655067	0.175876805982321	0.115328756010828	-0.162707659029244	-0.0600444577267332	-0.43557227341958	0.495446531007235	0.608881878795728	0.334353491436161	0.563655344139185	0.521418181796474	-0.334353491413724	-0.546594060630771	-0.584193549601433	0.322978909074185	0.343173010432934	0.339635301225133	0.165438123627818	-0.25877390044102	-0.284819650652931	-0.554807371473435	0.417537279432694	0.338671525738451
MEfloralwhite	-0.119608300527146	-0.473048833003988	0.0038783286156875	0.230438968718356	0.273256739770086	-0.256770516590606	0.204293222575825	0.15069777906803	0.278974737179482	-0.171931810297358	0.0418309249887979	0.21763777133552	0.277512668838074	-0.0834989618081869	0.0724895868270259	-0.0145170159609646	-0.0972988055541184	0.0563026127127933	-0.0757140029441094	0.103085337567426	0.109567958249603	-0.383886049828059	0.0925551110940614	0.163672263114469	-0.568259038273996	-0.868079376516415	-0.456311843264238	-0.383296679696214	-0.541304258588372	-0.147585660397908	-0.651760499841974	0.317826986882152	-0.3841810320086	-0.0801884408119284	0.116511470690036	0.154798792464014	0.0187837513156775	-0.116511470647456	-0.501317281541465	-0.482379268289968	0.228648043566331	-0.140502107651187	-0.24095808592032	-0.557324887374523	0.0322638365673084	0.388373670770068	0.0843492554401213	0.338390392216377	-0.0944334093648952
MElightpink4	0.266971848876739	-0.156298041962125	-0.359334748153467	0.369056763258645	-0.107565549885149	0.113854706774953	0.490124646832162	0.283754055679828	0.356849105654917	-0.0208362367363913	0.0116820021721071	0.351020353890299	0.191119526767896	0.328718597935163	0.403215510075893	-0.246487298889802	0.365001803626284	-0.346963949195136	0.297100530144588	0.391476797517344	0.400656665540063	-0.593653093189474	0.468044914045885	-0.280354054807122	-0.633621430034231	-0.532984620288599	-0.389729594719439	-0.00226045335726107	-0.175549117253372	0.254706158851195	-0.516250713307631	-0.0937730713704438	-0.434359017171843	-0.192640810279301	0.343988495090125	0.00862779767092205	0.210151558750224	-0.343988495051557	-0.621146245621692	-0.27241616308298	0.383327961401816	-0.110161559303725	0.26467225994751	-0.171509842108211	-0.461109312754906	0.16688805450138	-0.0167878817396099	0.208753915124274	0.361352596650878
MElightblue3	0.156867714418354	0.189200387800991	-0.0866596776674573	0.060582518770632	-0.112814521143554	0.0241754449927513	0.357705643737269	0.194891432177646	0.185670718402394	-0.452232997664404	0.701772023152678	0.113358020029458	0.212570031131849	0.164176820454152	-0.0090383635759139	-0.344109444745827	0.0792814797071718	-0.219616060978346	0.0688720995368655	0.438787501896033	0.642464180621013	-0.635032646877981	0.214398963107653	-0.352717655375879	-0.732242980166796	-0.332806628471442	-0.666302210607809	0.152405160464809	-0.0258776584560906	0.349285191493608	-0.0513772853945793	-0.256515793209384	-0.00203121128825845	-0.156796412156737	-0.364065016158798	0.100665944238685	0.130993009556373	0.364065016199554	-0.843772869959219	-0.730063185553979	-0.0832696150405743	0.633437437079427	-0.0783313300183131	-0.0569422474093096	-0.0492846725658254	-0.37344053806737	-0.408243736836994	0.910944703348742	0.318271000552538
MEnavajowhite4	0.475253152358648	0.396021593121032	-0.370335966960822	0.514730246256179	-0.30882625892032	0.203279005410461	0.525100154992401	0.393102940708047	0.4406138897973	-0.552642686840369	0.427661831762556	0.0146852092787027	0.45068226487572	0.418133259580844	0.322033152003101	-0.499272629976538	0.347687339742335	-0.461712140995145	0.313956177764562	0.620487421324537	0.749279634245551	-0.78292346103885	0.445419496874266	-0.560753703576835	-0.609574526024609	-0.166743186865306	-0.502914527627778	0.37413544201615	0.183286672302963	0.448528564060977	-0.22754398779843	-0.712027757935192	0.246095236387739	0.0893580286435811	-0.295347190179704	0.227786617827066	0.536918582537312	0.295347190222172	-0.833579673040528	-0.510454488470563	-0.156117050189833	0.571126011608508	0.164287251187636	0.215946194168397	-0.39037707005165	-0.364856598571925	-0.57023284030451	0.690298541339077	0.66465705697265
MEcoral2	0.608829513452672	0.396099662422629	-0.631791324592286	0.429104292996513	-0.520306392899088	0.50153547872816	0.612232316256602	0.69070575107222	0.269677193262614	-0.699323480188626	0.207028657964523	-0.246738138899761	0.103217899866809	0.31896934907277	0.0624756217401997	-0.666429113280305	0.200443916681632	-0.456790341824053	0.377875747534255	0.36990460650352	0.581130382796278	-0.670461561101165	0.620824724350095	-0.628498651162736	-0.401750990276423	0.289567602839161	-0.126374576532568	0.546203268183312	0.420812275681024	0.332811234349823	0.162526780703249	-0.523156044014082	0.160621581470912	-0.162665418261385	-0.278324455328443	0.473651636908846	0.0340939024160647	0.278324455330606	-0.612594241438687	-0.322550677218315	0.505992750998295	0.417965290532898	0.1781583135241	0.206079715233245	-0.858436823992413	-0.489587810742975	-0.208365806193253	0.360379504197864	0.435893864657872
MEcoral	0.232293960144353	0.246569133711287	-0.200562515326565	0.561049811582908	-0.0754129362602145	0.113775450528318	0.120033576179135	0.21698279922642	-0.117119491877576	-0.564056441733433	0.191310805486477	0.0177242256827294	0.334343227536437	-0.0085805181492049	-0.0656638812053286	-0.211989220512407	-0.0693140602390294	-0.058661976477172	-0.00250904487182128	-0.125101657224251	0.170308952187987	-0.343439971479992	0.0813110096473735	-0.0826522345540534	-0.0236352779887734	0.0733959290454317	0.0230114203195105	-0.0151424914246384	-0.106553399083749	0.0657460277155577	-0.400411470964263	-0.438125707006901	0.199602918934525	0.174027907789097	-0.511904209216124	0.530722708325939	0.121505682189917	0.511904209215593	-0.353849650361593	-0.119068434845532	0.0172559699124501	0.284808067659946	-0.352136993701203	-0.27609679013288	-0.554056950583724	-0.0903232609834601	-0.47566729196418	0.0929803405740689	0.108823578888687
MEpurple2	0.411085823521056	0.28270428879505	-0.408704582365939	0.682066653140856	-0.227402248360224	0.267931322334071	0.28986732120375	0.320093382940707	-0.114958906689131	-0.539705869843565	0.175206230275393	0.0603001049717228	0.331183310959349	0.155676408215933	0.104532580753194	-0.415182289460987	0.130799841487621	-0.285815810235023	0.326497942358547	-0.0670429179477355	0.382922120686892	-0.473364481982747	0.213150816306921	-0.288074265303629	-0.0801756947492896	0.209875195725363	-0.107152902163221	0.233132443799521	0.112210131534381	0.438484677716524	-0.182685763587322	-0.460575530553827	-0.00638276404241604	-0.312471153527561	-0.818314974445552	0.208540608858639	-0.0680931050716798	0.81831497444151	-0.320620738291131	0.0711362110019835	-0.141592275760951	0.326741778805009	-0.341396029617245	-0.0935468646359114	-0.614902997513585	-0.214368150755141	-0.222671610500958	0.13207191151359	0.236092961714728
MEfirebrick	0.54248720974699	0.325291886182277	-0.56570848543447	0.38069867631468	-0.456625279016115	0.475377512819709	0.545153834705262	0.183555238779219	-0.150530098794192	-0.151024662068166	0.228176427424755	0.430234331684522	0.112078555946233	0.420263125775571	0.330189401660748	-0.309320587495166	0.431218861783988	-0.420677925747545	0.437679763918827	0.0644745311543503	0.436048128213915	-0.450116876440461	0.202607065994922	-0.275099967759822	-0.420022936041079	-0.0901063851925677	-0.370054926355156	0.0376074814751692	-0.172299851143683	0.518689285396497	-0.398589601506725	-0.300971304863365	-0.46726081445456	-0.330476543741712	-0.155404679317279	-0.0142283618155513	0.0932645968663763	0.155404679319569	-0.510092444612004	0.139277146021838	0.0891279777589027	0.0485304715407591	0.10658217012667	-0.251680663930991	-0.748349786360806	-0.166968951728034	-0.303604640002889	0.0702195827800803	0.394939452348931
MEwhite	0.692888363775206	0.410619191550386	-0.670385926218754	0.491330135358139	-0.56912137447734	0.529775673522791	0.674057988879891	0.417257661565919	0.141619660350001	-0.414207357957905	0.43286731959519	0.294392940266775	0.366885211595427	0.599287610034911	0.528126447927746	-0.564717646470921	0.531207058501067	-0.608839970172315	0.552393595700999	0.30661386524322	0.672823375108757	-0.559530376005546	0.0777818146945753	-0.306762019070552	-0.606257819065304	-0.246304547484802	-0.773450410968069	0.185201871987294	-0.145353334528537	0.519834581129501	-0.38409730359653	-0.49314527492815	-0.118340300628595	-0.12629558398523	-0.504872547540369	0.0893734705961977	0.481970977935732	0.504872547554223	-0.6293819334067	0.0508889011183669	-0.439714385471959	0.233094754143371	0.0903536457074095	-0.0729559248290913	-0.506742694494808	-0.413645589064106	-0.483662086470777	0.443133372114272	0.618095299058894
MEyellow2	0.501594664289498	0.184568311323717	-0.499337099980508	0.916516960544869	-0.222539016334252	0.230647689710413	0.484143762013104	0.211146961450367	0.0881274345935846	-0.272486386884686	-0.0566912782789579	0.220541467842033	0.705282184949082	0.298955369853836	0.429453820435601	-0.413625091222353	0.351763724620184	-0.420631590407029	0.479293499200215	0.170538613822341	0.526590756254936	-0.560867392687949	0.254184940515474	-0.298545133386093	-0.40473388931201	-0.263664308904321	-0.492156924960433	0.120081226198623	-0.111911466363806	0.6787069587868	-0.521576315893758	-0.339641914797758	-0.49110148854492	-0.508861609229	-0.405795677346646	-0.281394631701265	0.194137511918499	0.405795677366021	-0.407146145370873	0.277163503317772	-0.330448176435513	-0.0324629755402148	0.00932094904476555	-0.104709447654979	-0.523036882568102	0.014926290895438	-0.0735662721752502	0.0781851233098233	0.500986070447337
MEmistyrose3	0.571899652284414	0.147982040134612	-0.637321498182089	0.741306878462688	-0.360257604361606	0.225059718880574	0.609173388956219	0.661026321394376	0.672458708318739	-0.442915130336209	-0.117513787774025	-0.139617727029843	0.29189412359611	0.41597700332364	0.444736433692096	-0.522877509256394	0.36242172173106	-0.48384617260771	0.487727044602515	0.616498683475101	0.641968648565485	-0.844938585367655	0.750579125089321	-0.550759760106231	-0.602247409365732	-0.325734999196587	-0.436070724157344	0.506217154944026	0.258924091424789	0.314423237913032	-0.311776450437081	-0.385785984297017	-0.0340885687450131	-0.245218734027302	-0.148971154812378	0.263995044182316	0.373241738845679	0.148971154844343	-0.541394774782387	-0.109303636293953	0.22208006728293	-0.087896981782658	0.281931377179658	0.24377322658961	-0.686893330834759	-0.0501863117928717	0.231042477844542	0.247879751691459	0.619089166468248
MEplum	0.362445238051571	0.132534225805743	-0.393750358240725	0.679455936052031	-0.146978980937646	0.0424111880541164	0.40543519540199	0.406808274907382	0.391498369453422	-0.424486736949714	0.0299148331483453	0.0429083710142237	0.137873221012715	0.252855043305851	0.258281557426551	-0.302249316221991	0.251328820399944	-0.305150945456537	0.371138518050935	0.34097211478388	0.532834799711753	-0.83279730095154	0.702137483947126	-0.502735960935638	-0.395167912543049	-0.169561849130628	-0.157754513644133	0.330889190325637	0.203532907699641	0.438319957561549	-0.366289020310292	-0.409569859132542	-0.147746789832613	-0.39282930575979	-0.352283008129633	0.15969540967565	0.0371851360318507	0.352283008163372	-0.568354982634538	-0.245769806643209	0.255660199408592	0.164299197861894	-0.0793901176772741	0.0308672906087942	-0.662275447705439	0.0879406429733762	0.0809287973914409	0.224514527346605	0.393294124552682
MEblue	0.553631941256391	0.305982048154038	-0.582475035140772	0.755780471101666	-0.372663278303012	0.243526978767795	0.416257646917987	0.45068955477347	0.335953936773829	-0.37684077896437	-0.0477866019993722	0.0347227993227071	0.264109631599929	0.363363178759639	0.400241194445387	-0.318872934422588	0.306654148888937	-0.345927276796254	0.344875808395544	0.225343390976934	0.40998850135548	-0.558518215825788	0.328952449276016	-0.23835459111529	-0.322903612982549	-0.235672039367078	-0.351376986221054	0.223253716662672	-0.0468113918418767	0.190852716621318	-0.57086801474548	-0.438702055684173	0.0206304644650045	0.0106236389028886	-0.351639403818977	0.407423406031782	0.469525844114972	0.351639403826822	-0.345272777941742	0.232721567739468	-0.0747084424286042	-0.175361595362218	0.0536277198617468	-0.0489412391788974	-0.750743764483454	-0.036519093218762	-0.0845797477236366	-0.0178243662992373	0.494759675541138
MElavender	0.342108650430375	0.234019159266612	-0.361379251697174	0.666590210114088	-0.192758116555047	-0.0286767071330187	0.245786152263499	0.151191186425944	0.356859198577162	-0.0608244475850729	-0.382151553719971	-0.0718977091129249	0.136311582579231	0.156001348636157	0.254216298041873	0.00389346308698634	0.177924204145354	-0.107174801958467	0.221865492478112	0.204806269090787	0.218818125069419	-0.452208541453042	0.519758355601314	-0.237535493527603	-0.184781546172418	-0.242386479245882	-0.0800908797111539	0.214844821030783	0.0616397837243815	0.191688140910615	-0.481521533308434	-0.150920110210815	-0.283822248632305	-0.271868395002556	0.045038662828559	0.0746856544845289	0.196937769204955	-0.0450386628187018	-0.0819302975242692	0.371122327702202	0.227490221320899	-0.500531901139976	0.198372636954796	0.0413373050376559	-0.66633629788113	0.297326678139478	0.417438944262555	-0.341744046962893	0.354278058858948
MEdarkolivegreen4	0.0429334034748589	0.310764484436867	0.0467552285874313	-0.0356784863954884	-0.104041612111164	-0.19802281378497	-0.0610310364292852	-0.0730817037512931	0.400842390693124	0.0444768137449563	-0.182184374909836	-0.292307653909677	-0.270424223301025	0.0558174173418319	0.0395117738893531	0.302272688431768	0.0195772197967884	0.136737316224639	-0.0707917223144627	0.389873465040414	0.0796048255036535	-0.228088104934805	0.419077542982501	-0.20541788598936	0.0610788050076412	-0.0796926721850989	0.133070182361482	0.332112140611287	0.311167439476195	-0.114941712031242	-0.18696861557926	-0.30669512925568	0.366624287867717	0.28111394274065	0.192650711384662	0.197740899851155	0.501455491643305	-0.192650711368266	0.111665726125165	0.15380583043016	0.00050228961754785	-0.300299075173602	0.313400269655986	0.438878281528349	-0.172541005511455	0.20826146630893	0.248085336839333	-0.224313748679428	0.343928357588349
MElightpink3	0.304889706164205	0.369159190648739	-0.22565144615473	0.0451532812863293	-0.30181022142991	0.0788177329426108	0.389856153115633	0.18547920214733	0.477508959431378	-0.292018791845492	-0.0253674203128438	-0.276583856745916	-0.242974864458271	0.263986576913607	0.128719955064918	-0.0416088569415256	0.227800886370375	-0.166151774594356	0.308799275234947	0.542575882975546	0.541978959480916	-0.748937622961751	0.856947280694194	-0.718431364451468	-0.302893864630973	0.121451821904143	0.0851024784984644	0.513117701966193	0.547239323056926	0.545591779383908	0.0593189680357051	-0.492674971513374	-0.0390328115123292	-0.376551867989546	0.0130292826495732	-0.106853973845302	-0.0220454813738805	-0.0130292826095374	-0.532317063031246	-0.441163897407753	0.401249656848189	0.384446919746278	0.222965042583964	0.407090365169311	-0.455407435685562	-0.015962842048498	0.0467597110612817	0.289415994856341	0.445022596427291
MEorange4	0.151577442213031	-0.110006950194181	-0.280804590999329	0.0141791986697879	-0.163914161798465	-0.00299982136415391	0.283456207668803	0.247504442742334	0.31877993507	0.069484760896731	0.100091129317176	0.211404345659564	-0.292607049822213	0.219181427187698	0.222674046913826	-0.0491411186460712	0.182725243237097	-0.138531328499061	0.166067791810881	0.310706301454991	0.391429397440139	-0.529656151257876	0.324980399854484	-0.125238108174296	-0.705113712400416	-0.685437119239214	-0.683783098579012	0.0684119863770466	-0.228413749099099	0.113471486319354	-0.411979181733804	0.205200035003221	-0.461351692674194	-0.400511659668987	-0.0351651933634411	0.0924000572721951	0.110506503433938	0.0351651933863103	-0.413270827871394	-0.0270823415022145	0.196515627933261	-0.367613062310789	0.107978694075281	-0.212399665978578	-0.364772525117818	0.0953330624067953	0.416757301612986	0.219921378777162	0.258090398908438
MEroyalblue2	-0.00335322797917243	-0.0758624160751943	-0.0163689340208141	0.185288308423092	0.0681474636006556	-0.133944491190501	-0.0444636835360354	-0.0209745936227957	0.0992654804913028	0.0625743009413695	0.145349882691315	0.370669523230756	0.105602716518547	0.120673711080921	0.266882356517776	0.161022807179629	0.0967208794999473	0.0249113099668977	-0.117486091785523	0.0356248891240117	0.0979284213192247	-0.215205006012149	-0.181957211065992	0.247589812576629	-0.304582493176057	-0.658179903190241	-0.478088879951594	-0.309912532016702	-0.568543076857465	-0.177843310341605	-0.869997975315981	-0.130866238016382	0.0164421492416031	0.400454420417368	-0.12454662486651	0.383503291355645	0.612663240622692	0.124546624884797	-0.274753499948202	0.0884161099084414	-0.34979357952608	-0.266235793707634	-0.130795275325178	-0.418265308289641	-0.182061700006072	0.196382234303733	-0.313055727547674	0.0490686790857445	0.206571537998434
MEhoneydew1	-0.388605711116424	-0.233371788856663	0.362129911324679	0.171641801757679	0.435455129077459	-0.584932340173586	-0.380180655130204	-0.392692172928297	-0.0249204382261545	0.217715649265455	-0.326206756374138	0.0336034266312712	0.113918957458673	-0.454844759521462	-0.240730602871213	0.588413856361249	-0.428500771760774	0.562292221385741	-0.509121382401664	-0.378120128271396	-0.512349926150619	0.210426737113354	-0.27971148299839	0.665928641908279	0.0491769340695927	-0.783195265599383	-0.0204724028083683	-0.66651733623244	-0.739588778283982	-0.60776663071009	-0.81927561697661	0.617300862153432	-0.336904327952506	0.179010493149843	0.269396760514633	0.213305338267795	0.0068194202666837	-0.269396760508034	0.258236914195006	0.203636657734809	0.115300185080933	-0.788901124788955	-0.349878597747851	-0.693097069891328	0.153039779556437	0.77807358952189	0.411665810687421	-0.440228941231881	-0.441513462184373
MEmediumorchid4	0.00862258933266732	-0.0545506118263235	-0.0228151511668364	0.563506889087882	0.147902842128065	-0.266057531398278	-0.0415920715516251	-0.163381592081246	0.0956541588688484	0.166781803497432	-0.22649598100193	0.220135916711594	0.472927126599213	-0.0661614659430475	0.175558724942965	0.186578679136705	-0.0237717182460694	0.113232592501153	-0.146528708441405	-0.0184889989599385	-0.065966187378117	-0.0638221424066671	-0.142666938791396	0.338009802083777	-0.250623016003598	-0.764645754691008	-0.415846457170129	-0.367640092671728	-0.604492395056757	-0.20372979400394	-0.871260418245722	0.189064983314706	-0.322519198414106	0.159138089141919	0.19342592154929	0.103555067021137	0.462687555144305	-0.193425921536623	-0.00574335205763817	0.382507190097472	-0.201968696595706	-0.697696492370064	0.0309621030990557	-0.415821876009596	-0.136007082505621	0.445995421491112	0.142753055168001	-0.275086397700969	0.117617157994581
MEblue1	-0.282631485817003	-0.0372176454916661	0.38134477176242	0.00215241054410051	0.29602642237748	-0.28900498287894	-0.410881035719083	-0.408872241128628	-0.284720643571	0.181901257077205	0.278594338057787	0.269768652494089	0.333502508503277	-0.14373652431666	0.00740319751253481	0.222595546036153	-0.119483451200922	0.189154208216209	-0.283077932587669	-0.19076487323181	-0.126248650363996	0.309902606846103	-0.647048482936935	0.41455789638519	0.125498076775274	-0.233574592911992	-0.303864162042438	-0.308006182978068	-0.377894658837497	-0.134823932809358	-0.237566074750646	0.00261716179423266	0.22260584355191	0.342598718170548	-0.397702598263987	-0.0748094048644653	0.342573816249355	0.397702598263754	0.182310898803452	0.180700675524018	-0.912511517103968	0.042879410083126	-0.306360052085916	-0.16373768369211	0.570880592924086	-0.0157492994818186	-0.338857801362707	0.116255002872439	-0.0690611508197062
MEdeeppink1	-0.20102377521807	0.376558380203977	0.391575263740595	0.32074944590209	0.244622792459488	-0.427407175371596	-0.450475650009804	-0.437883972713689	-0.234377701067439	-0.0369543435963749	0.217144987908833	-0.0908139141036154	0.367271322574671	-0.320278626108868	-0.311140365703888	0.212096469260772	-0.30207797526465	0.296416406639971	-0.369085589549585	-0.104514317093838	0.0150388891320292	0.122354411810752	-0.278468271617652	0.0630777216848203	0.315527508980373	0.245371470059861	-0.00071543480320069	0.138766316300326	0.16249751670691	0.0752814471973511	0.162618074017068	-0.250663558977871	0.438457745059996	0.092425464508305	-0.721496146681463	-0.0450074865420292	0.116212000772086	0.721496146673684	0.250706724258683	0.175150715783459	-0.769064060075951	0.275944353534474	-0.335798781669068	0.218538002235337	0.34664979816365	-0.17334873395096	-0.141087439888097	0.0988417267127407	0.0121162439139766
MEdarkseagreen2	-0.25812057628877	-0.166528431857698	0.307665289074448	0.573286049934222	0.473479176877616	-0.493271743888154	-0.205106009828781	-0.373855865825437	-0.107669940451298	0.188816923864636	0.0305588926154154	0.294967960242237	0.648578825525873	-0.258652508746079	-0.0495943201114973	0.0699767393720786	-0.114477257988878	0.111016876213679	-0.161231835162834	0.130106951150667	0.151414935233405	-0.242110444488874	0.131734694306873	-0.0381460736997518	-0.242601933085048	-0.463243802332291	-0.245328786573959	-0.129138748639914	-0.122031093310792	0.356001300290493	-0.226713830647558	0.21033800998695	-0.507340108617124	-0.53596951452837	-0.0374179155820054	-0.633456431537807	-0.188043379707743	0.0374179156242476	-0.150503955533965	-0.17176766633957	-0.232391753829423	-0.00522260462617539	-0.156857581864317	-0.0814777895658504	0.386445174874176	0.387640119256731	0.306441084937381	0.201041126380777	-0.00473011596756353
MEgreen2	-0.386832460963183	-0.266064088196368	0.369618209263467	0.262115956369329	0.489470522291	-0.5325476726399	-0.323436549903938	-0.6034612781415	-0.320714915411392	0.402056298690525	-0.437835047496396	0.158495639032469	0.110635728762812	-0.449361341695581	-0.216889901280844	0.495216094327939	-0.257608041035223	0.406002812783634	-0.109001167362049	-0.404516456881553	-0.327943411284537	0.16786629945956	0.0185740694405445	0.208778804590106	0.272593987042766	-0.123926963028331	0.30296924998692	-0.289505943250063	-0.127021827028516	0.20551979463432	-0.0756478910453795	0.584354006585459	-0.78204544275165	-0.804332325170026	0.0271728086361491	-0.737813970037864	-0.759529913245868	-0.0271728086325782	0.400419300115209	0.274625388808345	0.101477125317985	-0.370504190639534	-0.346126017789694	-0.261764875733691	0.27941154284247	0.649364036103129	0.746791728769465	-0.431991878015594	-0.454227992766587
MEbrown3	-0.625038660223662	-0.536618303998487	0.562209741901998	0.18576186733516	0.747297589023951	-0.709838229281462	-0.582674021430245	-0.51954497772811	-0.384614341465904	0.35375324018278	0.0554115757626312	0.544147605520695	0.042750039345935	-0.451242638105854	-0.173745377272427	0.49476523580078	-0.303216363540309	0.438492020228688	-0.340620299888658	-0.40122857238231	-0.191188730516211	-0.0901553096655463	-0.152863633782648	0.377865453158126	0.0477003159674766	-0.550864044101227	-0.0622219733292883	-0.477663198653093	-0.483410782067623	0.022416755740381	-0.595766173793394	0.409152960663849	-0.500252309469761	-0.456315602758064	-0.468803644033086	-0.25283244812655	-0.410322091701309	0.468803644056156	0.0617998279260027	0.00335278852800785	-0.251945855524215	-0.19596106945627	-0.762863977505452	-0.596280001792103	0.289912604025338	0.661112255363152	0.369263851200048	-0.0731971388555731	-0.412524214711627
MEsalmon1	-0.441958366035351	-0.315756207543238	0.428372525630454	0.318627461502397	0.592433994448423	-0.541432768373981	-0.372131914505201	-0.263694138804548	-0.340164728805728	-0.148918117350461	0.37960397006644	0.375172093689488	0.355646398176286	-0.450116865589632	-0.331448306638096	0.182362447245317	-0.423395978100372	0.35955405555678	-0.448550988458011	-0.271451357733687	0.00422027356804304	-0.245777771316181	-0.197491096196104	0.297117364698812	-0.205164913341496	-0.534827000016299	-0.271117646134502	-0.437177209590787	-0.534254603943332	-0.101233734126409	-0.574022669805271	0.168444851811639	-0.156954271008389	-0.0810763423383833	-0.574340219415076	0.241799380982432	-0.179942464254943	0.574340219438992	-0.340915270908879	-0.388053965051854	-0.160753961900122	0.176070817231354	-0.757140036639941	-0.671375743442547	0.115290608859469	0.273606739805581	-0.147692554410117	0.336744174812054	-0.296349459509088
MEpalevioletred	0.0635199159888866	0.0226268760134449	-0.0844927721063598	0.580505770942975	0.0705080933612992	-0.164026290129715	-0.104053248105761	-0.000366808905334005	-0.0409940618262031	-0.135803284993833	-0.198503137831626	-0.0864014950255841	0.402004666862926	-0.153279803985653	0.0241414466524775	-0.0004461604540517	-0.159223947675477	0.10137787527387	0.00167220492332948	-0.247103314298228	-0.0971662642168759	0.099632628515695	-0.267057179126579	0.290551392417724	0.115425699199066	-0.214341002131939	-0.227700156425995	-0.0721801811855183	-0.202319594474055	-0.0899061363249318	-0.226817064255641	0.197436694759876	-0.05738526782573	-0.168297648345024	-0.57423325559743	0.0146111570656067	0.00830786441947135	0.57423325558279	0.336214759497327	0.496968438960307	-0.50682401375639	-0.36734034762441	-0.350903420694772	-0.16051951722423	0.0972747466408841	0.143904721048984	0.366642354230173	-0.198059670624278	-0.101890640951622
MEblue2	-0.163365111666947	-0.272406209759764	0.063077612141474	0.474278598490307	0.31494534887767	-0.327025413101004	-0.154591927409389	-0.11908260726861	-0.247970342431565	-0.14629642957148	-0.170550476924229	0.142627781921798	0.204796392197299	-0.355501477669291	-0.159081085730519	0.213913509007801	-0.327290953820947	0.312022324639714	-0.106639533148387	-0.481453122662762	-0.185818610112655	-0.0459077689197158	-0.193652871882391	0.391296254676424	0.0315848987168916	-0.427304406425566	-0.125817052414544	-0.389632878302584	-0.483984439837971	-0.0748327368431587	-0.526626503959001	0.417854364385503	-0.454183564913135	-0.421846474004654	-0.562232727550299	0.0219454590169487	-0.394558950871933	0.562232727548201	0.115684428923604	0.221654702803939	-0.125289053282528	-0.332972898191304	-0.697334831709155	-0.636630646182194	-0.026047885112408	0.455019370939023	0.401086948847029	-0.183501152829023	-0.382862444971262
MElightblue2	-0.105485155691633	-0.0732521766653268	0.0350997667386901	0.343363700812025	0.173286827615191	-0.18797803452452	-0.296944478858202	-0.127647837689898	-0.371088685537366	0.0433900019918143	-0.0429642218511264	0.211111672584153	-0.0478684971153314	-0.208169345985288	-0.0962288046833109	0.162580344197226	-0.166145804301073	0.185873444114123	-0.0509123669139801	-0.412428318305482	-0.096641159068075	-0.00774835689832053	-0.143292021959817	0.213581918974286	0.192202553642402	-0.0483765467328775	-0.0290794468474176	-0.094102550574256	-0.180480624725131	0.0527209475123142	-0.272818637634083	0.139248078344844	-0.214982446591601	-0.370081279458824	-0.699831654496202	0.0403426309275696	-0.262455604000358	0.699831654476642	0.253278123434939	0.469772770203754	-0.270822554746207	-0.262084826632103	-0.519545461002878	-0.309011483285325	-0.186807882914783	0.193067205630986	0.332836228586816	-0.284184093718148	-0.181698010960492
MEsalmon2	0.188858720087994	-0.153446560785863	-0.280578003839904	0.541504055557122	-0.00156725399082899	-0.0928782131750191	0.315798871217869	0.453543000748518	0.434164651864748	-0.498283935538251	0.0158568767567549	-0.107922855149174	0.277186085220217	0.0557509150864693	0.146332272807665	-0.29252321116369	-0.0137464831055163	-0.135548120456819	0.203807366437093	0.199288382751047	0.342231943461766	-0.573652478734092	0.275981892882858	-0.0831685923291174	-0.476528505843689	-0.570817113242028	-0.498362664609462	0.0818831698099547	-0.126154078215812	0.0540120025559858	-0.373730971126425	0.0690177143414384	-0.117968391548516	-0.319066097201158	-0.531596345470365	0.227433052327525	0.00684904112773592	0.5315963455011	-0.378152934070981	-0.255530493484705	-0.047356933505929	-0.0346385801931688	-0.34085216321793	-0.198355683237678	-0.129210957590287	0.14114872879213	0.32211481952056	0.380178191900539	0.0925520405499318
MEthistle	-0.253729939680115	-0.345539944591778	0.1945539824852	0.251986361223624	0.372458251978731	-0.447699310360651	-0.13176167449048	-0.168206010325375	-0.0112758322759892	-0.0345315639770702	0.0361401323148179	0.219764856799451	0.199819654412412	-0.236564983379853	-0.0162036833224482	0.231058461802119	-0.212939212705659	0.24943588023696	-0.110362354433495	-0.19309257100192	-0.017877065141934	-0.140938725323147	-0.204029519584347	0.339881054943715	-0.222158970819866	-0.688748927456245	-0.425283041092857	-0.365661048602417	-0.500253556276757	-0.036022838686239	-0.518760658815252	0.401591352185748	-0.383965696896437	-0.338668887309088	-0.469779556011811	-0.12002501233564	-0.162887125660652	0.469779556034558	-0.0628372197003595	-0.029480127159945	-0.35735950772073	-0.205990299941052	-0.573162045798849	-0.507479886715758	0.305641149981395	0.40440300047894	0.317213732784545	0.154651284504482	-0.239515129596699
MEorange3	0.038001468702179	0.061867729682001	0.0355495937094374	0.637697996936719	0.157248608788365	-0.2151916213019	-0.113089317053685	-0.0985541940233689	0.190071251507607	-0.141546107159815	-0.604413111781575	-0.344515260130223	0.539240487303121	-0.153010934161249	0.0988826957282215	0.149583089910453	-0.106592325323627	0.142946994993498	0.0180637652275567	-0.244598437788627	-0.416327259238436	0.292810909130105	-0.115155922788855	0.258522016512384	0.646217909734453	0.0942882142668106	0.520679119505355	-0.11331828935606	0.0387791689553159	-0.196285413210117	-0.255290329798195	-0.06393763414819	0.234282541445299	0.235741984815403	-0.0542561886497119	-0.104459033243145	0.128896555520508	0.0542561886460955	0.599574444135708	0.450785598894037	-0.376873627179594	-0.33280957578455	-0.204424917476709	0.115358468934462	0.250021064379428	0.505835471382956	0.209711303724032	-0.587211677479951	-0.151128213276946
MEdarkgrey	0.455680893386258	0.25119613816029	-0.408858557062688	0.66569002058036	-0.257265210413853	0.217482319182369	0.519959145218202	0.318828024077955	0.336323126467382	-0.551237423830217	-0.282471727807269	-0.399845540070183	0.669837448480259	0.105146349211104	0.126352765527439	-0.387524653025369	0.0645719159955414	-0.232418126217619	0.306688123833067	0.596358154581133	0.588681001083237	-0.714301212014454	0.838518086490278	-0.748702724823084	-0.411093481275377	0.1033094877024	-0.0226368561602953	0.506902491665983	0.503777383990477	0.615136401246733	0.0767328496566171	-0.466379188663826	-0.181076977656391	-0.403919500869467	0.214046760433168	-0.205000959369057	0.0374504972251292	-0.214046760396792	-0.57176109043327	-0.35590376434409	0.449225079706393	0.306422477939651	0.430672147761171	0.414088497480952	-0.527565864411999	-0.0938692951710605	0.00776122026224505	0.26547085309222	0.538155571406553
MEtomato2	0.57335702151827	0.440422444021858	-0.501191250491448	0.573509349753594	-0.44246567335765	0.336305630778237	0.477186628957478	0.596572557112073	0.552613281507569	-0.742935505293559	-0.125215797421262	-0.607842996821283	0.527316313637659	0.245370660334968	0.173580465052329	-0.51355179380426	0.0887720589757457	-0.309530066082359	0.23784038296842	0.456726989646845	0.330565089266006	-0.28915555774834	0.225211371459806	-0.312935582242139	-0.104898184789285	0.193180772529768	-0.126255487661684	0.503019576101345	0.370851694863392	-0.170125847908343	0.069642224537194	-0.662997649639393	0.877213118620334	0.665018525658582	-0.213343594447635	0.730027046038308	0.737289402154803	0.213343594446672	-0.211249395608811	-0.102856859111961	-0.136301768293472	0.225914737874273	0.284371442416544	0.472277588238019	-0.354095823670118	-0.473584162520502	-0.394480768936038	0.242692294705304	0.501978899363331
MEcoral1	0.209027281185199	-0.0340918892493997	-0.193425570467636	0.577095525368779	0.00288446028349849	-0.137649461782203	0.27814776780444	0.19782915341083	0.568555913387239	-0.222691274882107	-0.200143516127433	-0.0563674213126695	0.449681155683791	0.203425816280719	0.420241492242016	-0.0914012360784739	0.20289804894992	-0.16888984670121	0.243597656201523	0.337439268246833	0.256044456365491	-0.423358487611246	0.214154158102265	-0.0606721571123183	-0.309868227571392	-0.59910231391411	-0.365974951763368	0.00591337195816453	-0.138972817497986	0.0907618243332958	-0.580454742704041	-0.157204200078625	-0.0178850889924745	0.0282666393774735	-0.104138190810427	-0.0283197139065611	0.448522064783829	0.104138190853956	-0.244249426097424	-0.0770048475203702	-0.3417696870084	-0.152936915563237	-0.0312413465696893	0.00780252096871446	0.0569361083883888	0.321639481307497	0.0874964813645781	0.162225685596933	0.301842122296489
MElightsteelblue	-0.167720668534364	-0.195571191515372	0.217598514043105	0.294882478672776	0.325934817359455	-0.357727809717938	0.0191999207466001	0.0177343500054599	0.312370349572885	-0.438596965023528	-0.0909193731158964	-0.294527934664558	0.581673109285465	-0.278109612626721	-0.136450304043239	0.0459742702717401	-0.331811302874341	0.231606577239508	-0.230537742004459	-0.00931129088152007	-0.159241193282661	-0.0326294024495331	-0.180930408175236	0.318724532937181	-0.0983680367863278	-0.552017354215914	-0.0902949535867673	-0.39424709035096	-0.362544278837526	-0.389084628765958	-0.357818154909055	0.202251045078791	0.184929724847103	0.338962414250756	-0.0159508737957979	0.187374104847105	0.0768838345256627	0.0159508738334794	-0.17458577507746	-0.587802944094665	-0.129522926146497	0.141912227177551	-0.424100920604104	-0.32102527434186	0.570536527591301	0.349843226296736	-0.124725205428316	0.349737750671399	-0.296414349681515
MElightpink1	-0.252498172541899	-0.393973188496555	0.205171708046872	0.299499012172839	0.400558947043239	-0.325738492554398	-0.269768043791079	0.0745527438889267	0.211247000895909	-0.16417134687951	-0.356320675892401	-0.146548764952173	0.308609982001765	-0.254580640712159	0.00090965381824646	0.188863601708995	-0.276144017700644	0.269924071687242	-0.285342181264425	-0.213577316305014	-0.411984430563039	0.150854288454016	-0.207178357505161	0.445979603399973	0.28654595987381	-0.346208827573448	0.249250866090397	-0.383118735455621	-0.351532195554989	-0.615319323884588	-0.570025637085698	0.0634518560514728	0.372901871988957	0.631312510854142	0.0332082829328663	0.490602646644444	0.280583535181416	-0.0332082829232476	0.195107651150239	-0.0542772338465379	-0.0879223692602757	-0.262579852013214	-0.363219604506002	-0.304130823364713	0.198352475012146	0.488942208989733	-0.0642690882643851	-0.235980189020371	-0.275947312907149
MEdeepskyblue	0.162259713303773	0.0878249382834366	-0.110728976498047	0.714149335292643	0.0791394497525572	-0.128481101335656	0.106732403780497	0.208731114864893	0.296684359766046	-0.537100673040976	-0.140618898429758	-0.192896247457682	0.51718898078169	-0.0103947839466901	0.125854976790068	-0.102728029319278	-0.0444770550365305	-0.0197967942568971	0.0694760114389373	0.0130982870964268	0.093077818046047	-0.356639131829494	0.14109277802637	-0.0137170355349665	0.065530516156745	-0.176544190358925	0.0658692017768631	-0.0257414316581119	-0.0670088675789025	-0.0275502218792563	-0.543244754176158	-0.391753770977752	0.313368205559592	0.242023415043279	-0.465847481408091	0.364991262826214	0.276983627855476	0.465847481431857	-0.191365997106627	-0.144098209594705	-0.240503662145144	0.143405876234625	-0.402153543347965	-0.118223564192561	-0.164976861355627	0.24311289298143	-0.227006949776922	0.0587194830335938	0.101276923941524
MEred1	0.00579130405353294	-0.204246894738932	-0.0675851190844749	0.47266695989269	0.181741366344782	-0.16612216321374	0.0689501649522869	0.192534230791274	0.126495418715922	-0.469839290958016	-0.0818298517243392	0.022024256747411	0.2707196919678	-0.12194195587375	0.0288093925465117	0.0499929095502365	-0.175847228520985	0.137574958695403	-0.054710594509272	-0.227871420124885	-0.0513633328529729	-0.281766324882561	-0.0499906727064209	0.264699542120132	-0.0895179907543153	-0.497733283970574	-0.10076622611431	-0.368555570312534	-0.484469781272327	-0.210392177529726	-0.784918155639715	-0.00576443860715428	-0.0278446214749148	0.143156082716157	-0.405114788403905	0.459576039970172	0.0711359191203771	0.405114788422706	-0.24874459489025	-0.164551966617381	-0.0404165853751744	-0.0730564615422736	-0.593432049480245	-0.594099351319449	-0.193757459432257	0.391561851790698	-0.129222319031833	0.0334239615086799	-0.15605647883529
MEchocolate2	0.00864560348952715	0.0839764416606597	0.0320932748726067	0.287169725886363	0.0808258226927821	0.0826272411154771	0.0207152182795927	-0.0783140554773272	-0.476754969272194	-0.509329957490838	0.0537957207034076	-0.133689425430091	0.578241261093921	-0.366041720500447	-0.409366135920112	-0.0839492149320024	-0.42243964417584	0.222986107150434	-0.234125632766711	-0.625014742528618	-0.343946445012707	0.347224073022544	-0.558165029725753	0.435638720432291	0.243603900760047	0.120875700859107	0.163222207336023	-0.513428210595234	-0.461917051450083	-0.242336507738303	-0.118666907963434	0.177799352641523	-0.0273721298601965	0.189352947718351	-0.27650740597888	0.26394377299598	-0.334758382430356	0.276507405952911	0.0225259913769719	-0.0940291127087856	0.00295670837290251	0.224655032986705	-0.55435666179579	-0.626215454539421	0.054494061580677	-0.0423914446407024	-0.462546125769679	-0.0169977788453528	-0.489912150573735
MElavenderblush1	-0.381325308893883	-0.295377074701354	0.398380866702706	0.182769249039701	0.48146722126987	-0.348378204361339	-0.29332593065126	-0.353629470278499	-0.417025096397337	-0.245101520604834	-0.131892267309304	-0.0958876794181675	0.648988537002843	-0.620586965410706	-0.447361613988024	0.270379712782466	-0.636876757236705	0.533671631691824	-0.489998563849184	-0.744587763660202	-0.655867685273692	0.609718290479718	-0.852566250704441	0.858435476231748	0.317326287959931	-0.359231689383236	0.0768184771019889	-0.86250499479007	-0.791662159231043	-0.572177510412039	-0.351348429968013	0.625739964920838	-0.121170194178091	0.269393177951106	-0.151952624885979	0.0840923221252324	-0.320771124620682	0.151952624873843	0.311612886900928	-0.0514314333383135	-0.274185073279488	-0.123043593269825	-0.751720482849319	-0.813326396496065	0.666335992209096	0.386597531896267	-0.138725899995262	-0.104483857806068	-0.783987463076963
MEivory	-0.161950024078762	-0.00998427507809242	0.218584457647728	0.684836221832654	0.374188136864126	-0.385428937498368	-0.172204308537014	-0.209220674628501	-0.16197045415816	-0.30036320036916	-0.12463931587911	-0.119757947991475	0.80657078203097	-0.489066441765854	-0.360481158555547	0.0776793900087692	-0.478252808671452	0.341420286703484	-0.403269841152376	-0.562150099775289	-0.473225558752803	0.163063512767041	-0.400350657965466	0.632585053279382	0.144273703038957	-0.495676812396673	0.127023097464078	-0.729308499596849	-0.715614622856975	-0.54004629791429	-0.667185326318957	0.413360490847783	-0.110122326947648	0.254067398004256	-0.148603522961706	0.398158817460349	-0.228071876441275	0.148603522967425	0.0175779066103917	-0.22179365400795	0.0951023685820964	-0.161387980618249	-0.751375828840317	-0.845477736122027	0.188533473298473	0.545731862068034	-0.0794459858014355	-0.104493072009819	-0.611283388408508
MEbrown4	0.122130728114551	0.0180549208121417	-0.10204992824082	0.517395430457139	0.0399952613467133	-0.026204866066052	0.115237545418168	0.162677795874265	0.10941874642521	-0.590671729567902	-0.276521856529374	-0.386374361393236	0.66972021181374	-0.224165339553664	-0.103532282194203	-0.0587732809317725	-0.326987250346294	0.177068142428872	-0.139705052395628	-0.472590751205512	-0.448174469231696	0.307713740898947	-0.588305441499908	0.6654778129978	0.232784169534518	-0.371324577781239	0.014248840984447	-0.582516309132708	-0.643694348702985	-0.670952851884793	-0.601929593132591	0.180696229881089	0.304879903079462	0.651960324721902	-0.250343477968003	0.609536150544407	0.213894980148124	0.250343477958303	0.166880867316823	0.0326385768762086	-0.274018844692566	-0.202625195596596	-0.574354328139802	-0.616476463166236	0.200958313659209	0.281491961386562	-0.285114186551258	-0.139023515533115	-0.40465315202514
MEyellow4	0.259772311829889	-0.00458515431296492	-0.279000708140039	0.672028858661273	-0.0427624212618461	0.0872600433619887	0.312011222137099	0.164783579705919	0.0407656164643901	-0.344437068574319	0.0183081769446933	0.159147074038007	0.781303658642943	0.0412006007877697	0.175146707149923	-0.242669527019888	0.00271463992630191	-0.116479566928701	0.0208805488895406	-0.0614588143012274	0.106985692189485	-0.17740844684466	-0.282887373347106	0.293457367783604	-0.438089291196939	-0.687672102567875	-0.589266795817297	-0.437217641424227	-0.719650648757204	-0.137440782733374	-0.830528954748975	0.0151554817648422	-0.202547020941296	0.280857064637108	-0.0704398883997746	0.34405523268854	0.439498436428163	0.0704398884125837	-0.398606425568614	0.00569316994138839	-0.209587655120723	-0.207313659094425	-0.151757621956409	-0.619069481254323	-0.222872355108776	0.102127657748811	-0.39715198817875	0.143400012131163	0.116738841103923
MEantiquewhite2	-0.410166086092818	-0.278605699147236	0.416930375392403	0.171050735705405	0.473257904347935	-0.527509477566568	-0.360257300898605	-0.480498642384691	-0.163060362082701	0.0986947836455155	-0.525166689943854	-0.236305731455408	0.429094266886899	-0.613901804231844	-0.353974873969208	0.519314666734525	-0.577828809800633	0.618822154495833	-0.444868397303087	-0.657917468101766	-0.799723712376306	0.718881520357932	-0.67315688596647	0.870729710097343	0.42075592403306	-0.462244230534307	0.187605268260171	-0.760575818406903	-0.651668589979402	-0.611465678243572	-0.293987935439113	0.903933193080139	-0.345094256242148	0.0278636824391579	0.188839875283983	-0.233861491240079	-0.378961598014759	-0.188839875296429	0.692755539085203	0.306671534427715	-0.176922953131015	-0.649333449317949	-0.495039004078651	-0.587233467331775	0.771576626449709	0.701268608040458	0.518561059643836	-0.487168262900947	-0.790329842269339
MEpalevioletred2	-0.162129362656591	-0.325893586971393	0.102590768647475	0.322928768695503	0.311116313544173	-0.296232883592407	0.0589976713828199	-0.02216252434572	0.150437102474066	-0.256557394508551	-0.485361617045773	-0.271168386154932	0.384617591249171	-0.396979501265838	-0.234770718565833	0.183142950950771	-0.397033397165985	0.33879820710249	-0.202336975048213	-0.340955554871531	-0.481880800549339	0.110877557236048	-0.0261431165655445	0.439108736944792	0.0537570768802266	-0.520167020006601	0.279554074626616	-0.593550960255556	-0.489247665918967	-0.467416570747575	-0.4560277629308	0.634629515583649	-0.404788012023451	-0.0382368670716496	0.424739878335743	0.0863192889054608	-0.433708700637566	-0.424739878318834	0.0629862354816599	-0.289920459679487	0.582727205196798	-0.377223362152023	-0.38284398110345	-0.62483269303448	0.19128909429934	0.73122525958321	0.377567305932792	-0.230642260316293	-0.598532516992994
MEtomato4	-0.419552453459466	-0.515783581559169	0.385805713277863	0.0175661343184481	0.525927747324145	-0.459286674311241	-0.141079437431505	-0.246402595207705	0.0482718690421051	-0.086273081635447	-0.4378786564984	-0.210153505680537	0.198118164912112	-0.455467732828077	-0.23457128388225	0.341071277330371	-0.389973687673244	0.410417168617377	-0.137731998078744	-0.382066263270813	-0.480069728462491	0.234861226798725	-0.137866164588199	0.39690103920287	0.273133520936671	-0.299514368022401	0.373752729551203	-0.506215110992985	-0.265906941234987	-0.206530984477626	-0.107831920255654	0.628011247585968	-0.37349629062612	-0.305930231420451	0.11395358203952	-0.403896656242009	-0.66411982296859	-0.113953582016855	0.253308293462071	-0.311820420555549	0.140880195710926	-0.0776863710617717	-0.566000807600986	-0.386457813100869	0.692304336242482	0.699950262407754	0.444858347497727	-0.0999894948259561	-0.688507424003048
MEbrown2	-0.342882987154917	-0.144965345983289	0.36115879689445	0.12338285003009	0.389491137459172	-0.442964021436989	-0.280352891809243	0.0089660064652561	0.116501238630954	-0.50806008994008	-0.326083013348009	-0.738715367134491	0.234694886855204	-0.66388025682317	-0.65741217847494	0.180186813108279	-0.754907139568537	0.558101976304525	-0.493202089811833	-0.336120908912816	-0.519706879622206	0.288309797015674	-0.104666742951943	0.347476719716265	0.40737595230238	0.0606330132974205	0.52947968178128	-0.200250202855551	0.0163799869725724	-0.651430534747961	0.229085234270965	0.430514094301506	0.34711977632555	0.200126297764671	-0.0660909066534932	0.384436702276048	-0.485612053023129	0.0660909066472561	0.331168949506359	-0.386099271016525	0.375891808070495	0.028268292987888	-0.521708402455092	-0.169330051589472	0.429942652470005	0.293354653420154	0.33778667108894	-0.0582019756258529	-0.686247666903443
MEdarkolivegreen2	-0.121189861905731	-0.178127502803541	0.0978321484338867	0.407293652939399	0.257786402740209	-0.261829523394655	-0.00305112102364396	-0.0489138374939979	-0.0604418123007665	-0.339492944082417	-0.230380044561079	-0.299567758646074	0.581366167468885	-0.446544459123385	-0.331137676755615	-0.0108183678647708	-0.467603445135238	0.286244013991207	-0.180823408844686	-0.424611662763714	-0.35496225503081	0.274247766223794	-0.361825905724078	0.487203683379511	0.0523059164153371	-0.357993531287791	-0.0801219886456873	-0.414411751545074	-0.384333480797857	-0.310198570675834	-0.00238786701444273	0.744028238575382	-0.330117023999642	-0.329431160472176	-0.236275088058709	-0.119128841942739	-0.578255331060509	0.236275088054797	0.254395503338791	-0.075862766998901	-0.0122343864604891	-0.20487565890035	-0.566215474162018	-0.47793725646239	0.528308446124169	0.317606898620325	0.499261463256772	0.0228129177810001	-0.627610805289577
MEpaleturquoise	-0.209589199266004	-0.428254454561713	0.0913446276978855	0.36551808649802	0.353830732193923	-0.281848980163857	-0.118312149749755	0.010156151945808	-0.0556001092589313	-0.284176554087619	-0.544211456981829	-0.260196261800481	0.323716628981602	-0.488787831773834	-0.263707566780798	0.215368097465913	-0.505863020498912	0.422751109992196	-0.215728193038939	-0.705228885014053	-0.673281510329752	0.350027611566922	-0.374450719616038	0.727436171947307	0.343545797720836	-0.433550731277293	0.2796992902253	-0.672858376645544	-0.615983480680835	-0.611556287080775	-0.499876529827313	0.733160918233464	-0.296215473123078	-0.0441952138335488	-0.122471204623947	0.216535856834247	-0.503059294006713	0.122471204612657	0.427859256170792	0.136272183192549	0.185575969814697	-0.545571666004699	-0.748325657771309	-0.771405502286871	0.244974870600072	0.723650009412176	0.501044379076657	-0.450635673854898	-0.78584466559014
MEindianred3	-0.119555669712897	0.12761986985181	0.190244844615882	0.119063033240089	0.159266166014788	-0.031262649289359	-0.26513989715737	-0.107400890853154	-0.463390916081714	-0.318062005647109	0.39791724839475	0.156560567838957	0.167968836283926	-0.196249761445455	-0.269532509150412	0.0170278340465841	-0.234082506707612	0.157524165799367	-0.280366531331432	-0.336013098766459	-0.0497427940761277	-0.00119302670031485	-0.28545470033229	0.141523873809428	0.213291327197272	0.212757427669511	0.139349829407122	-0.194418367817981	-0.192664504477038	-0.0735265441737704	-0.233736085351037	-0.350977396905302	0.354108824959634	0.363878274967457	-0.563004468027325	0.460327526451892	0.0519061142249853	0.563004468016389	-0.162475293423175	-0.143518375764107	-0.224166213284186	0.438304133090101	-0.506258047546496	-0.326380478417306	-0.170179429369016	-0.153660035785198	-0.674954956564295	0.113616898599879	-0.115610620560345
MElightskyblue2	0.0294439827929796	0.162019913115963	-0.00744222736017786	0.16360153463354	-0.0117460589808213	0.091187284604812	-0.0325764249459043	0.110222092950664	-0.346539894901516	-0.490056364384629	0.447481397329406	-0.00202547434744217	0.380568596195785	-0.230878062634191	-0.379856288992683	-0.195751345323836	-0.366760675647532	0.134832677672787	-0.387171657764528	-0.227411478043382	-0.0110048468154428	0.0349223168992074	-0.37901153913983	0.245112458611641	-0.142860932657917	-0.0773606019669487	-0.244209898706331	-0.247445609295109	-0.39403552319396	-0.32269089102774	-0.207452606377176	-0.0685117190573504	0.275622053776814	0.457453537072621	-0.321872028682919	0.683950500586166	0.156395511853619	0.321872028665506	-0.278898091159157	-0.2004743369387	-0.0150743163171821	0.220122766391506	-0.294992845204199	-0.457467158285525	-0.205827672329407	-0.31982717910917	-0.579370876323493	0.262389065169461	-0.111653935651912
MEplum3	-0.307434803418229	0.171796369037841	0.43680033182598	0.0845784017812296	0.325918353195152	-0.345067204454377	-0.326975807570384	-0.236746234472756	-0.320630961458775	-0.488733079747941	0.349515101409166	-0.229273464043936	0.367801813116934	-0.560454522006232	-0.6897862770934	0.157325018453461	-0.655890272317809	0.489036844676212	-0.656674299371576	-0.314450112161078	-0.196536463055902	0.0993585946160675	-0.327456306976841	0.277039222096943	0.111135375137137	0.0338322061243241	0.140735612930334	-0.326219744722956	-0.27122458514814	-0.392922494094296	-0.0766820065582356	-0.0130179465304489	0.390781021366881	0.457452439915819	-0.306083224412855	0.571658743108218	-0.118925929624026	0.306083224409523	-0.194620042614181	-0.524032241125184	0.073809024031418	0.454144789207288	-0.54322479463574	-0.422841785554302	0.13368380501796	-0.0964806392600957	-0.537526949762014	0.300437149859389	-0.382601883893232
MEdeeppink	0.147508783253954	0.291656272021431	-0.080118590287204	0.324072194454984	-0.0722085818736609	-0.0475095479909016	0.0314259641290879	0.387612261254518	0.288108506017116	-0.67281424619196	0.378873055224777	-0.253999874180748	0.133233924013843	0.0201297734844393	-0.110938604335314	-0.228252313025628	-0.136198301635175	-0.0259339770678861	-0.151557206813552	0.218165194329335	0.30960861283397	-0.460272880975381	0.190659519431253	-0.187243962331989	-0.172389951198161	-0.0261250354509727	-0.142788270051694	0.22790134329387	0.100479983762367	-0.127816115609793	-0.217436874178858	-0.528317302174327	0.642383001032273	0.436976617967556	-0.546030791395376	0.766321018655795	0.403760735820117	0.546030791408799	-0.428058621132336	-0.386724216750696	-0.0750982454552523	0.397602540902506	-0.233459200091887	0.0302113453220813	-0.338080012212794	-0.249785101610005	-0.432000471671428	0.403242708581176	0.242141740554441
MElightskyblue3	-0.0311297062354424	-0.0565209861780346	-0.00348476441172633	0.328904140785545	0.110545651386199	-0.242818666653908	-0.0259441282064227	0.285527768796531	0.321152741261842	-0.344444955922591	0.233903635863916	-0.104238918855039	0.362379979139435	-0.148562525287368	-0.130999898376749	-0.127518112406814	-0.292107786969841	0.123734761532773	-0.403728184791795	0.232063891155785	0.145719801693704	-0.271556478918626	-0.0549394766994052	0.17956022200262	-0.495286006879268	-0.658557793425783	-0.570697474222892	-0.0953653182287923	-0.375189978878962	-0.518861407401089	-0.473718118621081	0.0314953009737451	0.347187186385719	0.534185078071672	-0.100038542235551	0.80507648965544	0.544395004930086	0.100038542250795	-0.365978386395888	-0.294006521756841	0.0131845758348147	-0.165472332231073	-0.0668071557964926	-0.275679193534201	-0.119448420471321	-0.0615623220237484	-0.125204710396772	0.363796517230011	0.112436189966972
MEburlywood	-0.365734488492753	0.162409031885143	0.444254155224195	0.00325482846049366	0.319758515160128	-0.448326356761086	-0.526970586348608	-0.590849089389541	-0.484548516147911	0.204259775620125	0.0686217258469848	0.170406080325741	-0.151880725180891	-0.439536846423988	-0.445172693096434	0.593118619864346	-0.393549504968691	0.541521213122818	-0.51469225533191	-0.683337569319665	-0.406800651098613	0.173754886028466	-0.272549610281165	0.416151275996239	0.400789842759472	-0.00629930601775313	0.361695032448929	-0.487277221937024	-0.450426373028762	-0.160505539760147	-0.542693905455627	0.143688558138294	-0.247323417471162	-0.0281271618245394	-0.309511671638231	0.201040810545501	-0.324243447803963	0.309511671617358	0.210458001769358	0.301149129842014	0.0598925459410708	-0.222023051711202	-0.616424362560794	-0.653405683973659	-0.265723037232177	0.422189408714761	-0.0480627236815871	-0.488178024041604	-0.421151494418301
MErosybrown4	-0.31587702240312	-0.147269297854652	0.244936049583671	-0.212229516648791	0.228987539186154	-0.18037441107545	-0.43901820867614	-0.211382931667252	-0.49127416677696	0.139672866828021	0.200337859995118	0.321733337322897	-0.384945921382986	-0.27553023619601	-0.29090737402445	0.355441904795356	-0.291355805656537	0.359752585874901	-0.395409465702793	-0.534483757589614	-0.268629176555012	0.108543424058831	-0.339651737449416	0.422501390691028	0.149719599234008	-0.143079189271388	0.0318054385419486	-0.402855672811006	-0.500896683989777	-0.327168740310976	-0.497246531184516	0.138750376520964	-0.040953480720133	0.166623859485988	-0.401135371688467	0.519203650112688	-0.102296913553548	0.401135371664469	0.0616964869107275	0.199862804145658	0.0214666226248404	-0.200289629197667	-0.539200009874079	-0.645787452906624	-0.301608151203141	0.158044976246174	-0.133231547858751	-0.237968060221925	-0.317873927137249
MEwhitesmoke	-0.381828839209671	-0.544313955112742	0.208892840546608	0.342762045399843	0.502914071637494	-0.502340308721695	-0.351270538972007	-0.205776464446818	-0.10629843659893	0.255219365695498	-0.635653840309413	0.0710067735393915	-0.0142525174513425	-0.486838780486002	-0.19337004626394	0.467774425858295	-0.392827176097401	0.478756161160971	-0.271991982327063	-0.460333372935382	-0.489228006126647	0.13272041878193	0.000567233866116889	0.447692795359785	0.216470132721456	-0.427706278029375	0.267860859569223	-0.430687103971213	-0.40586294839647	-0.357275377710239	-0.516896785063886	0.635602268852494	-0.51758343566241	-0.299199951664378	0.117159223534325	0.0189048184011528	-0.437442328748253	-0.117159223539059	0.388087237821813	0.319482000463105	0.376175009749287	-0.754487803909797	-0.399272665643949	-0.539354037832939	-0.0586304120728073	0.78731968369927	0.759226935133024	-0.60887031603118	-0.505863446704083
MEslateblue1	-0.236466609492782	-0.0541410296272032	0.216312390361035	0.112525173905481	0.241076275852648	-0.400205146547911	-0.264852622565506	0.085776149629974	0.118519775548611	-0.516927286736074	-0.146538525207606	-0.541514049246187	0.00275959085693988	-0.523160358979945	-0.523829696112319	0.264021121611151	-0.674367239012536	0.550753565789245	-0.488815193824757	-0.344402659741055	-0.339227943346044	0.0848106995420286	-0.201668267508419	0.433766220182912	0.158894032563283	-0.265474330637641	0.0946559963007111	-0.259959629887444	-0.287249923654129	-0.644952402566345	-0.247728016051901	0.32066467093003	0.296810480372593	0.263814570778379	-0.406524666284177	0.666871410177838	-0.1543270170216	0.406524666275896	0.162866488331469	-0.141819391428098	0.107756640349872	-0.172981563149835	-0.621235357719874	-0.420701779424941	0.102873212272662	0.25233599249387	0.229222318722179	-0.0371305222230795	-0.477782023905957
MEantiquewhite	0.0193553697299144	0.185731653304404	-0.00803479281662283	0.406952485876615	0.0611803339771063	-0.0653496615484533	-0.11605232665139	0.0034937311606515	-0.305224779583458	-0.515027466904096	-0.194015490566241	-0.338662391244383	0.146974322113236	-0.397716054833115	-0.446507626987469	0.0858339909951405	-0.449035016986231	0.321797658390339	-0.169142334916915	-0.550853690812961	-0.281310358345558	0.0866556440010203	-0.0909493902597031	0.192754234848368	0.418627299986217	0.297247709298601	0.435892087259337	-0.144108608241716	-0.0661199028127524	-0.142779608307104	-0.0840095401639088	0.0519173779952488	0.0312619268001731	-0.107635347025863	-0.52547590625076	0.33641619285584	-0.464792845336745	0.525475906222904	0.204866021868273	0.134515353071323	0.182890939706006	0.0278631911245426	-0.599240894663646	-0.35488276239691	-0.288308419341297	0.138558537818391	0.0625488525436405	-0.29851271606997	-0.399590124339468
MEcornsilk2	-0.0825287355341545	0.237242371790951	0.111370847690386	0.220948392231775	0.0893360326455022	-0.282785412974857	-0.215880158374813	-0.115964542815777	-0.131793937204515	-0.359252407384589	-0.209111400358776	-0.388760563885001	-0.222854470306071	-0.399256860621811	-0.457345636553912	0.336311910273506	-0.443593441177614	0.440717057936648	-0.188720207414274	-0.434005515179699	-0.20089173137043	-0.0608333500308446	0.098830769171743	0.10013059532281	0.360314974686854	0.193636675985243	0.393134988935038	-0.0187686252532967	0.0521680579601392	-0.0586859980647462	-0.0765386248070582	0.106010102797474	-0.0470395513188119	-0.332940028299619	-0.600298965626285	0.21274670765803	-0.526603709207953	0.600298965609537	0.228854247311363	0.142728284863399	0.175295725879197	-0.0597007262279806	-0.611122916619479	-0.241517100476754	-0.24804830218925	0.261527349871183	0.370840356633222	-0.286857412581191	-0.358184474907861
MEdarkmagenta	0.319122555418134	0.346238483558482	-0.330669899564316	0.525675040279572	-0.222137389358306	0.124827168182972	0.172921708402499	0.171014513133597	-0.0443013262528248	-0.258289571801435	-0.00209742098509336	0.0630605900287396	-0.0118832734870721	0.0812752133567667	-0.00481049018342983	-0.087422411807512	0.065322525443618	-0.0823648400733791	0.0995678020934291	-0.00822521686421611	0.237384384903899	-0.444192250053417	0.389964889237471	-0.259319550961681	-0.112193799539087	0.0839795075124393	0.0422749581990055	0.166492722816623	0.0483797330544326	0.215558741106668	-0.345084582521926	-0.329326606325541	-0.123160036026675	-0.167234227973996	-0.24430891702504	0.351501517383807	0.0145941435970347	0.244308917019684	-0.277207539346178	0.139593388112787	0.337484013028561	-0.0543253776479063	-0.0468517914515323	-0.139597244458859	-0.853529274417458	-0.0016760614604484	-0.0471749604373616	-0.15975724369889	0.237064867514802
MElavenderblush	0.123018907603663	0.0461011726875598	-0.170227995021954	0.449046463905057	-0.017145462097461	-0.0682432397178592	0.122423817213614	0.00677972345202788	0.0250698109096426	-0.139431523508681	-0.305428131571579	-0.0140631133895462	0.228868695018744	-0.136326079921802	-0.0552692217878817	0.152927200585064	-0.156219366463116	0.175796784421457	-0.122310937962135	-0.230397244146698	-0.161473241197551	-0.0958750380547322	0.0182439560059964	0.255110657080664	-0.121874061033924	-0.431825470780479	-0.0445693438004489	-0.362062363832657	-0.500307668365745	-0.241490676160569	-0.708225112895736	0.198705111899491	-0.361390869523938	0.059218753132515	0.198310066381628	0.349208790615311	0.047666360282269	-0.198310066384997	-0.0825098947982015	0.20428212298555	0.376973927430831	-0.528862293160086	-0.109571611626118	-0.567177020488506	-0.498896215818102	0.394146097719376	0.104178470521142	-0.359562002769889	-0.0959482276667736
MEskyblue1	-0.0320198640282334	0.0485908431001983	0.0257659738412294	0.412338534903389	0.139162093304604	-0.112378859751202	-0.0863486587235044	-0.122985736820987	-0.287186110793156	-0.252927798791604	-0.168124264641744	0.00169006686867785	0.308027746360329	-0.329125196082061	-0.285606873541813	0.195488718256419	-0.34821926528507	0.317218954311828	-0.303584033293182	-0.461790261652773	-0.297638482235176	0.0680885806111634	-0.181224295112202	0.341726492604294	0.146019857374798	-0.144343643327907	0.201764861408221	-0.45165101303806	-0.482350936698306	-0.286036487734586	-0.573565415128753	0.0975393747627057	-0.147887574754751	0.204075592213358	-0.0272895111028895	0.430311769329507	-0.0971858059499799	0.0272895110892615	-0.020747445635279	0.0916241618852141	0.276525951888566	-0.214186204978743	-0.373460580764102	-0.632491929356277	-0.378328985133667	0.298157307672582	-0.191640347278884	-0.322172209892671	-0.284237634104289
MEfirebrick3	-0.155301785749926	-0.00604375923355051	0.158017670981301	0.359968426558826	0.251356253142229	-0.236119320011486	-0.348523351345741	-0.122022921686221	-0.361220680489699	-0.249096234945241	0.13247463780971	0.142900423038044	0.148174148753837	-0.277835639073528	-0.188541564485048	0.187293834243009	-0.300620945898061	0.283908420207443	-0.249341991007903	-0.452067573939736	-0.137511235798036	-0.0129746657882874	-0.311919152803463	0.328915044894457	0.224585336950637	-0.101227345035295	0.000993235100088713	-0.268166565639461	-0.352311346053303	-0.145347302178104	-0.495088798046795	-0.0801936697432192	0.132369773096119	0.112310515788211	-0.779033010513826	0.389874644498864	-0.0104410600164138	0.779033010502476	0.0691243938349376	0.188436405663566	-0.39034861051923	0.00079481418409262	-0.699180015824316	-0.466425217404279	-0.129506060669302	0.154386023799993	-0.17527915569153	-0.106812444583675	-0.207631624419523
MEsienna3	-0.175557736832518	-0.0365783892945463	0.162448659456459	0.583534776449848	0.326386634981297	-0.298602924917362	-0.384864040902863	-0.276849453933591	-0.450437213540844	-0.0708022194685267	-0.222636467890376	0.11970836981477	0.335709881062294	-0.421650619655907	-0.250776631035322	0.295768944067147	-0.376157056908302	0.385688518898024	-0.310627168536747	-0.644470532357376	-0.389669677153202	0.177998161506611	-0.311542486052666	0.455993767666764	0.411452833528724	-0.07072641824098	0.255616225169666	-0.414299683525299	-0.436316002376596	-0.226252616524041	-0.580229841177364	0.127377620673034	-0.128265218845551	0.0276007286886699	-0.456893105411645	0.273585622644499	-0.174883590590143	0.456893105387865	0.314254929649238	0.455819933772872	-0.135836238456562	-0.345275088870842	-0.622404427683212	-0.578108354465615	-0.235165717132295	0.409700240613828	0.0572217429418894	-0.520504660987754	-0.357185644629495
MEdarkseagreen4	-0.0670125664450153	-0.0244478025944721	0.0233313896893614	0.430109601143192	0.168050840972666	-0.278707118383025	-0.244174402031093	0.0296307419783985	0.0681590163733122	-0.156645184352641	-0.289449221941745	-0.0728442356783644	-0.0239125584729088	-0.204273636436702	-0.0668002083785583	0.301391620174956	-0.234912996568319	0.299129433519645	-0.224718616111732	-0.253759581334326	-0.194656833721926	-0.112148291516366	0.0259564933551855	0.241071399446573	0.188434860344801	-0.226825189587953	0.159418295636824	-0.176664559766811	-0.258755014406602	-0.319529710701917	-0.641408983755075	-0.0533347974931987	0.120135518649916	0.229101573642384	-0.280750830540915	0.532202576213917	0.149544438662691	0.280750830536401	0.114441751924143	0.247973607746741	0.0370300323243867	-0.375114665426242	-0.374371377287913	-0.341243336098382	-0.375494652783452	0.395019566667183	0.110787251729764	-0.375245957765053	-0.101171304478706
MEblack	-0.060702618566043	0.0398130009297934	0.0722266494291023	0.570640281576252	0.208727410926702	-0.271321190348304	-0.200071355618255	-0.161413567085984	-0.170120666677684	-0.198185074572844	-0.152148853382534	0.0491769725377357	0.429782805027435	-0.298516133180826	-0.138657237115361	0.257412081924831	-0.319350650032137	0.331961664864361	-0.321890395583948	-0.430652868304166	-0.266214096918535	0.0526034754542663	-0.333778932012532	0.483082018989113	0.119574884288272	-0.406365724992061	-0.0530362765148241	-0.478782797914526	-0.61833217644332	-0.355164583879338	-0.820412192448917	0.0734334058538105	-0.0294201426174641	0.309729249859519	-0.305382623437392	0.47002839878572	0.190767380437836	0.305382623429525	0.0717323327887937	0.284717846084663	-0.191606084967169	-0.375796175308411	-0.490649660531237	-0.640754615063367	-0.220533170458647	0.375384025304349	-0.133491329655752	-0.309715699932383	-0.195440063225531
MElightcyan	-0.236988207323616	-0.111952011380503	0.187169236723871	0.506056042010048	0.353750474444166	-0.484581198657508	-0.358293588462925	-0.303979320578324	-0.205482147792449	0.100934498054712	-0.288199776142336	0.120581909600919	0.176084659281219	-0.428308665702162	-0.227802114912441	0.441281521412113	-0.386031811341153	0.463589508207307	-0.372272778714989	-0.448058540344486	-0.313425860046725	0.0243798992463483	-0.142798701980162	0.455020012087098	0.102748308989291	-0.483838379833408	-0.0112802593040612	-0.416298917789903	-0.534955609673012	-0.293002106758815	-0.727217035971204	0.38314701508193	-0.369550176327937	-0.132663296417313	-0.225503247261321	0.227660438084824	-0.132356014211501	0.225503247252994	0.23372726412462	0.424384799617698	0.0354898752375439	-0.661589162433086	-0.47174261651361	-0.617367724660413	-0.227066049801489	0.584439244644624	0.433944103015223	-0.481387075430418	-0.304936643839517
MEblue4	-0.364193887010868	-0.374243258860807	0.368122854019892	-0.358856638864957	0.339979563882832	-0.33373305602043	-0.262807171602417	0.0369263070100948	0.392501775361308	-0.00968832538238917	-0.103456130908028	-0.229764660042219	-0.283011111413006	-0.0743860875064481	0.0366238462876199	0.20956648862454	-0.0825118687925141	0.153630889296135	-0.0796181328780028	0.11551534942563	-0.151022166771588	0.0155055195884986	0.0627012667770674	0.0530722470496117	0.233162345805735	-0.0618629165037021	0.27939016960924	0.013849954656657	0.184668997928204	-0.236346884355381	0.0730333306750207	-0.0273952426998894	0.442805765641423	0.254297500043415	-0.0482434053498312	0.0125357803478643	0.038224733735619	0.048243405378042	0.126137774748967	-0.391643933849979	-0.16833086355594	0.203369275212236	-0.231145537576349	0.220791756434431	0.572057084918482	0.264497313394934	0.0868700894790222	0.151591447429931	-0.172322171014837
MEnavajowhite3	-0.284146287818912	-0.226714946166808	0.320162286765789	-0.0905719125792491	0.32010708593298	-0.223212138960519	-0.367256083057832	-0.106033838044054	-0.0297084277942294	-0.0298258779082857	0.0948165709204382	0.131639553398085	-0.0156274381272749	-0.0508631072524874	0.104451382820106	0.228022283321474	-0.0505163593439288	0.147388529329577	-0.154411329796897	-0.183465665326993	-0.183612013055678	0.0978872286457381	-0.317880019937153	0.28138376517724	0.321198498189573	-0.0853095443334817	0.145540361946171	-0.245859818015933	-0.201244264417769	-0.227839413707635	-0.386758136073907	-0.258616947600682	0.477079311320247	0.52397663142293	-0.389495451463718	0.240643285073284	0.314512535079832	0.389495451475117	0.0899821265171362	-0.0723561336041434	-0.570489368345129	0.188820795741925	-0.4562853888191	-0.137033625668052	0.318588871878843	0.194431973667183	-0.420360839280989	0.0185693674069772	-0.107212846336103
MEpink1	0.155185295062849	0.175414023140009	-0.055833154545664	0.0446596585953203	-0.112525723361255	0.14697587238408	0.0991104923058706	0.228815208441042	0.282605339028907	-0.369055989734307	0.136752479659123	-0.151928171044122	0.172322229006627	0.216098747643492	0.189474882179723	-0.135361970766275	0.129473298340045	-0.145769419723098	0.015685517758327	0.169343584973682	0.0800899726934799	-0.101410339874263	-0.0324495864643792	-0.06089823959747	0.0672534235581644	0.0770989921704119	0.0835685547196807	0.0274758733240204	0.0310922146577925	-0.141074441466324	-0.208161880094722	-0.546759633061861	0.624728415420968	0.702855646242266	-0.0400645963111306	0.430944363775406	0.558765659933135	0.0400645963243325	-0.224078925370518	-0.266806227516797	-0.22260072736647	0.352060942788277	0.0155175697037831	0.115707419174648	-0.0386949254627752	-0.139634366673556	-0.679444530204917	0.185481427325368	0.225304165310256
MEdarkgoldenrod4	-0.285494627498676	0.0602685993364747	0.354487032724281	0.225503205877873	0.326999605414196	-0.414128600565807	-0.488910748128112	-0.562605701104715	-0.271793707995753	0.198444264244589	-0.692605740543425	-0.218524723059087	-0.0186108023739057	-0.457434736642628	-0.26392005858835	0.702134291146083	-0.356422619751778	0.570541548750664	-0.270610587920567	-0.649475599823342	-0.680794070355396	0.479509834115105	-0.192886282941741	0.41341681039454	0.845046773302358	0.250360736432724	0.821936774591242	-0.35134262678679	-0.110711092210869	-0.216042556276777	-0.253458123315742	0.208378243793275	-0.131946499261983	-0.0161786420449522	0.0320562772173299	-0.172903642016378	-0.36063238781369	-0.0320562772415521	0.739956618357512	0.570541585978528	-0.000890499102293778	-0.451463984627527	-0.392072950005464	-0.216173310552447	0.0769966708003165	0.666869153204922	0.333016696021168	-0.888805469992034	-0.487067080312259
MEindianred	-0.595957438183375	-0.393492023773376	0.604179776564291	0.271639243666361	0.734905815725592	-0.71755406838485	-0.680762969528886	-0.491095681389614	-0.221043478948631	0.156219097471634	-0.379138384465081	0.0463239274213254	0.0798310857220678	-0.547181066138027	-0.237312112845672	0.613566343254402	-0.422202474226428	0.570077248902674	-0.356133230520792	-0.518643111082001	-0.503124144416284	0.194336708486667	-0.154214040746042	0.410247257104867	0.613634456281137	-0.0892109495638165	0.555786632044037	-0.380117229832565	-0.184785816477681	-0.204382797638141	-0.389876942023504	0.214898818992741	-0.0332690831432852	-0.0818191648998958	-0.357863992708094	-0.118603498851644	-0.362453261325001	0.357863992715349	0.466455785015662	0.137151902121084	-0.227711599301274	-0.179885823651177	-0.742268782600381	-0.307078864083379	0.367044967909099	0.737975947470635	0.32518203968976	-0.430733442633502	-0.524194418894479
MEdarkorange2	-0.649695544213132	-0.64615707159152	0.583870376332512	-0.0642024860861383	0.732598550569726	-0.63800032616239	-0.503641599273347	-0.324366470739459	-0.0421671329208002	0.0974303430082812	-0.406908449008422	0.00581766173252178	-0.0746764511119422	-0.536014509367232	-0.268249444710468	0.612053967193419	-0.465105415021659	0.594892162315904	-0.431567816829481	-0.42565882627219	-0.552726665429053	0.172434110717516	-0.118340073440468	0.469349624443466	0.371185502983453	-0.330696713679812	0.501641337933301	-0.567963020453209	-0.381963033406074	-0.447059022563812	-0.491839442617181	0.37328965722796	-0.0892336418147551	0.145615888591581	0.124962811451712	0.088610132458454	-0.320497680119461	-0.124962811433336	0.215944034180406	-0.229516273552472	0.207813370876511	-0.197981266593562	-0.593910580520635	-0.50182624859611	0.347723068614865	0.781640467622035	0.19398143154915	-0.290487192343639	-0.601099517653181
MEslateblue	-0.4846718711368	-0.208500186158693	0.587551271509592	0.0263934848374468	0.561462438116505	-0.500376194910514	-0.510123507399664	-0.464573121287252	-0.186929704812695	-0.0847802383685464	-0.243772819048078	-0.131552006711854	0.231041403478831	-0.465641343223737	-0.256053856197608	0.543549991167459	-0.423880709205887	0.535644507764113	-0.396128061966251	-0.488499064574483	-0.533911509461701	0.372715069513583	-0.419200757798185	0.485666437694547	0.597352096469341	-0.014649703474106	0.515545165771582	-0.507775485684897	-0.292550844144586	-0.334885244066702	-0.319730266654775	0.0731804410012911	0.233691796044032	0.376676764463923	-0.163580555595828	0.0129965897740059	-0.113753254317747	0.1635805556017	0.336658818943455	-0.0821558009371257	-0.334941644555662	0.0919424641618971	-0.625285706747369	-0.320664045775974	0.537498845338351	0.493430835941374	-0.222492217063526	-0.228363872914963	-0.498277358200752
MEdarkolivegreen	-0.750423363997267	-0.403256594958527	0.796088094955084	0.0205409598062018	0.804540002209548	-0.779283953754992	-0.769971563857965	-0.685694550097775	-0.273466609893495	0.440042011287892	-0.271024720199376	0.093969099522127	0.243998729506742	-0.656299199328786	-0.400452347692297	0.656825470472279	-0.53305143817438	0.662315447701289	-0.701476351845957	-0.429646116113011	-0.73498800934044	0.547600093897083	-0.378086657081429	0.617671253351043	0.530324792940461	-0.253757627217418	0.532288107204428	-0.615279818258314	-0.380521775648151	-0.581289816417224	-0.296360712927852	0.480998219863665	0.00655605687009973	0.358016034997767	0.421379675677141	-0.100668673308206	-0.167159595425518	-0.421379675670428	0.515641391059702	-0.0186020789835724	-0.00232082930413286	-0.344739967852304	-0.348625351591458	-0.329835237191646	0.67753690144145	0.725272156399685	0.187473862420485	-0.430816473429911	-0.622915669221004
MEskyblue	-0.627879931892655	-0.248135255304121	0.679176732396757	-0.389185649361396	0.5276516472399	-0.456687820122473	-0.791784568706928	-0.623340707981558	-0.405769317742114	0.476077836028305	-0.236815408252674	0.0640538309541136	-0.19815298841308	-0.451267130476055	-0.285999536635472	0.706300960783106	-0.379366661701455	0.588581457138322	-0.566545377341128	-0.589083429202917	-0.784086828563788	0.76013003780634	-0.613176493596864	0.651777101225724	0.803224213250242	0.134507526315292	0.634958593536436	-0.52585579604912	-0.299235558003553	-0.575355982215111	-0.172811081303849	0.218254121991746	0.292666085519975	0.591283378380164	0.173559009783665	0.0424037745292889	-0.000439671445062284	-0.173559009806661	0.714498053985305	0.322186774079031	-0.293374338537812	-0.270584336362927	-0.335293869139391	-0.221855895292788	0.538549312684454	0.441889040543953	-0.105993666415889	-0.596002625520938	-0.53940110192466
MEdarkviolet	-0.18474321109497	-0.0956566742062038	0.145438895147738	-0.303012616364327	0.0451140753364296	0.0695981539506768	-0.271915604810958	-0.266160731565596	-0.43117546745569	0.372511819418333	-0.244387583228509	-0.0539943784926279	0.0545163800724645	-0.293017194316818	-0.287732672551446	0.17993821106168	-0.292283487534158	0.271605207275393	-0.368856558169751	-0.387514349582383	-0.545991121154567	0.759209020109906	-0.56077954215328	0.489567431462136	0.310877002886128	0.120324120828469	0.162083069591172	-0.331529443929864	-0.28113905038739	-0.496021257363623	0.205770618839686	0.482742180585559	-0.0482327238060496	0.322405760020075	0.513263709022179	0.0287029140169984	-0.0630781347598655	-0.51326370906809	0.548218741185394	0.435593286551048	0.105005553612622	-0.465179139971622	0.201467630473349	-0.170867776187608	0.225070716210038	-0.0314164587124565	0.0770980202354789	-0.457789059472235	-0.358010325925095
MEpink3	-0.330152711985584	-0.38046087704863	0.265685688080894	-0.259269340855341	0.258581515268631	-0.149545728085454	-0.258892438024347	-0.103047820165094	-0.0829022854426331	0.199371365536642	-0.222628232033875	-0.196766102231331	0.281602678495193	-0.37862678027133	-0.285713283729746	0.096516300243501	-0.421050011969235	0.311486182139186	-0.480308325967107	-0.204265212342321	-0.535479993913746	0.681636211751831	-0.567070084498657	0.579231598866224	0.115664000155473	-0.243314319633143	-0.0254968616215364	-0.402537448768886	-0.373908009722715	-0.742065314973248	0.140704281189715	0.62493188982621	0.119781012014194	0.50538430055664	0.575602767492426	0.156552488417339	0.0629122424052384	-0.575602767514073	0.421067821044325	0.0602195985277628	0.0698233460138552	-0.424170441422749	0.129186501884263	-0.190489874909838	0.577776600673302	0.0655704071476879	0.136715413134885	-0.154717090118578	-0.42678810827716
MEmagenta3	0.369982995101159	0.0783704582135566	-0.393629307643521	0.276853039819792	-0.297485648330956	0.33606425248712	0.396018719942094	0.126533361176711	0.0948260036884935	0.283764951061226	0.198008304357928	0.492314170459611	0.454433417212873	0.455272484460918	0.507020599505235	-0.379236757384342	0.488426137512604	-0.487433913974547	0.22629174862714	0.427402722094465	0.37902923896047	-0.167533849517087	-0.0055331918674996	-0.138263498326179	-0.603708741598507	-0.395168029412778	-0.686907085633812	0.0329267161233	-0.236087506361801	0.186663569468176	-0.279613706565216	-0.141351041237678	-0.234740767880739	0.153654344831474	0.467501734828562	-0.0758756715983771	0.645172386251395	-0.467501734818737	-0.373377592594204	0.162517984300541	-0.126909420441073	-0.229910630800931	0.658709751723836	0.0381251097123793	-0.261361233657769	-0.262123545013259	-0.289464786010085	0.162028968254684	0.560874877906908
MEtomato	-0.137549427135786	-0.254507118380445	0.149778257749307	0.306472634830839	0.279129542223449	-0.0754251906887757	-0.0827199884186888	-0.440337507700282	-0.425725393360915	0.301985037196758	-0.229922195547406	0.349718722933755	0.750513039529939	-0.183639592698225	0.0843654099210829	0.107626397161819	-0.0518164448761946	0.0900617793205811	-0.0762588357413734	-0.459069436041614	-0.444841378049316	0.613154588230022	-0.701480040511355	0.582438024732486	0.195162243392396	-0.286011519403466	-0.0543212318038255	-0.6940438289401	-0.648777285291668	-0.0677233934892348	-0.317005016965677	0.460741765200092	-0.527354121470962	0.0276311991348957	0.368026096739355	-0.574427509362451	-0.068292861462208	-0.368026096747969	0.339220873394921	0.37619609483145	-0.413219672356476	-0.341128923066014	-0.0849013821788742	-0.47006963202168	0.535784466854206	0.338441314349121	-0.128878473032732	-0.327344079280949	-0.326384413085811
MEpink4	-0.0939399308320348	-0.225130048772944	0.0506086183238325	0.0727243709255117	0.141835302526536	-0.0492421441357175	0.123165614684356	-0.0249485710411402	-0.195351214249889	-0.10585365749767	0.329169735623078	0.178241258774391	0.557779414034506	-0.200995738643518	-0.19442915977635	-0.232501412468454	-0.235116667635358	0.0334588537130698	-0.212181122553702	-0.0291630056582332	0.0460374536381463	0.0901662822952014	-0.379747948699234	0.273230753265059	-0.488700444726534	-0.50707568462184	-0.618829733177887	-0.336316630685634	-0.486630298426042	-0.144484240141344	-0.0285748130427598	0.478545677280015	-0.309875737983602	-0.0716478282693282	0.0627368269564565	-0.0367886278298274	-0.0862979766525126	-0.0627368269504747	-0.26153415766858	-0.284481845940673	-0.0501295160014778	0.00881337969277074	-0.0768188778634577	-0.414914680006783	0.343373134697826	-0.147934396005053	-0.0636809199505181	0.448025727185128	-0.178424169571154
MEwheat1	-0.36173951296419	-0.619256125598769	0.218031178512561	-0.199938842504675	0.372873074280112	-0.227913221675338	-0.000832221891393583	-0.061159186181317	-0.0787503101457563	0.103265706150158	-0.0301298556454679	0.132597286526149	0.199787168834194	-0.358652246462958	-0.274985811236637	0.0560045089371088	-0.354705786618597	0.24949982288842	-0.330025501513805	-0.126063140548521	-0.245930236412889	0.16103158240052	-0.205986054505223	0.376771186110278	-0.337634392732471	-0.597204225600335	-0.232588737676506	-0.507829996321032	-0.527505983823365	-0.384252783521452	-0.140454034148676	0.733294755476783	-0.456969012658582	-0.0652459499566581	0.511030356377034	-0.0183035237100777	-0.314158218444732	-0.511030356364423	-0.132013450743734	-0.391178845857685	0.452698662728916	-0.242298994353313	-0.0862800949405838	-0.536061892193961	0.348093619878638	0.271488426280737	0.229442328003621	0.164786885522852	-0.438765767202274
MEperu	-0.37384421852673	-0.48696325907759	0.326740456351075	-0.666174956354987	0.265259939731551	-0.160511640441615	-0.0147850395536025	-0.100072845412821	0.0742736232960001	0.0542624188061999	0.0624761840713429	-0.0417352179728173	-0.150033826075188	-0.18222067176114	-0.161237953388905	0.175339405442319	-0.211955865160843	0.216192307888886	-0.190930806490331	-0.0754276759070094	-0.259258652332206	0.260658640476749	-0.309541754938945	0.343130609481358	-0.142320102770736	-0.404147129688453	-0.0932421960165548	-0.452372571447474	-0.353767337632584	-0.327950856960182	0.0639782365898361	0.543956030774717	-0.148927771422301	0.0988069745281415	0.389196468664033	-0.16941171674907	-0.244732245273911	-0.389196468642558	-0.0674119345615833	-0.554940494518474	0.115801464089467	0.0993327395779703	-0.15963828990824	-0.305406334191139	0.730933253783033	0.194483735817288	-0.00103266168837089	0.324932662475256	-0.442076918571687
MEroyalblue3	-0.441665539724301	-0.445698972349138	0.387936340344986	-0.464164846016114	0.353951107829774	-0.374874192240067	-0.165396076836104	-0.278607392370483	0.116068767908069	0.313343952512004	-0.220252892675118	-0.0357282385289082	-0.12436418803779	-0.316436794092371	-0.217814237339826	0.427463440398526	-0.304600246199036	0.401062264112987	-0.392465149233401	-0.0752057701156948	-0.40414638187603	0.300514824340678	-0.191215350303075	0.421008792119216	-0.123193566095474	-0.565602065811668	-0.00354833827095618	-0.514403136015088	-0.446166111149854	-0.497533928702721	-0.172204194030467	0.683109822351551	-0.306335516818141	0.151822653712508	0.771874443401594	-0.0987935277942878	-0.146513188237384	-0.771874443384331	0.0810433115882785	-0.2970114293611	0.385568362701105	-0.376439534386264	0.046712390955286	-0.359125970334399	0.514066124118568	0.456164522295162	0.273834695909321	-0.043215700351265	-0.42636180827403
MEmediumpurple1	-0.28969002472592	-0.128817572189917	0.321434654178959	-0.342628527052968	0.228386725411291	-0.205709587738475	-0.0138718198775262	-0.312551534977925	-0.192243590035034	0.197849313128035	0.342026645704922	0.189192986171891	-0.00242444138377385	-0.197202138436578	-0.31080405726509	0.038461141576456	-0.13261348621631	0.100054123184874	-0.176581102543543	0.153700561271903	0.141933547191809	-0.0840684637443488	0.125586307520032	-0.165327775623911	-0.340816763342578	-0.0827607844799685	-0.135069691835003	-0.0434893097532747	0.0417629428920551	0.24140840359854	0.364860418367106	0.299728178640025	-0.415068784658886	-0.432867420241399	0.321479319142357	-0.446372199724001	-0.445475638084982	-0.321479319120928	-0.314176061325977	-0.537613972938648	0.347210344946444	0.316599238578954	0.105623251277612	-0.0244188570393886	0.292664626182578	-0.0782492850143209	0.070903661903201	0.42614084707665	-0.124285333986128
MEdeeppink2	-0.647637671600728	-0.375654984611288	0.609986454994956	-0.742390137501278	0.45808927842161	-0.419648485172556	-0.444951632931021	-0.471030435062848	-0.361909623320427	0.398007835937409	0.119132522064184	0.0974590222158569	-0.515706775149726	-0.484830657641133	-0.560486285820207	0.466358250830173	-0.430051967223011	0.495954114993115	-0.4703601901944	-0.265181946295548	-0.348533320679337	0.286164219723877	-0.0945981186139238	0.215489654680506	0.0715156353567827	-0.0325025179562406	0.262039818016328	-0.306252486818637	-0.10091380036389	-0.187928945372303	0.35592246233671	0.662273303793189	-0.374387136169717	-0.332804261213731	0.340814049890459	-0.28952780452827	-0.752728438952489	-0.340814049889332	0.120267926563903	-0.3944624698963	0.512577721352055	0.0432045658029336	-0.209640203695569	-0.256748987086436	0.467209316002386	0.227293030200497	0.357599006558214	0.053264593725109	-0.604917184799693
MEmediumorchid	-0.63597848960876	-0.258276466599342	0.664712243066823	-0.434510722824272	0.558398458369078	-0.445033153447682	-0.465654692410462	-0.518444443884786	-0.559189471578212	0.107908343318715	0.307909079026824	0.183941254579159	-0.192907491447847	-0.577061661175638	-0.673845475972518	0.394900134786375	-0.518153080300657	0.517977303306004	-0.550058545541801	-0.356683746188739	-0.251951545242281	0.108895805911663	-0.0934165814127658	0.151112467440373	0.117538344697442	0.0819179827988253	0.352009417792657	-0.367766731994504	-0.156606044643393	-0.0642840829340927	0.1389757875153	0.318004974814374	-0.233581107181553	-0.194800737849789	0.0443540270988615	-0.0902963675293022	-0.697139172120648	-0.0443540270919951	-0.134292337841523	-0.573566491262483	0.436334842565136	0.394189486910813	-0.46141837508216	-0.411466705641714	0.255657825614532	0.172177870264382	-0.107735756849957	0.175144612882205	-0.554350034672316
MElavenderblush2	-0.280398725757948	-0.254421040978215	0.333356092664588	-0.193000932596298	0.323950588918203	-0.136237068763554	-0.0484167291917308	-0.309426230229198	-0.361787422272112	-0.0178263271897068	0.527953604364466	0.462072317354132	0.282422503085064	-0.0904776863717795	-0.0549254383100876	0.00852617682241293	-0.0346638282260959	0.0273938906000023	-0.0726970851876806	-0.109835417898916	0.0932251601838657	-0.0304568402943697	-0.318467836049013	0.127181107999219	-0.197182963184003	-0.238548904790041	-0.268356734394879	-0.363317929214716	-0.340063343652431	0.225763898431191	-0.116815059842385	0.0659704362750328	-0.21800347922331	-0.12109869683421	-0.229331123898653	-0.324781763554429	-0.171358914325266	0.229331123925158	-0.355527456354018	-0.47415718099091	-0.354391980213785	0.511848943129178	-0.379797761638007	-0.347131958642545	0.471776684838554	-0.0133081046918311	-0.455987360630727	0.512517742283045	-0.159243747502074
MEcornflowerblue	-0.51612514673092	-0.49760089972548	0.50910501417543	-0.3041593152389	0.516489455296004	-0.329188437363965	-0.346305792804216	-0.493272037840711	-0.475188900995883	0.125140538421037	0.0545072707192569	0.25796641675947	0.182640861510365	-0.393963764954554	-0.191441878681117	0.390046147059473	-0.33823186335897	0.404714503691451	-0.258750894478622	-0.57958629049258	-0.450007870220723	0.482107015467082	-0.740831146160682	0.660852929456427	0.234262105726099	-0.33395777146923	-0.0367100666442779	-0.716677606584113	-0.628003273259782	-0.200575226222215	-0.233016303546959	0.531788020507657	-0.276455826256343	-0.0389539659795486	-0.240814876975457	-0.344073834994881	-0.357360769279586	0.240814876978158	0.248226528910596	-0.0549225596898998	-0.512717520709718	0.0268075191274133	-0.676105389986724	-0.605925284190291	0.812353607452841	0.355413696544987	-0.0844138706099235	0.0345750173912764	-0.618288930098221
MEpowderblue	-0.481862052639905	-0.257216857436089	0.506971432932295	-0.360812266307374	0.426541485576054	-0.249718632731968	-0.379296216421008	-0.557905161741714	-0.749256953426766	0.118343932495312	0.426557198561247	0.461573702646907	0.0526788779096545	-0.392216382956045	-0.366807633601171	0.350789707318548	-0.350810346697346	0.39396180827291	-0.388613987068353	-0.584186735356713	-0.276759401569786	0.32340741440229	-0.683229644128681	0.520703695725168	0.0856426477300685	-0.206511783741849	-0.113917108773733	-0.670289410210804	-0.640918345579699	-0.0634584139696624	-0.24108223133829	0.349011923798807	-0.304435154992171	-0.0528421553745634	-0.342231919941896	-0.161161136279685	-0.372212326037697	0.342231919938114	-0.0305378837004261	-0.156188019813087	-0.348015235479546	0.237827797981852	-0.663785618894471	-0.712078083498221	0.453977903771335	0.114482670107028	-0.378966075375044	0.167666768661478	-0.510082534286144
MEpaleturquoise3	-0.541240443246721	-0.601477094264947	0.525494147869367	-0.0743398607674852	0.629960702013292	-0.555535529287435	-0.349441004682787	-0.396318285391984	0.0406177671667787	0.310556327978558	-0.311174677284118	0.0785981303777035	0.159304771293784	-0.317614591528491	-0.00293148155997476	0.390090745856625	-0.185035856788284	0.30919489690183	-0.129282966389333	-0.171959974659416	-0.342822777922818	0.242267252440368	-0.178785827397953	0.318149073151712	0.233243903060943	-0.31018451729362	0.187685562354053	-0.352302794172377	-0.168921009007798	-0.0997558112623132	-0.0825562333007474	0.440493575463941	-0.225058424863113	-0.187007577965369	0.10797616052762	-0.53518444671557	-0.309073203380383	-0.107976160501352	0.304083565271978	-0.132776928040656	-0.241481054364133	-0.105627550551068	-0.335807394841526	-0.11678328816122	0.80096196682055	0.573161865797968	0.367900961329901	-0.0631989726786172	-0.416547058501882
MEslateblue3	-0.607126996663646	-0.350586061399919	0.681912273179718	-0.0861933586966703	0.660684689481799	-0.62785293137681	-0.453598300207381	-0.629834580311159	-0.291342177947019	0.264918009540411	0.151079596969642	0.246823909715916	0.320575813063972	-0.452717842315668	-0.273123288034524	0.391330770045272	-0.338582261710649	0.407174257988006	-0.386550153307238	-0.199927237530705	-0.209387848365846	0.21079841614487	-0.346761866668002	0.323376729093438	0.055432931013747	-0.326130666216016	-0.0525468162351056	-0.421779987845031	-0.298957141150306	-0.00269448931019905	-0.0448771724476548	0.404693034960292	-0.25467550132898	-0.195194924128892	-0.0703191774628134	-0.509624881575262	-0.323628058715128	0.0703191774882479	0.076602595518413	-0.294364317919851	-0.359893382832815	0.156283435372236	-0.422990133492798	-0.260330066581761	0.822999490313283	0.329995124886657	0.066142492207852	0.223937612072654	-0.401520124384941
MEslateblue2	-0.587920503304406	-0.35435880244972	0.628981780112629	-0.192825063772021	0.609236958548647	-0.576242979465056	-0.372461649348191	-0.270546750320661	-0.11063809291246	-0.23819566819235	0.157885496697119	-0.21447561969614	0.127946264123297	-0.585727130174192	-0.560235554997321	0.236005388385078	-0.589429048811436	0.482992850257769	-0.436064524924214	-0.20114504696842	-0.212819277629413	0.0890692347633462	-0.149237776727996	0.213048358134063	0.111541364349542	-0.111850001247387	0.165981106067925	-0.248868476284789	-0.0674062961376073	-0.187176207862839	0.200493816286537	0.360932290807038	0.0516981144704899	-0.134100353349066	-0.253139984695031	-0.0977341699047875	-0.532237424933201	0.253139984715452	-0.000871795052592574	-0.615135432859206	0.0107994019411944	0.385228198227311	-0.592477959957445	-0.207546976404156	0.679928748607849	0.207768130499824	0.117088286076912	0.362058912559643	-0.542646115419958
MEcornsilk	-0.731031605011972	-0.504749963690665	0.767382113466915	-0.38346782461808	0.712136510558709	-0.59630665026359	-0.501503104815292	-0.460135078620496	-0.192115330518816	0.0691090667251192	0.0284372730152474	-0.0635187356545355	0.185935044362867	-0.621881818430594	-0.513338776778705	0.434175656365372	-0.599552882491932	0.589857460730661	-0.644005328777082	-0.284234245537104	-0.477757516485787	0.390820889183083	-0.403796213237824	0.478573103821297	0.189373121000584	-0.257634420744522	0.23486808423017	-0.555291901742222	-0.357427400724424	-0.482962302835442	-0.0140482341467246	0.468905727647836	0.0652732152287165	0.297458328371038	0.262256579350014	-0.0326515090390837	-0.283287387147279	-0.262256579333801	0.110101718730691	-0.532212917005402	0.0541445089430787	0.14660774137314	-0.403373580736226	-0.362139965300204	0.794418055003979	0.343810260931113	-0.0921185240736906	0.15347560632981	-0.615167110215841
MEyellowgreen	-0.711621069574864	-0.589855512174452	0.688058183402015	-0.12769285012923	0.763079891932287	-0.661338937899259	-0.443867544623498	-0.44319433534171	-0.213586653305953	0.164667387629004	-0.0541057883439841	0.0236275364997353	0.275336289157363	-0.670296290741453	-0.527465346553608	0.333967629129974	-0.587786909193544	0.532935205700625	-0.554088835520437	-0.237816677680556	-0.397873026709128	0.259685219173454	-0.185773876758993	0.364136874858771	0.052116754254815	-0.328440719638036	0.177966020795886	-0.464544975113056	-0.274093475527567	-0.319109875647669	0.083208007317409	0.68052739585862	-0.279927789937728	-0.155530865197001	0.295748241928369	-0.25758529515226	-0.575550406510539	-0.295748241908394	0.0971829443643352	-0.509171104224974	0.28068944483448	0.0154676432640929	-0.367050206035562	-0.351412555757737	0.719740584823654	0.435331235896349	0.31349658773168	0.134582136702683	-0.642254621057196
MEmediumpurple4	-0.326701789979241	-0.276668360013563	0.349590015585705	-0.0965127088318457	0.341796148099859	-0.223702131580039	-0.196886704595799	-0.378733353302726	-0.345620044837427	0.127570279743953	-0.00205274452014635	0.0301263801457051	0.423212221044359	-0.354341404263947	-0.23554614966609	0.095907039869828	-0.296026762471898	0.231866309219159	-0.185119062962935	-0.314332510098837	-0.309382556171814	0.494819799943999	-0.542888850954038	0.403212122888929	0.139356231832946	-0.111041163592287	-0.0775438906534254	-0.366665298153037	-0.263331137991127	-0.0888001076739108	0.257487008558138	0.551062004612252	-0.256094028952061	-0.198562177732215	-0.0157622874098196	-0.505142047954751	-0.388478994111681	0.0157622874044914	0.311354155395903	-0.00827876126182028	-0.346015863979628	0.0144035401117061	-0.259841580436856	-0.197087079072969	0.798801073834913	0.0865967887012926	0.148945999039218	0.0826780079864465	-0.452698915212614
MEoldlace	-0.414091054775241	-0.449783865227715	0.344547879448822	-0.484518094855392	0.309436139146209	-0.169915469125884	-0.211703586215043	-0.278853387429993	-0.321452406068848	0.334807432697648	0.110338846251859	0.157052633797454	0.00728564128513859	-0.301386544232796	-0.262242394807172	0.108819094173408	-0.265033073824203	0.217826293597637	-0.256043502892195	-0.19961805365343	-0.26591363400505	0.432541737014408	-0.432293164805376	0.360462149684334	-0.0633312663324029	-0.217216328034382	-0.182642004002361	-0.333145259650349	-0.283264206079713	-0.201649101972085	0.290708202707933	0.663487045898362	-0.313901035735839	-0.1764767369449	0.226195076776672	-0.352200410488858	-0.373340903486032	-0.226195076782728	0.195907266777826	-0.104887532858392	-0.0299806739314967	-0.0969294758127166	-0.0768105599736334	-0.222544183109476	0.653185035420817	0.0271554712666233	0.238773462560276	0.13199014627223	-0.423972701690058
MEgreen3	-0.629406864587956	-0.597109083622199	0.57657469816658	-0.353554149489093	0.588590275223781	-0.500287504581922	-0.388451871118676	-0.440992445532448	-0.224415967642253	0.352824447458811	-0.00904844849496776	0.148813405024634	0.2181727799116	-0.513263521060359	-0.342830009266129	0.360539334496549	-0.473688008907539	0.475550674047137	-0.545565524591488	-0.250164606632763	-0.429894330034138	0.464554280520725	-0.530981519857014	0.593248160460731	-0.0703106479285805	-0.558274304090403	-0.186955584833724	-0.602008463222369	-0.566035852036019	-0.47664071637202	-0.0797316006487963	0.775813536058209	-0.281026801863112	0.0879232092336256	0.377088257142268	-0.193948091819786	-0.218780509035571	-0.377088257134833	0.188079442179727	-0.202772629530005	-0.0359584447654624	-0.265824010317657	-0.200504681973616	-0.451617587222643	0.7884629393448	0.318340825090581	0.208082046035389	0.0838609751061466	-0.541420411909168
MElightgoldenrodyellow	-0.35777002945851	-0.358619457334941	0.35449527176542	-0.218053403889133	0.349816135145895	-0.304040238196363	-0.166191945223672	-0.256024274102557	-0.0840188551923422	0.270751653086888	0.288774823568751	0.246443082394001	0.234301570035832	-0.160142067292961	-0.0653329002171963	0.0183840517336079	-0.109430690291872	0.0783660736577695	-0.177300840307134	0.103988493509795	0.0354359648564048	0.115629341745513	-0.259152767129451	0.157759216439003	-0.274126142726419	-0.377884835136754	-0.421381861335584	-0.163137940824411	-0.185165872611675	-0.00101319444339002	0.157983582252515	0.385705440592403	-0.187218075307944	-0.167429294957174	0.0429141939758809	-0.389325922953609	-0.087619429021942	-0.0429141939562831	-0.0505403046977934	-0.256279880307818	-0.304253729193273	0.0775547164626803	-0.0414418100133873	-0.0480539673333622	0.677885507040116	-0.0144930111070707	0.124569385085767	0.404808965552711	-0.131575411711506
MEplum4	-0.663113288875487	-0.477902494147372	0.644863624821157	-0.608684425434416	0.533991344483943	-0.44021328585943	-0.510716849032108	-0.444840832405436	-0.295199233518038	0.493917912788895	0.288490303980267	0.269868834091629	-0.123623422905217	-0.372183968274269	-0.326781238158336	0.297427630324494	-0.315436080187331	0.344661881263947	-0.497663773022825	-0.0739785750718284	-0.259449904701932	0.389303952060484	-0.40529808355564	0.348179912892603	-0.0645029922843831	-0.280975213737512	-0.147893639518637	-0.331474793739333	-0.246698141214562	-0.302200019308047	0.260171458778261	0.5588398724906	-0.080534948227004	0.0565966550929152	0.281990557689223	-0.262332125295588	-0.213290899117038	-0.281990557680494	0.12148171466205	-0.334303886317756	-0.0885935836856575	0.0385066803832465	-0.0840879706368678	-0.139746886256493	0.820921925539166	0.060039555817171	0.103982211116682	0.272235755439324	-0.399948453190542
MEpaleturquoise4	-0.800440302790786	-0.549565205017979	0.740747613060739	-0.448470547434807	0.708071580130137	-0.679511035217234	-0.723437718128899	-0.371964988732554	-0.25064227894698	0.0766191599885097	-0.197541785307737	-0.255283257280079	-0.336255791763342	-0.76799901540016	-0.669421551939173	0.611410227291323	-0.770947699679051	0.78154413989274	-0.644573054474351	-0.563108523136489	-0.65830591467783	0.451859458422589	-0.350584744264081	0.579513318145595	0.481672609163175	-0.10400757052465	0.454788092972915	-0.444500381171573	-0.232444447574689	-0.605928773086059	0.071083589127672	0.663582523480104	0.0597889873686314	0.0096040419399264	-0.166416697018677	0.103320517580483	-0.625443313678479	0.166416697010639	0.49625545621916	-0.179545209608872	0.120895326988444	-0.134701472320513	-0.716784777267768	-0.3884910322562	0.648319724323606	0.489796883191275	0.459330231978066	-0.180656659161901	-0.848878909559251
MEdarkturquoise	-0.755192035961673	-0.514651325938152	0.743734507180222	-0.527598003214109	0.662323560082583	-0.491786665562047	-0.61400554829726	-0.505494897438659	-0.511453547351832	0.195949188399548	0.0915660726706439	0.0276466915446047	-0.0475819420109055	-0.657584428411741	-0.597374191786444	0.414379040759662	-0.616609719488831	0.588816870942284	-0.578392637740634	-0.524379024822522	-0.563555326150144	0.577360812884709	-0.564221820021083	0.553255438109353	0.355539947059246	-0.0351145009788766	0.273937058960984	-0.523929141586133	-0.30465820350502	-0.405772626263296	0.246291831232992	0.637370159675732	-0.0573644848346443	0.00590369024281698	-0.0254024146678878	-0.184824750708421	-0.600294605411821	0.0254024146603038	0.355666026371055	-0.278309819706946	-0.051406870836835	0.118930333791165	-0.556465541286719	-0.379955511301072	0.842464127971158	0.237547341541226	0.108724961403111	0.0423625024904538	-0.778908886606812
MElightgreen	-0.594650799934226	-0.322092843117463	0.616394412469483	-0.433473161648922	0.49894924073486	-0.405034730274267	-0.578038019169404	-0.527741163240376	-0.52613874116361	0.29154781664837	0.240977914618419	0.203461645080992	-0.0576133499195777	-0.436865358290151	-0.360884679924131	0.368080619646547	-0.386687361476516	0.423530986096639	-0.408197265886194	-0.446488410571701	-0.361564423749253	0.497213698185824	-0.640608157228027	0.493052171776257	0.276639234002754	-0.0655222573119591	-0.0152092943649699	-0.398276505708571	-0.298093978112145	-0.182537896980265	0.167686331978355	0.45819979947167	-0.0525430050803785	-0.0761335206995739	-0.342992308359687	-0.299214179365523	-0.366997222574992	0.342992308350088	0.356511864955166	-0.000437104859255269	-0.507285329725661	0.0993199794589095	-0.523993603932965	-0.275761940813208	0.798128047862766	0.0922280818502179	0.0525344888180489	0.0849473902600366	-0.528074604449484
MEviolet	-0.483160895782236	-0.495679062162083	0.412257370535082	-0.415115028676172	0.395766522327492	-0.292151334093927	-0.417520502031127	-0.350241297390019	-0.344351159936715	0.348193431245861	0.1133377735437	0.313354409855035	-0.000186195487751222	-0.296791374866302	-0.118811677233887	0.359048293980805	-0.295196285854983	0.364092663646944	-0.397840866166225	-0.418414167797704	-0.420390697343843	0.524202619275493	-0.804917014561775	0.746744555267169	0.033339171061334	-0.556695344505583	-0.347604625470237	-0.649121177734628	-0.732688358628563	-0.487191234305718	-0.321428428823923	0.599835893528775	-0.129540490280462	0.248433235997727	-0.0699070316134622	-0.0175160316117974	0.0355975498825249	0.0699070316051993	0.29099818516314	0.154208798136935	-0.511062744890364	-0.335312278966973	-0.385185458644659	-0.563093977874094	0.676724976441307	0.222068193699308	0.00936012612870931	-0.014739969351942	-0.451240519609401
MElightyellow	-0.515544337603301	-0.553467440964128	0.453956207404111	0.03828078375952	0.579193886654109	-0.46393747497674	-0.425195668022175	-0.275071248340709	-0.223826395425373	0.0426225735841418	-0.110902952871068	0.0622336339887376	0.501182482581144	-0.552149173232148	-0.29466302305458	0.31354395610014	-0.574145211876429	0.517959342800209	-0.605043864225943	-0.472541738523867	-0.573955787074782	0.527330839193236	-0.772100690015574	0.857412151349008	0.0928398462300162	-0.659056834062134	-0.182088680912254	-0.778429692521961	-0.827117392966798	-0.757794479937518	-0.484452047922825	0.650832844573531	-0.00674800450875989	0.478903982901827	0.0654848640698163	0.253935664901773	0.051389151603063	-0.0654848640733117	0.277362049397653	-0.0108181432846461	-0.283051124236002	-0.394746777202029	-0.485023772839139	-0.699460067126536	0.654822798940034	0.398916301133169	-0.00425839852341797	-0.073003021737816	-0.591927314481712
MEorangered3	-0.517340161882636	-0.478067212107689	0.507175484530509	-0.227919494695663	0.5194711722991	-0.447723063657356	-0.342518015954821	-0.32877032605496	-0.165245819936127	0.0472245504883487	0.142197906251574	0.135754177324841	0.320686513731201	-0.416416428014593	-0.23234790261574	0.325452842050821	-0.443047495260784	0.440445581704162	-0.506594674987961	-0.303533360937139	-0.357858642837023	0.36256783125986	-0.683843722018038	0.675512709638272	-0.0604860129877087	-0.646701894257127	-0.312411334595834	-0.675374313546842	-0.718843631289337	-0.512247776319811	-0.377705907307325	0.518458315680929	-0.0250479985210038	0.348678732776458	-0.0237455908747397	0.0708166341949999	0.0487849605208428	0.0237455908868483	0.0641673174111535	-0.228255486503032	-0.397767393495578	-0.107467685958961	-0.460474053172797	-0.583605289886175	0.751238729639928	0.274658342460689	-0.137886202297613	0.209674135059932	-0.463599432166107
MEkhaki4	-0.781359265960773	-0.606364320989048	0.735037550075842	0.0289848757484363	0.852231199334591	-0.832674078666237	-0.66903211467104	-0.61902645366809	-0.348018433152587	0.166247879914407	-0.382079587692629	-0.0108525781369335	0.171311690314429	-0.836789461701322	-0.533110510170199	0.737591232279838	-0.757497148942012	0.839459406795937	-0.628805824607342	-0.702597216834229	-0.714951983164279	0.456927998571507	-0.495348793636351	0.778190322397356	0.397153890316599	-0.474428092678875	0.282844688894275	-0.764981378228685	-0.622019310103308	-0.511229622154677	-0.400088525184119	0.817413716904679	-0.359160460173969	-0.130932166147486	-0.101849854154409	-0.141582427144392	-0.59122473220053	0.101849854156508	0.4814965193327	0.0168474690480625	-0.0578462968838799	-0.399841234723277	-0.817580003149643	-0.718250436590285	0.675327537343149	0.803844005552554	0.486658495662443	-0.329095771926613	-0.872949268579454
MEgreen	-0.697074754396797	-0.576717974201164	0.658345315319393	-0.0871359152237439	0.727211796686052	-0.646845161931826	-0.630383115695436	-0.468924568307892	-0.339844718164207	0.154762972490314	-0.152683033135611	0.00582752953240348	0.246357640181744	-0.680229782660439	-0.423647972190206	0.475730661728384	-0.639444443951257	0.636244280468386	-0.558651454501383	-0.561846100135148	-0.599023264643596	0.541356649298423	-0.651771072761032	0.741925792151409	0.331189679443091	-0.384367174166857	0.0673653867502084	-0.617542330704121	-0.526142120670935	-0.520862558170419	-0.159098532252368	0.707328551407894	-0.0954806036967877	0.0438359190635475	-0.207711176117869	-0.106197817140161	-0.365259434913771	0.207711176113488	0.486209512915107	0.0276066282174441	-0.350706751438434	-0.254800777428176	-0.674930781460248	-0.507333039564704	0.837753996323604	0.470824685801875	0.315899515064939	-0.122440135882155	-0.730162349148318
MElightblue1	-0.588781130287678	-0.320382457520291	0.63407452486779	0.161939143508048	0.670560468808801	-0.697810954686746	-0.588069989243008	-0.597002998442625	-0.32256081269104	0.142064225483951	-0.0909282709645676	0.066611784650275	0.462292246465797	-0.627793108344886	-0.363095848385774	0.513617970020453	-0.5727640921865	0.615445149431588	-0.565923854490589	-0.524377531827756	-0.517788897386106	0.469711584241876	-0.684628132905065	0.741685842712534	0.267074404133041	-0.496202701151467	-0.0591495024686744	-0.657730529747179	-0.621097505344577	-0.423228590441329	-0.358730228223965	0.596849676064438	-0.135365987281206	0.0744031375252495	-0.263101902843244	-0.155701101975344	-0.195568620979854	0.263101902845701	0.411374249791302	0.0980934853590404	-0.544232224615164	-0.268584059953946	-0.66995437240425	-0.545529833985173	0.805348071607765	0.499716495670828	0.193437025461462	-0.107881839637769	-0.60512940384858
MEmistyrose4	-0.787221547237524	-0.694098162614359	0.728466433965944	-0.20693571236563	0.823740655906092	-0.738854213156986	-0.562924285802304	-0.429747185279003	-0.239399160411492	0.243195938993472	0.242193670506669	0.362791908851477	0.0888561582848999	-0.559086709709731	-0.371474505057552	0.415299633884916	-0.496150422639459	0.518520652728319	-0.598878626678492	-0.219763853279947	-0.24873144935548	0.0567172584195856	-0.300132841694569	0.468614182780414	-0.155255898695508	-0.682722456329213	-0.186522576601008	-0.573071919975871	-0.554866334997766	-0.347063796124708	-0.355230986367337	0.564905503244165	-0.218927020252893	-0.0243604902794446	-0.0638042877072356	-0.0225078543512143	-0.279229887496534	0.0638042877385455	-0.108549114596102	-0.506837607284818	-0.0536925802194895	-0.00186208360456859	-0.584987428330018	-0.579557714961089	0.646357492353045	0.457435690454908	0.133085389289952	0.303462601390266	-0.519477424404149
MEplum1	-0.826222528206225	-0.658411407523334	0.815722300516172	-0.193779056316712	0.865807148858064	-0.732240843092716	-0.71250555835792	-0.655095155887661	-0.405731741201134	0.272450367465612	-0.140273357697836	0.21280277935339	0.185404949030568	-0.674927749279265	-0.367943618491441	0.691285061310219	-0.590261554630325	0.71386922647608	-0.630264560168209	-0.621690420381698	-0.67059027683583	0.51645722074559	-0.666815872091433	0.796655215550658	0.385104701442235	-0.463479360087261	0.210393038660941	-0.830427868805872	-0.689793291449937	-0.516006751732843	-0.456266308356194	0.593551296582729	-0.135446147181692	0.215517262829097	-0.0400252902831066	-0.108795820241638	-0.283549693196608	0.0400252902917111	0.366535976771929	-0.0972768904946236	-0.316309542333031	-0.185570023222471	-0.738690620099789	-0.674680647678251	0.8159816745718	0.665057480893972	0.0380378313327274	-0.172799372647159	-0.74915922516761
MEpink	-0.642393679130921	-0.37943013848549	0.667704238062295	-0.353586059751616	0.562277531133428	-0.469635804108901	-0.703681958308009	-0.549007869172871	-0.372903242219965	0.303991394713468	-0.313256902040805	-0.171492045462205	0.0807686327209619	-0.597399350726292	-0.397142459610775	0.562398850202535	-0.561865611972173	0.629362577507093	-0.556726155707786	-0.595201431110144	-0.780260631775737	0.86275774441684	-0.761693455869776	0.746580495063018	0.665391253943471	0.00690548051530752	0.386192517516615	-0.535938227140712	-0.334682264818373	-0.613470027118648	0.0912094974163559	0.555521700894811	0.173354743246081	0.356615930941997	0.0606913425589847	-0.124550012977252	-0.215626951340641	-0.06069134258367	0.77809657946744	0.250378619279856	-0.389800268702505	-0.273574818170298	-0.408502458131214	-0.236425976399218	0.8795380796426	0.345911229085565	0.155245847197721	-0.385543626314315	-0.694119642208446
MEsaddlebrown	-0.554396397980856	-0.316845399325378	0.613205295449717	-0.0398849986332162	0.585717108001113	-0.507936285956803	-0.663903763961164	-0.514771671557834	-0.317453075177933	0.180335839807347	-0.142921968461423	0.0448519765304351	0.296183035210459	-0.465679906917554	-0.195003512031126	0.512192001940885	-0.425413770475026	0.522874061446073	-0.49538175516799	-0.525985174451548	-0.596383942696658	0.60875944249449	-0.751120020383975	0.715497525480884	0.542727072589468	-0.18693772213249	0.195796471484119	-0.575407680079006	-0.476751497518668	-0.502480565883748	-0.311939749835687	0.265154681612002	0.260247306112566	0.48688481389417	-0.21740615928161	0.0134802828147019	0.0840078724727434	0.217406159273142	0.537224801450424	0.21098029467706	-0.678648419417225	-0.16601763654452	-0.554667618248968	-0.345651250140085	0.743567903721655	0.381630173920533	-0.134396181085161	-0.254682607637035	-0.494079397576275
MEmaroon	-0.423116402715432	0.0142524060541521	0.563853486577254	-0.487560392271435	0.290458296169076	-0.311172823145825	-0.403245845860482	-0.484442955138884	-0.276987249807022	0.117777045419606	0.30982901724132	-0.0668930858667454	0.061789477596586	-0.317811153780696	-0.352276527008044	0.29251567854913	-0.329761192795361	0.349835239624813	-0.412164407486143	-0.170344710393583	-0.230615628272112	0.464591868779226	-0.571537434575173	0.322199686976682	0.190103464869816	0.0410691778265301	-0.0421176920889543	-0.241945910165296	-0.127715023642202	-0.183444476883537	0.329488971698881	0.212414661925441	0.234371691589539	0.225520982464856	-0.110911276199751	-0.226936391519588	-0.0722174296459408	0.110911276197592	0.210091206872335	-0.196013401513486	-0.511391184118151	0.307923985612388	-0.222715562948024	-0.00843265408288764	0.837956696550888	-0.135466767884312	-0.239308883670906	0.272867514838	-0.311552761371281
MEdarkseagreen1	-0.779747733324398	-0.342103513906683	0.847736820012788	-0.662230000938306	0.630008947230102	-0.606738987317768	-0.722926827132709	-0.628847831843898	-0.283766681998873	0.274549127830781	-0.0911479873194926	-0.144026999305956	-0.254615737506608	-0.611890260636735	-0.528971589252263	0.726530664109516	-0.588893238327978	0.726138632522429	-0.666051778728763	-0.497366431650396	-0.716294033006709	0.667161530593754	-0.56690202491083	0.623625141909869	0.573573945608393	-0.026579939096986	0.505257976914719	-0.566177530128226	-0.289872364202185	-0.58557814373809	0.0664650664745961	0.477364944885817	0.203212830654053	0.381009898854721	0.165031414185031	-0.0696224976581843	-0.315990553266368	-0.165031414188161	0.500685432077256	-0.204574006895059	-0.130060527584656	0.00968512551597789	-0.486121559644252	-0.280158502756271	0.891790506117403	0.41713034695598	0.00306288224747829	-0.164555442312345	-0.737355554727443
MEcyan	-0.674553888149437	-0.25481409927148	0.751770470429613	-0.329893815841604	0.601783344300657	-0.549222528976639	-0.668635546377527	-0.647796434073858	-0.455522856080672	0.24372280627548	0.0954018264887961	0.0698123495605237	0.229539397647997	-0.62440780922269	-0.51909317263377	0.559851075537204	-0.614631923356398	0.663923085715399	-0.793171964731441	-0.514339386319217	-0.651760095391726	0.707202944557033	-0.838076441497119	0.787218179038129	0.324229404594827	-0.284729808382273	0.107047746843597	-0.746415241057966	-0.646728668589009	-0.683961652822806	-0.196800888776419	0.494583243866259	0.15371000720326	0.606149502235544	0.188131760018563	0.121994875849209	-0.0137330224961164	-0.188131760028283	0.343969480821886	-0.102831305952797	-0.29047513561474	-0.105294215673542	-0.409358111147068	-0.529864415507197	0.785384196783889	0.259903021403236	-0.279768816349102	-0.0747740615456845	-0.627938825485533
MEnavajowhite1	-0.627269866152042	-0.409524464905876	0.631696776066326	-0.469520388008319	0.514434710687105	-0.445988006399141	-0.577469295439953	-0.595031190563552	-0.376837688014906	0.343504177403046	-0.255679418724204	-0.0547198358060692	0.0735342826719971	-0.584490260768056	-0.398084316948761	0.638466772587855	-0.572146566670054	0.673838222295769	-0.624517781808449	-0.61549281409831	-0.793650972121926	0.863166945230646	-0.870327775290996	0.884953605404528	0.431835279937004	-0.304544326675604	0.16176591220023	-0.772191397505218	-0.655513443051085	-0.704995123944348	-0.152174813721037	0.731098819481113	-0.0525332958533067	0.40776164235449	0.281692651196879	-0.0794824492771755	-0.156423824927674	-0.281692651216443	0.615825236085305	0.182479071301984	-0.27866962361236	-0.410579248075051	-0.365789997917579	-0.519294432148726	0.850127616137489	0.410938491024302	0.0764282951490389	-0.330921477914777	-0.725565543598338
MEorange	-0.590522130954251	-0.45087388252461	0.582776526013945	-0.584195341502606	0.494692553410659	-0.36833827166803	-0.478327036297139	-0.598559074276043	-0.398361537561562	0.437846428997462	-0.0474960684862017	0.377635149326307	-0.336548502839121	-0.291675464566853	-0.124674851672283	0.698119949463716	-0.206222540809502	0.47517429313934	-0.339561834873474	-0.611849249727148	-0.603726793488003	0.477889047635802	-0.59873074507073	0.673013612445324	0.381710232330007	-0.330768468932929	0.290396927317965	-0.843729913529469	-0.688352875206713	-0.299117912072416	-0.537524855273134	0.407576762447974	-0.286814067870328	0.200952338078794	0.156515737457528	-0.233339208015357	-0.229502794436983	-0.156515737450039	0.253740659863058	-0.0232474321508755	-0.227516436667454	-0.133015344584279	-0.56044773997693	-0.678597588348258	0.57376416268632	0.630787497563666	-0.200621983811391	-0.274195938791383	-0.599877771306888
MEdodgerblue4	-0.753878134741963	-0.321824080974028	0.81634442055756	-0.362100978173515	0.689204895125854	-0.650167330202708	-0.788261424493231	-0.718430463412295	-0.521963873907151	0.192508061731897	-0.0689909610673308	0.0275558906046892	-0.117390353278577	-0.663469058157519	-0.496703159539407	0.772346769632233	-0.61161057574832	0.764494394364273	-0.596916972563151	-0.751583064752194	-0.691346685230449	0.600844710918052	-0.700286662739747	0.729391292477249	0.649608024414054	-0.0756660062542947	0.412298609625863	-0.667863996261312	-0.462328841087309	-0.412102543916859	-0.202416815225703	0.445040567816505	0.0315322672891493	0.14199322208181	-0.363282432550962	-0.121995293751743	-0.41883082470757	0.36328243254177	0.543326717249799	0.0570067112804031	-0.453342391113021	-0.0245601653622956	-0.856295982057996	-0.519671894810025	0.77407598141707	0.508067216440575	0.0164105812727508	-0.25579781200785	-0.777062895841497
MEmagenta2	-0.439439582128948	-0.0168200834261217	0.548920190134913	-0.114150225761536	0.410569209278758	-0.43923190458254	-0.579696407491952	-0.495215614128197	-0.381314460170429	-0.0291766310862142	0.148994117412325	0.0269841437880999	0.115635201416783	-0.423373400239948	-0.318560069835698	0.507472015108037	-0.445673285681223	0.531990248134404	-0.509779759449532	-0.53443871358822	-0.414898378204219	0.416468158895272	-0.722017552147658	0.618381652005679	0.417481142808288	-0.141136435672569	0.0646675635913773	-0.517097880541419	-0.488161913617512	-0.381394795694754	-0.35562169257481	0.0986984429266251	0.300761416173923	0.437660960791547	-0.536540126854286	0.187844746632017	0.0737604399447208	0.536540126844924	0.305256900973768	0.104501822886608	-0.702566411509171	0.0562782988876372	-0.697772315054536	-0.439764785287172	0.525457650379475	0.199684892282255	-0.337491988081404	-0.0637651324620673	-0.416920565195031
MEdarkorange	-0.774065501588903	-0.546709338648187	0.73561557211295	-0.441326087763141	0.702383554074605	-0.622520385058149	-0.700029689190739	-0.581612382139686	-0.456867336323951	0.473194370704639	0.274121689069448	0.498584423494972	-0.204669135806628	-0.470887908526629	-0.320042740264895	0.584716132179186	-0.39935430011852	0.541942707178362	-0.608388922110705	-0.49798236683204	-0.456694395324171	0.328880315808074	-0.644450557411403	0.737153840036347	0.0581298826546009	-0.661836950735817	-0.143391466558195	-0.801218721023186	-0.793157262249808	-0.456525157682585	-0.525436007820272	0.602534933143115	-0.21836894453547	0.145296670214527	-0.141697379656842	-0.00746804313518481	-0.204882574287911	0.141697379671107	0.106015603713243	-0.209151704124854	-0.314463394443249	-0.140908992353472	-0.711281811085255	-0.769104510864472	0.701746276357197	0.509129256673641	-0.0184774749932764	0.0769279108948098	-0.628420593139283
MEgreen1	-0.643203601793904	-0.341792750485575	0.629012571614396	-0.336693704724143	0.556229530731375	-0.518888987368282	-0.726895922938312	-0.564077394229292	-0.53425553929854	0.294614432638057	0.0693192677550163	0.258994808656845	-0.193543830511389	-0.522292875722584	-0.371638614761006	0.66861097166217	-0.503238002246317	0.647604744745185	-0.610213811535183	-0.752781967588745	-0.634265216193065	0.549303597594411	-0.815140049216734	0.859733065017433	0.416720245937999	-0.359564531323936	0.0725541285804176	-0.7617555854396	-0.752519516279906	-0.571746133513398	-0.521196036388632	0.483801027704495	-0.0102573989441466	0.307911139774026	-0.378172324923253	0.19431284967819	-0.140787232403269	0.378172324905766	0.441079923491083	0.237945225457175	-0.473504401342007	-0.298543182003472	-0.79345011039462	-0.746048168087546	0.505573767102344	0.44599733555614	-0.0423579508340554	-0.284766745639116	-0.662863348972602
MEsienna1	-0.410248260541609	-0.0484729739017101	0.504105083809067	-0.336878708094981	0.326893908257226	-0.1709027508256	-0.397727298581251	-0.624610910706451	-0.703374274657559	0.379478682093448	0.29408098966412	0.283594838578783	0.143297139020085	-0.333685405079581	-0.376118783199029	0.180992182763935	-0.2214218229057	0.227842222848303	-0.303380544773369	-0.310675557582503	-0.227187580638968	0.500749722074556	-0.446815961017936	0.164900221625746	0.256840762953545	0.347718240479717	0.164179413349592	-0.220691127473065	-0.0269619896459998	0.157284539464198	0.509896485409253	0.257988031793073	-0.206585809004744	-0.199436308791946	0.0708752323060952	-0.576592033401503	-0.458984752521348	-0.0708752323222728	0.223885232017006	-0.0384925743676157	-0.196045198519494	0.320260358068637	-0.0902638576715206	-0.0342162599470603	0.563053517955297	-0.162817875170642	-0.17717328527824	0.064090697462303	-0.335249737927423
MEthistle2	-0.70164631122669	-0.38349142841351	0.709508934272933	-0.204412787175876	0.680291499237187	-0.57233346332615	-0.616000585184521	-0.663298440699547	-0.627299175604435	0.460101215822558	0.343189348609246	0.48766996897268	0.182377207114929	-0.568906706742012	-0.493369178779885	0.3805424366853	-0.462340432532854	0.48082495380615	-0.664080979967426	-0.396122685695725	-0.350928008147341	0.375870144715647	-0.547259356949886	0.527266643863536	-0.0805285889548549	-0.415345159835612	-0.146645796800566	-0.670755154247495	-0.613836989245447	-0.252760301012649	-0.0938665405871037	0.675063482666905	-0.430563945235032	-0.083812803642591	0.176055427916381	-0.246324629216912	-0.433784031472289	-0.176055427910602	-0.000809948913265698	-0.316946716359495	0.00914998274327133	0.0116930030775475	-0.386644177706284	-0.627040250478392	0.634996523373443	0.232253301965395	-0.0366871094719368	0.184669729452009	-0.583780605869824
MEdarkgoldenrod3	-0.435478329414436	-0.238561209785814	0.42865139031518	-0.285893854209725	0.342909099320994	-0.207835047489031	-0.567658579796459	-0.743581734731929	-0.737467441654906	0.711715383494839	-0.253667119703935	0.404999449862607	-0.0310105507914049	-0.339831492951265	-0.136556737713991	0.611105033934271	-0.207479152984677	0.43447523171822	-0.346691318327477	-0.741944862443394	-0.713559566146955	0.867353396542943	-0.822400483443528	0.745814760326242	0.567431468326044	-0.0261307294845564	0.241112896506715	-0.683534239594206	-0.593239998879109	-0.283863782689	-0.233405995834924	0.528298199064566	-0.380196527986096	0.105945243874289	0.224191017424314	-0.385405454257738	-0.179789405221678	-0.224191017463266	0.732389082766175	0.734679601129829	-0.387794656597633	-0.562751072715885	-0.207704832993523	-0.474761040977077	0.427358904280695	0.376805547721653	0.0527385236135047	-0.707196477439335	-0.507518315393673
MEorangered4	-0.585842655750497	-0.200277554148408	0.635968860598059	-0.257578263139315	0.531781059673111	-0.40255482366133	-0.597356164580279	-0.901733977129177	-0.891890233003854	0.568230108359905	0.0857100649725136	0.529509815565382	0.0232750840676154	-0.498474139282037	-0.391201318020431	0.618739748566792	-0.33640599599445	0.51854858336496	-0.45709810797663	-0.772524800826573	-0.551937334624855	0.610205448233894	-0.670440089396256	0.582414278051663	0.41877346711518	-0.00522784322766282	0.267368338425375	-0.744420713354558	-0.580753970368303	0.0189480661221163	-0.182808624489983	0.514977832344607	-0.624341648694457	-0.255015687668477	0.0446155450600989	-0.570457395041827	-0.584560224418275	-0.0446155450786947	0.368500191454967	0.26333585423488	-0.207927009062602	-0.107113184645352	-0.483382190883016	-0.64576639384084	0.44501371344481	0.386130784078639	-0.0877075186013682	-0.367263192826849	-0.619201054342689
MEgrey60	-0.669307687533242	-0.307272660821869	0.656137427205677	-0.59713218091993	0.491243784788201	-0.406621637308306	-0.701384028369571	-0.69761210473428	-0.693699776864125	0.565121128946122	0.0780734975471668	0.332008021281689	-0.313821877584538	-0.522827547036556	-0.469800864373646	0.667922545532217	-0.461771628459394	0.620067899153155	-0.647127718758986	-0.81574353617548	-0.797138663451132	0.846073340856415	-0.876124517929281	0.870561774464527	0.450970080624949	-0.161085136363221	0.235033785497002	-0.843445493891764	-0.733954192577832	-0.578848285421077	-0.193731248106918	0.728545487655572	-0.273711427669492	0.23429386519622	0.205092893071953	-0.0554699491970151	-0.375143688494075	-0.205092893105436	0.545608310955557	0.265314367344151	-0.0868038256252615	-0.377064723772203	-0.454346878177928	-0.726423939309392	0.541286875546088	0.362125055894753	-0.0138709773555792	-0.432130298393842	-0.784754328630533
MElinen	-0.551093892511314	-0.469929380900786	0.504267095161204	-0.331161762410431	0.496545418878197	-0.302861252686055	-0.464037427574464	-0.660288504535808	-0.706827908179067	0.536025190834496	0.0570999405772181	0.560239558347726	0.134621479786396	-0.419637629743126	-0.234995405817712	0.501363986941892	-0.326524106123696	0.455592353093231	-0.486909345326327	-0.629525527700172	-0.554682982414456	0.626869936155279	-0.831193576771227	0.78737676864233	0.122470472313728	-0.459942780768079	-0.124154531540998	-0.881086000295059	-0.885937102820207	-0.359489743495653	-0.436835113769724	0.662494811857245	-0.490960791063042	0.131698001990845	0.236607127358242	-0.215199914326947	-0.185083322135693	-0.236607127371912	0.264394536037213	0.205487183438668	-0.241233570024353	-0.3644801951043	-0.353109138380869	-0.79459768001098	0.509136789361115	0.362961309194739	-0.129681357381815	-0.235699090145933	-0.56093172185709
MEpalevioletred3	-0.400262958939182	-0.0661637644206177	0.467444185207411	-0.326804810125472	0.2930946735458	-0.134574842941509	-0.48858203491105	-0.454520851383942	-0.625198397321427	0.0187193709961788	-0.0410543761627779	-0.157047675905388	0.231740035282203	-0.545658319262612	-0.539493223306605	0.339518792747787	-0.580964181887472	0.531106025016902	-0.587295729952704	-0.663517183343485	-0.683501015421172	0.846491703908975	-0.859441857722797	0.694105535494076	0.556171362634087	0.186184445444397	0.319646128771435	-0.573585265301856	-0.429986845880721	-0.578541526515646	0.104450510822625	0.371918650005943	0.219768522426828	0.529098346108326	0.0545753302082417	0.141397311591839	-0.159277125777947	-0.0545753302480851	0.52242295395497	0.16388089421404	-0.234485066581024	-0.0456221239684757	-0.349335421948441	-0.394657268798728	0.542288446236511	0.0157320120146258	-0.317194112484045	-0.26897517336291	-0.618251122416652
MEmoccasin	-0.683382422226991	-0.269005142029314	0.766921463541127	-0.281583102563472	0.644650198653834	-0.462629370355716	-0.708250343165768	-0.785958746995198	-0.782020014017081	0.326884569744082	0.140542481651151	0.292869580532581	0.224148709825142	-0.60340115951113	-0.486141519700175	0.53309698770588	-0.508331878505305	0.584019602800007	-0.623379452287129	-0.718788005109573	-0.645113292640111	0.733575531700117	-0.843986997824328	0.694595232442179	0.540106293133777	0.0371111611491335	0.321989583497369	-0.734302344278693	-0.532710790210643	-0.319382829482773	-0.0723958725329991	0.398337313427836	-0.055940595366175	0.252594879326242	-0.0569015776095329	-0.229106508723538	-0.3412260764695	0.0569015775929033	0.411892623237579	0.0174218242226525	-0.399731130153404	0.106950720016218	-0.583411168485126	-0.530063989312791	0.748599221388518	0.258166828187152	-0.334597486857732	-0.170419952717668	-0.686830278293917
MEplum2	-0.58496761448723	-0.284106972758506	0.608330294138312	-0.219039400899136	0.528814179798046	-0.393493909995816	-0.629610269482787	-0.617265983546315	-0.708841827817217	0.23718923809057	0.0636429256957855	0.153031253893588	0.2939717734718	-0.631709913689176	-0.508801726967031	0.442414494822332	-0.606056424858335	0.599844285154578	-0.656755980383719	-0.706282482955265	-0.651421877483783	0.783498931499325	-0.943043951191834	0.82380771952916	0.386271497856668	-0.163164589388951	0.0430920235308846	-0.719963178148329	-0.658130869695282	-0.531760809412921	-0.100668169653922	0.602405196013777	-0.0585141460613297	0.286977988024816	-0.0930642545003604	-0.0224194721377444	-0.234272052429539	0.0930642544711246	0.492565838368928	0.202842252048721	-0.405898725555082	-0.194825594312696	-0.518275714794695	-0.596833329979539	0.690783152664726	0.180339201258186	-0.110277022944481	-0.196115746536202	-0.682262847710212
MEred	-0.83510772369901	-0.45095033787218	0.839103410261381	-0.271901966326392	0.787199045467372	-0.667768006001467	-0.820936550565039	-0.82236244982824	-0.765892071318154	0.418713951419649	-0.102397517665068	0.173912639029766	0.0635439751915981	-0.826193304277287	-0.662119668339642	0.685414402411131	-0.71296235341077	0.785449051700387	-0.708019843619284	-0.824934725987289	-0.78534888283549	0.753397158247712	-0.712571357719097	0.7708691527788	0.56592154250805	-0.0753149276953444	0.398452165529457	-0.734268140045074	-0.51244770275027	-0.420956239408254	-0.00159200991781709	0.796358203615884	-0.326746429917055	-0.117185499777747	-0.0367426142605709	-0.31090508439161	-0.713660950312963	0.0367426142391121	0.620254043095987	0.124188783765584	-0.115619059186629	-0.217832230265399	-0.685250318038742	-0.602766352158592	0.762067032481604	0.501759396645968	0.276570895314085	-0.357457782055074	-0.918917988286746
MEyellow	-0.680919346598836	-0.614002704466368	0.597953506855252	-0.52876483589486	0.578293935784179	-0.396888269394267	-0.472263642306204	-0.49719244303041	-0.422610317198576	0.51404529377143	-0.143388360213199	0.16591451730368	-0.0425134735525645	-0.566636744958921	-0.465037755982989	0.433219265066277	-0.48827077056242	0.519373440770139	-0.580212603176077	-0.386089218160285	-0.604180077023797	0.605075595144543	-0.432895932567108	0.548732549919734	0.152800787015969	-0.241502695963513	0.208790281504583	-0.597566683565637	-0.438895604823704	-0.503085016911492	0.0837096273928251	0.796223925805955	-0.34563949259238	0.0721769361437539	0.665771122944554	-0.196102313413893	-0.441170286923658	-0.665771122953163	0.318591120416514	-0.138378068966848	0.366161049014606	-0.306560561133714	-0.0856317385884264	-0.427118378748536	0.588298843122436	0.352083497741982	0.237055152577925	-0.192816314683074	-0.656650838960481
MEblue3	-0.789291289038342	-0.740258493501785	0.671765898460565	-0.429227717746502	0.725516559487462	-0.569596149539393	-0.595645969962965	-0.508100184640926	-0.488319022588706	0.329546174635311	-0.102645889561038	0.210704674033635	-0.0352125235468447	-0.713175592797444	-0.525510078537064	0.593041835028237	-0.678036706811037	0.71807004938372	-0.697109187647436	-0.64216681468968	-0.691913035329404	0.56956462864959	-0.663879426897224	0.840396101553095	0.164866710793965	-0.546481401095365	0.0531829534509664	-0.856117805712975	-0.791854701340137	-0.664678767312314	-0.328335988572112	0.90095880370028	-0.351631710678422	0.106780591889454	0.198205076622501	0.0308669083417474	-0.443858113229591	-0.198205076629381	0.321143984206963	-0.0900228062607695	0.0967395627069232	-0.393579248928929	-0.57373541885357	-0.820111634315651	0.632540252741638	0.541995013533648	0.234644337813882	-0.177811691305104	-0.835678585410159
MElavenderblush3	-0.747301863039015	-0.616107037850581	0.701376632296594	-0.083790655196093	0.784178776152018	-0.635923293693094	-0.62066762820048	-0.658174228404006	-0.493123747818588	0.377159032630298	-0.3017961025244	0.169368385135163	0.351681445791891	-0.761735343482554	-0.493582707148592	0.612108130313336	-0.667608144433696	0.723266057046239	-0.721603906795899	-0.671435920696852	-0.814695222147189	0.696986856686389	-0.679228110302407	0.869400301250582	0.330700546000576	-0.471394819760915	0.247887450506075	-0.914856877595629	-0.777926140286645	-0.664534832284215	-0.370958140453214	0.860573168701937	-0.365026098534109	0.204379781389451	0.436365848019362	-0.102891347480921	-0.38323733123079	-0.436365848026594	0.453531153233645	0.023011947213703	0.0903706123191654	-0.478333462698978	-0.460597450232263	-0.758709816030261	0.677759561824957	0.668138248793312	0.19460108094901	-0.379034072298734	-0.831917789918451
MEindianred1	-0.62629225728799	-0.455173498284494	0.614765378115788	-0.439473806236224	0.554905014305608	-0.380439926183551	-0.551908516879539	-0.229355040930349	-0.232383411122913	-0.0535709000500334	-0.0608597103565508	-0.204962730696693	0.00359620339906861	-0.583283299154614	-0.525327751296907	0.37249808963012	-0.634041589414983	0.580625305194048	-0.671831502020845	-0.452029776414317	-0.65209307392803	0.557520618834948	-0.535278394341069	0.60966977361015	0.427939997188776	-0.0591787473162281	0.420219634479761	-0.552201299001041	-0.367733424820234	-0.776659528946036	-0.04578641847418	0.358602212114536	0.397999080521047	0.66728813069757	0.178733384022334	0.406212955408081	-0.132346605458589	-0.178733384031502	0.294679692196906	-0.327755846990536	0.0899328094282709	0.0384926122089933	-0.443668208028432	-0.392388716297612	0.578655367057451	0.252792929194639	-0.220031834840963	-0.0769779289759259	-0.665340051585573
MEthistle4	-0.749196484864128	-0.304607569669326	0.794023493405818	-0.466476446818531	0.6305098788129	-0.572874323408355	-0.677328428908849	-0.5137294031604	-0.386667360168296	0.0559774710282688	-0.113557235821384	-0.368243737473124	0.0216465125326007	-0.839870112715341	-0.843462264396341	0.515947842747933	-0.856215379341508	0.788187197116599	-0.820605108999363	-0.500598784835034	-0.701884058731743	0.67792666499881	-0.496338258652815	0.56269944253747	0.483515681606283	0.0943442257108961	0.497367777979344	-0.465106348534206	-0.203106993249497	-0.663331372463325	0.323563899310735	0.609953573688895	0.175079736876364	0.289942754344431	0.229653141680659	0.0851015849653767	-0.503873863493681	-0.229653141698406	0.468580730895372	-0.26741648376988	0.213090598144997	0.00631314087078706	-0.397937817737803	-0.278822619459256	0.726969789080687	0.229715250760095	0.123582105032033	-0.12201092867467	-0.803498500528688
MEsienna4	-0.289280163342344	-0.381792763661741	0.185910105436421	-0.275040392003429	0.211466543601708	-0.0805388914668015	-0.260938089418427	-0.212008761101396	-0.393688949547993	0.0561943618774299	-0.334031580070507	-0.0795245318595695	0.0100100244548311	-0.414457988836014	-0.267979688886047	0.369196085806794	-0.459004346898999	0.468545992880742	-0.322518738669681	-0.764845822599544	-0.730215362759444	0.751298526092175	-0.844539928553437	0.885518549695043	0.377549905733625	-0.285912051548694	0.0714173271158163	-0.749395230352035	-0.7379067891283	-0.652201769405445	-0.281470626720359	0.732548082488433	-0.192969337059184	0.230350917581919	-0.00305634824973479	0.112046531010375	-0.257804217252458	0.00305634821415848	0.576096267078571	0.388362494499944	-0.188285331891196	-0.526436809640206	-0.498090035122596	-0.709131240742705	0.456298721752361	0.351262471324558	0.151275431354853	-0.433119873127836	-0.714708055026082
MEskyblue3	-0.444458079495207	-0.474004204968661	0.342391288487055	-0.202628593026402	0.416614907582165	-0.271501324004241	-0.432162968147175	-0.615266124432771	-0.624850806714721	0.501289986510195	-0.498975692082928	0.357513335415363	-0.204726737518581	-0.405377227196317	-0.127904085813112	0.734520771131234	-0.277503295280842	0.537583526904879	-0.218591794364552	-0.887591844652097	-0.749391210016502	0.61846682446569	-0.618061829536211	0.782890647791343	0.523956727428872	-0.25409088034089	0.341711485964325	-0.835411294070882	-0.736837953566907	-0.273269347729197	-0.558508354930998	0.67342198321747	-0.653565006344692	-0.178413989354949	0.0687609644756947	-0.318852050580026	-0.489930840143354	-0.0687609644998653	0.603584159183216	0.578519707037942	-0.108542575952614	-0.632759405991479	-0.569064231342893	-0.797209020967164	0.259931938661625	0.741668281919086	0.289424961405011	-0.753858021542188	-0.698587443154346
MElightskyblue4	-0.542551611222062	-0.611413816802975	0.478861697585393	0.225070173704334	0.705932339701331	-0.559071492202683	-0.309466745251475	-0.414327487059274	-0.326481008197181	0.0569705514279771	-0.102549642045352	0.300313365465083	0.518511574648114	-0.575277283177922	-0.304019363322353	0.359430244111395	-0.495708581252307	0.491630587932203	-0.461889800684657	-0.49258753532628	-0.435831072556014	0.197546184100821	-0.429726204676202	0.64225863127168	-0.0302807513627561	-0.704628196021271	-0.0537594191530415	-0.838360839906577	-0.813691848812032	-0.353012090768732	-0.630702089185153	0.658371644971752	-0.505096660419077	-0.047741043806452	0.0893805663742421	-0.0767950735642071	-0.364097615878784	-0.0893805663544543	-0.0164993300746764	-0.259256928589512	0.0469140387238696	-0.22443491963035	-0.635273104228117	-0.872964896935623	0.460841053814303	0.652582166677842	0.07869832114639	-0.0199679825637272	-0.629850632281598
MEorangered1	-0.576610982215804	-0.614755505983283	0.47866458330554	-0.251182416411504	0.597467697952167	-0.485497785891209	-0.267615909805774	-0.175645443381367	-0.0941475267263909	0.015215712063431	0.076980372719817	0.186030264865246	-0.0885217626638002	-0.464506831022327	-0.392194304054673	0.334359600278199	-0.451497364172332	0.448581980500156	-0.495179183195323	-0.181657472032781	-0.236083583591099	-0.078259524432087	-0.0141095663235725	0.292479581800598	-0.172741136234577	-0.511559863078144	0.0674381153213068	-0.512292080658373	-0.459655712351025	-0.363218272514441	-0.390097827456233	0.422165316181363	-0.239068938602225	0.0593284266096516	0.255013004969138	0.221869654913941	-0.317731031213931	-0.255013004942033	-0.279085043214148	-0.617608335299731	0.509390904773192	0.00713452216568744	-0.399953120971738	-0.603685447556466	0.172296093583481	0.448252462005354	0.0204541509584823	0.171865787551186	-0.459055832651211
MEmagenta	-0.539830530712437	-0.429438166802206	0.505474664531661	-0.107341059249855	0.548137326360902	-0.459086060006098	-0.438631922992769	-0.391473548256022	-0.320180294134739	0.0323525636114354	-0.144421521220669	0.0362094534649092	0.287590395457021	-0.618911119699487	-0.448265965523663	0.505853765410735	-0.646026534503024	0.657129349556187	-0.70938309772428	-0.572232347930503	-0.649563227292788	0.506864291773915	-0.679152454395475	0.829319783802593	0.166400355524898	-0.546354039982669	0.0544491102309241	-0.862364138352382	-0.853404014090666	-0.765530818676317	-0.570374039518168	0.594983115542915	-0.0770386108062834	0.522474569986103	0.238980696002131	0.351825239978877	-0.0546686826921808	-0.23898069600844	0.200875375399522	-0.0838966184836268	0.0343287772989946	-0.359713908859361	-0.488757233897606	-0.824699707734281	0.418082679308249	0.474270496055486	-0.133391137026125	-0.198404378532194	-0.65274741287146
MEchocolate3	-0.300996856831555	-0.191741887265141	0.29670873307493	0.414122658393992	0.426816649373929	-0.461624564008476	-0.299676875242922	-0.303938713971108	-0.206390261304756	-0.0459781814781987	-0.0783982520331247	0.0858295169465721	0.605198903587571	-0.495298856151972	-0.301924307122077	0.29230433474343	-0.506263585021319	0.466347472310713	-0.558429409379625	-0.441617891735565	-0.423417979435124	0.273925791015426	-0.59933766423804	0.763113492328356	-0.0761339041580036	-0.783995848352358	-0.298496641645671	-0.76127311419832	-0.917634214322276	-0.636553221504935	-0.784648121547577	0.539735935761285	-0.180641886803769	0.374625994717	0.0069182991894667	0.381095974399695	0.126960245357834	-0.00691829919010036	0.084627775987955	0.0791808575302825	-0.153562222948211	-0.510271780936587	-0.47156480121941	-0.840378801420704	0.239768119262238	0.449877782666656	-0.0138172685860416	-0.133737737786121	-0.433850823682714
MEmediumpurple	-0.26939124430591	-0.272820347266303	0.189691773582082	0.141486679218971	0.308150002245658	-0.25610187245764	-0.223554936304358	-0.293172166410936	-0.443365417397733	7.54464e+08	-0.109017938536059	0.176185832560409	0.302170049849264	-0.478132047989799	-0.337232280338535	0.339284917552489	-0.497080371822964	0.481359388790519	-0.459794671700605	-0.618079364164046	-0.46124743448376	0.35689071656875	-0.617699097797996	0.735731705128088	0.00455866300524917	-0.56180854026928	-0.191317258984257	-0.761221851766376	-0.880394877880123	-0.490734871670811	-0.617521073296379	0.62518260234847	-0.406069602450715	0.108566647002596	-0.0312582042440353	0.240363815713014	-0.174807723255655	0.0312582042265634	0.151867652120376	0.209379981824892	-0.00734648843673377	-0.494076476390462	-0.496573942486892	-0.90518309434171	0.0989349408945342	0.376381928913423	0.0482627894034608	-0.250490931022767	-0.52828582547105
MEdarkgreen	-0.778694508771694	-0.450669815019667	0.736672768062734	-0.0902456966796884	0.781536289217375	-0.730331290578991	-0.689483333537346	-0.599574719217201	-0.580912609639294	0.0960647031617452	-0.125524614382988	0.028004356199572	0.029359415398461	-0.915659262129416	-0.808929018545275	0.654960326166625	-0.867624508595128	0.866807615854241	-0.793920239630824	-0.729465326110798	-0.656379443051279	0.383726624764098	-0.388947366768744	0.651662231089964	0.326720090931612	-0.260703290110202	0.371075681356993	-0.701783769451958	-0.553360422726922	-0.513998451190682	-0.251620695901461	0.745465537851332	-0.337569406692586	-0.114107275087895	-0.0468612290282402	0.104751098402259	-0.732711268039264	0.0468612290188282	0.289474643174379	-0.156574339440385	0.341202975645063	-0.221234200359748	-0.76779896587951	-0.783599585240053	0.348187640582129	0.585391179526136	0.312439292503709	-0.254679599002023	-0.886900005361594
MEblueviolet	-0.71213263946229	-0.470380969179225	0.659385041085363	-0.0628322118926778	0.7185467377273	-0.671571368248331	-0.700559472514917	-0.705723202578364	-0.589818908319301	0.434460557482123	-0.150780842899196	0.371123861424504	0.0434967487642472	-0.691264957944091	-0.460398765278978	0.753977804981095	-0.598889251189477	0.751351276527655	-0.712984457316598	-0.775079363740026	-0.714803451307113	0.486176637203827	-0.618331272014177	0.867538874955261	0.278805671694595	-0.573246687321365	0.145133207722574	-0.93057269093392	-0.905531334257703	-0.560018877235365	-0.712567085930233	0.750721733473997	-0.482655099131498	0.0752594969288389	0.0951501009093172	0.0522041381548457	-0.353035382147644	-0.0951501009189087	0.363678523238673	0.210497405200763	0.0247983703270902	-0.584264691060456	-0.659572430837144	-0.959164873557702	0.3206607313772	0.746156165444627	0.207459011849243	-0.473915680828597	-0.751400121095101
MEsienna2	-0.593248896133835	-0.233891988822238	0.640833447674455	0.215003126846638	0.679236825318318	-0.627337079200802	-0.635949979322822	-0.757163023301557	-0.619029064125494	0.183735487361337	-0.293137306339323	0.115598896927003	0.38627550046881	-0.757171088488176	-0.534503048169052	0.68685865559352	-0.656292163845075	0.753543063783238	-0.653568254538916	-0.908381758287842	-0.826371508712983	0.623732213154984	-0.657064257270646	0.832401501301439	0.602093812487032	-0.218459897460973	0.493911694698373	-0.907563905502927	-0.734388916424231	-0.464140852146165	-0.537730403004521	0.598937463301453	-0.357870800624977	0.0990975175319339	0.0270168702274189	-0.0822127751006479	-0.485408440933477	-0.0270168702434684	0.511498163907573	0.227334271625778	-0.0519811819501266	-0.368959821415395	-0.748677273782921	-0.840480826629156	0.409355396285819	0.739462608068883	0.0606109124384419	-0.581020188406656	-0.832788006586758
MEantiquewhite1	-0.656108522536403	-0.248849307627155	0.727447566303177	-0.345140448108791	0.595015502410603	-0.512702458165324	-0.519524356815811	-0.749025424798474	-0.647109369874859	0.14881008653527	0.0867229064363054	0.0930183040258343	0.177244662475481	-0.702205064075021	-0.648479271541941	0.574484942733159	-0.651591225147049	0.691281628809353	-0.641452717460173	-0.66018227851901	-0.584558020070346	0.587486739484054	-0.686836590185184	0.653555497634826	0.296618115993552	-0.162603204030547	0.203067750072237	-0.761027683555999	-0.58282694262939	-0.318548914092402	-0.0493848274072294	0.645452619404697	-0.314460131344841	-0.00793517554293771	0.0517788436283659	-0.257297111722317	-0.579725311774573	-0.0517788436351862	0.247708464511035	-0.201749222758224	-0.0729346672349808	0.0637113854399582	-0.59829824755851	-0.656728117218016	0.720937858201246	0.329396707046651	-0.0930966313823336	-0.0322273070194424	-0.779442490887026
MEtan	-0.476245156791602	-0.330662769789244	0.450511712631892	-0.0108955055942566	0.5176826708254	-0.432611935623195	-0.334881407732976	-0.612691972280823	-0.665895953103862	0.112534169114272	0.0146819919156372	0.355351254444316	0.141712600471238	-0.559191340841833	-0.418175904826283	0.515070024469268	-0.474086162343525	0.552049171962116	-0.363681706001198	-0.703800549490905	-0.396359233809363	0.254130462678881	-0.492490630420093	0.575902288457797	0.117052268525935	-0.379567859749325	0.00831021253894686	-0.750143166005554	-0.710459822360182	-0.0624472258021717	-0.439880701771003	0.618346673147759	-0.68301446158223	-0.402142403006629	-0.252735415795908	-0.281069824028267	-0.645974958784617	0.252735415794319	0.100164731453553	0.015554485692803	-0.0698240057403421	-0.134436147663972	-0.755261786048323	-0.871374724118556	0.306517705368222	0.49725389543411	0.110933068277099	-0.131089810799825	-0.652480234054302
MEsalmon	-0.524684570812944	-0.252505620092935	0.495090937211831	-0.113135170439332	0.481088193024054	-0.350972710821993	-0.586802885999666	-0.550969045927647	-0.66273672099122	0.302373074373328	-0.258933758411517	0.0918928254581289	0.0587825761370395	-0.662455104407973	-0.583059856968686	0.537315002545196	-0.603862984052936	0.645113200782899	-0.668472326886417	-0.726467049309296	-0.75189710228663	0.653749938219219	-0.50898606733379	0.647868144349022	0.496215467840228	0.0248005085866505	0.504012903214063	-0.653238008322246	-0.510004991944971	-0.566285035209348	-0.200599253700324	0.543028624106428	-0.208051537468089	0.246668687467213	0.352969281569062	0.163339690480247	-0.391508135904398	-0.352969281604488	0.475365975004741	0.241952461796521	0.346216261525816	-0.412081193003027	-0.315941203392343	-0.612548971365314	0.105698978825622	0.397852204212472	0.0483327353374169	-0.596436042757018	-0.681693967943132
MEtan2	-0.344692672331817	-0.294735438960322	0.291943085734971	-0.0593112092807882	0.343315630582223	-0.194842294753972	-0.294554660367493	-0.534982083370169	-0.51399868111729	0.469899292227826	-0.503278753788756	0.178343099188286	0.0554412728409273	-0.426028557272679	-0.279627634809009	0.478487527905831	-0.287827462447505	0.417429274735715	-0.296912581042088	-0.554541312482869	-0.617270290852648	0.531663888925379	-0.261452040924938	0.431244164346106	0.395086340155959	0.0146202700811042	0.50322856693746	-0.549421310785385	-0.371685207287539	-0.223162703663766	-0.15812198193383	0.543901793858534	-0.559110269888239	-0.107563627052961	0.617127070922772	-0.295010577967698	-0.476054648049709	-0.617127070944692	0.430120784271947	0.307597790805378	0.43027507276934	-0.479724974791052	-0.0602046842817167	-0.44706034101238	0.0722242451129754	0.508001422454499	0.235536686355608	-0.659879605844266	-0.519611449756049
MEmagenta1	-0.358754769080904	-0.25412205845611	0.36892438304237	-0.209978984222613	0.36371996573198	-0.180781264579569	-0.143516979310245	-0.380176243875586	-0.465419901221591	-0.141802147728894	-0.113951593131597	-0.0104678527569545	0.103311127094391	-0.482990790617314	-0.468760788539179	0.3466330553283	-0.450857855502341	0.451527454593519	-0.304327395349587	-0.587099713559009	-0.476844367379251	0.330352119715933	-0.333014285069746	0.405150555035425	0.289474898066139	-0.000874389768571043	0.429812455570228	-0.630529710039291	-0.420884488748138	-0.181374409326794	-0.133642800352011	0.402268209128603	-0.338257623449675	-0.0535298928985072	0.148800786647385	-0.117813114472914	-0.62007761794213	-0.148800786649914	0.0550085677642017	-0.298658806297805	0.310072118600622	0.147758277174687	-0.520052171450464	-0.622406256536198	0.274040570257213	0.365074940409527	-0.170153859709704	-0.115952433334998	-0.654301834782127
MEroyalblue	-0.507267903906858	-0.197227414491926	0.578148393903001	0.112706574028578	0.602544064151044	-0.43737312169552	-0.517843876573432	-0.671254361911476	-0.662457952825286	0.1355439381772	-0.107647492617006	0.253907547946611	0.193497364540231	-0.528815203856889	-0.385919835279554	0.506274399398184	-0.377412342470519	0.488364013628195	-0.341498067990053	-0.663881139297746	-0.47182004498158	0.291592955756299	-0.273033040935909	0.329772215605891	0.584625727235968	0.201843520675299	0.646174774952186	-0.524381323102155	-0.256176865913861	0.052407531894977	-0.223675454099953	0.141150411154713	-0.276570052358033	-0.161940139607414	-0.162515068043899	-0.306343685085934	-0.593344811797849	0.162515068041633	0.238701734147119	-0.0252186039534822	-0.0230500502482303	0.177265496102707	-0.662585715103996	-0.468550479029689	0.237612578862392	0.49678052972848	-0.152416979233627	-0.330556057908208	-0.563042230485042
MEseashell4	0.378309603363441	0.3871037979025	-0.316331328712366	-0.284696445521908	-0.480164780692672	0.509808735059234	0.445984440176815	0.2394752694317	0.0429166018763945	-0.476532460345833	-0.0604166004728126	-0.426456952802617	-0.245993628026318	0.185971640388238	-0.0703292776071392	-0.161522628746305	0.0888260393215765	-0.141559581880196	0.295983154788385	-0.134272402162143	-0.0161031955924736	0.0588148514230811	0.106760511248594	-0.24473869570093	0.243023361610745	0.679716070546342	0.489491041287018	0.113317109968632	0.299712874149618	0.180944680643951	0.416137676616025	-0.283082035365309	0.118779228322874	0.0206433960641609	0.0781310691560069	0.0514440651037272	-0.316516206120362	-0.0781310691742195	-0.11205488477507	-0.225789662370825	0.40863044975136	0.508069182473515	0.0397014306209164	0.093447590358384	-0.280512718856517	-0.301163622843378	-0.42758629744562	0.00379664343580884	-0.0649643118984424
MEmagenta4	0.256648403294374	-0.114587026536489	-0.351278832329891	-0.43702330082586	-0.365101133316363	0.405093194913706	0.405175749081609	0.504957981061572	0.403739922847858	-0.290038359816687	-0.199041588090258	-0.378922491816286	-0.473917325750267	0.300340171249814	0.222599770268122	-0.193572928432479	0.19142788095882	-0.221746105376949	0.420719941009189	0.118359794804929	-0.0934451540185573	0.0860968535343836	0.177814906892334	-0.0968712888970198	0.128153991103626	0.257162734705228	0.228937743681012	0.325634274372622	0.464186607664574	-0.274974104123533	0.693346298226396	0.227167500438736	0.3718289837667	-0.0654044736283076	-0.0572300047019474	0.138115087782135	-0.336486340288158	0.0572300046959066	0.219399871708046	-0.305224256357594	0.292193962346196	0.139338689499292	-0.0281379979941432	0.373199167966152	0.322852088263	-0.142383793953698	0.468407476422173	0.170390139797169	-0.245340006250913
MEnavajowhite	0.0119625921616986	0.00474682465086198	-0.0305026304755151	-0.327551979521604	-0.115772699901937	-0.0131759755787079	0.104445003478866	0.415272052235706	0.531011883690107	-0.391277035047204	-0.120932969134226	-0.711073424001961	-0.429720259201131	-0.0338350114987843	-0.19083183542445	-0.125058847853843	-0.158549300043574	0.030238567145193	0.0690060060795193	0.264039746756842	0.0399043353254656	-0.120239079226659	0.386338763166695	-0.261804351687702	0.0739347574057923	0.266174710086473	0.255974733136952	0.454656227268313	0.595214190585213	-0.179538625811082	0.650156507376949	0.0501592234414846	0.451493771024444	-0.0757899145659954	-0.104847634165469	0.183360100443327	-0.267564976000013	0.104847634171533	0.0849741366733167	-0.425809951078226	0.335600429063027	0.24477990748293	-0.00951829366855668	0.480348401545373	0.215485274311206	-0.128720001727003	0.441378565636995	0.249126917516961	-0.118651690955372
MEdarksalmon	-0.243603996456593	-0.422159507984788	0.150398022693148	-0.644500812481243	0.10219518603427	0.00598344184432665	-0.0861679435877064	-0.0660972565090241	-0.104574075728436	0.324315927127206	0.226995212371071	0.307787913208984	-0.40851229869563	0.0878382665105715	0.132020355701469	0.087291982504208	0.0998581112492754	-0.0211809810505038	0.0682852612181787	-0.0850030422566592	-0.050570368021701	0.221637703953407	-0.425228550016098	0.294832611855785	-0.174953406281992	-0.365047463016413	-0.43264546912331	-0.257829888906034	-0.306309762684439	-0.024468251279021	0.0786104839533647	0.444272530712194	-0.242649304354655	-0.20017785321815	-0.133801784724265	-0.375932023964755	-0.136436037261357	0.13380178473165	0.0716618137373324	-0.0556382426124575	-0.440676307705843	-0.0141832696273373	-0.184697904478402	-0.182862269436671	0.654826978622242	0.00512113715322742	0.13643519320936	0.283746325616515	-0.212977579220884
MEantiquewhite4	-0.538040367389966	-0.530048033466463	0.453966805863911	-0.48316207793208	0.444175263891611	-0.385198154465605	-0.54600204395876	-0.317785083340273	-0.188288831253509	0.392263961341755	-0.120408927250281	0.226526184213311	-0.501212661676794	-0.22528950349686	-0.0125058888721614	0.564974976713222	-0.178802852421146	0.391255280184511	-0.214918340897395	-0.569292000619318	-0.568296179479107	0.437095085566386	-0.564825263937436	0.699529976232118	0.468634789919114	-0.365423619948619	0.153597786416671	-0.559538009335031	-0.490905524227872	-0.414171488721851	-0.425063646146489	0.468423023652175	-0.0413135292142286	0.0750145118357488	-0.37062178081223	-0.097692264173038	-0.175774856406147	0.370621780810101	0.561745247976644	0.283254892705083	-0.554979863704203	-0.366687160162384	-0.717790522410332	-0.450859212849089	0.654333299308599	0.616108406160629	0.305699381869862	-0.334341017359269	-0.574422338737464
MEindianred2	-0.231665992026934	-0.330794349806427	0.135759183860176	-0.00984160528804921	0.260814334267012	-0.267258354734982	-0.278058078344218	-0.0811747047005827	-0.0760276046569055	0.0338579535400222	-0.196277688727344	0.150799463743565	-0.406006019068447	-0.115286395799871	0.0789775491942444	0.397689582516194	-0.085997278418043	0.250382311844088	0.0438196348595524	-0.45289062942588	-0.231328776576919	-0.0447176469969262	-0.132358925491873	0.338812685052577	0.297138560131467	-0.259906015495218	0.127886698862075	-0.289420103278827	-0.300462982947954	-0.0650152522598298	-0.553385204702558	0.157173829144395	-0.162967232160523	-0.24391395616817	-0.67117437071849	0.0315957542442888	-0.242882938947948	0.671174370721397	0.251427211319623	0.273753477565766	-0.330549767542691	-0.247607199874788	-0.750556985391796	-0.427319361570666	0.0421759411500064	0.546086529801019	0.322376674773266	-0.293669587095156	-0.318167077555437
MEmistyrose	-0.0458382327183476	-0.102714843224601	0.0334183779117198	-0.287492331614677	-0.0502904846102067	0.118772689052608	-0.120875076692979	-0.06527953418897	-0.135764536062121	0.141442531721346	-0.136075794741168	-0.128558484946406	-0.0196999084599495	-0.00546171666167126	0.0717423149446798	0.0272522905334137	-0.0220135015618532	0.0251192264512276	0.0714199383023774	-0.273600436260502	-0.311328170639163	0.5847321524023	-0.577978180245756	0.379282193806975	0.338006676184822	0.11022501927648	-0.039048586178698	-0.123872324583559	-0.0868068124768173	-0.190957352073819	0.290637623294549	0.290808383219761	0.117296780685101	0.0795145703077368	-0.174246932212374	-0.253514533346266	-0.023830791464764	0.174246932184456	0.571041905077642	0.427974666470027	-0.592618656734135	-0.175603146762964	-0.0945268002917396	0.0725048227753558	0.590098579900636	-0.0832066746131003	0.143236967028073	-0.167556999429821	-0.2355063581924
MElightpink2	-0.105764845972968	-0.172822899917016	0.12574146246458	-0.36904539717602	0.0412482976360425	0.0810191622237951	-0.0630929543006043	-0.0678970390863924	-0.112086320902469	-0.198277931650024	-0.0807856840903799	-0.165673253047351	0.0192347787908803	-0.063564777598046	0.0323571938267089	0.171312028967186	-0.133733588440407	0.166330199810822	0.00308174191756941	-0.532914898097287	-0.478938418378072	0.605573602851906	-0.843815010895849	0.658706333793415	0.433690005191099	-0.0873039913658618	0.0533116543037913	-0.55092520885083	-0.475280677912663	-0.373637854139761	-0.141907376391733	0.235611580682398	0.229959522666115	0.407460413488896	-0.343795904475288	-0.0298621592149043	0.00582456024003416	0.343795904461926	0.39983954120708	0.111275314052682	-0.732379758437914	0.0642710911544068	-0.565658826217969	-0.368645730388211	0.752174243517984	0.131380412308169	-0.319313683253809	-0.0447369109165745	-0.473451466952976
MEpink2	-0.263473486465688	-0.0576513979106623	0.315120946887781	-0.165537804578275	0.214196519964838	-0.267733495110226	-0.254648039667663	-0.102712728226449	-0.0156153765455192	-0.359827937388384	-0.181240675184355	-0.602966023501086	0.0877441858694095	-0.451977619663588	-0.433600076556715	0.209491700862787	-0.543319444657274	0.439083136536133	-0.27705368644386	-0.407330966493796	-0.451866103386584	0.480902962775917	-0.472983383449232	0.449959499173759	0.442816567298465	0.0841631814808076	0.234944462331812	-0.223033747926307	-0.0715723927485139	-0.427980159264931	0.295566761265734	0.402080693178827	0.288865931152515	0.102424675854552	-0.375459200559474	0.0294628688386515	-0.357125434011134	0.375459200544003	0.488250567069822	-0.0503630510249844	-0.30193967259177	0.0613365632267533	-0.545591825661299	-0.107590950124865	0.714952123808834	0.109940697200459	0.217327144296595	-0.00804036443680311	-0.584008716543476
MEindianred4	0.0166584823438366	-0.219732758936775	-0.022140694109709	0.22078547600114	0.101429853519264	-0.0309941493080058	0.169683507846408	0.229851610314996	0.300016676562695	-0.385342728313437	-0.21369581864831	-0.408648291949703	0.589035794879197	-0.126502032460685	-0.00997881147579234	-0.246715196651711	-0.186156252781433	-0.00642585100880014	0.013825917896531	0.00496096074884209	-0.257694295104908	0.325340130291691	-0.35771434356881	0.345113535535734	0.0374429698046554	-0.281198850845562	-0.0941953745293807	-0.214668873871215	-0.138042176664038	-0.450172602769895	0.20115574085747	0.392010634352984	0.278697748375151	0.289595137031282	0.0859123195427353	-0.0204490085763595	-0.000384202384384196	-0.0859123195299013	0.18709519889794	-0.344228318618099	-0.249612205244476	0.0517114617701125	-0.170028943134006	-0.000588520512057049	0.85474820026255	0.0835950909449143	0.106824654109721	0.281830357530126	-0.342315784037569
MEmediumpurple2	-0.403254833943417	-0.529652940242999	0.383051228607876	-0.146566452765035	0.446985790462731	-0.394056162260706	-0.24201260573751	-0.174772852652388	0.218156881556776	0.050222177203347	-0.371995024433691	-0.176332963377135	0.259828897418588	-0.284711590550627	0.0107508086604608	0.355770214358103	-0.289871092243869	0.35823502388442	-0.26376243786582	-0.244530840899475	-0.521791703899297	0.454894066597013	-0.516638202989632	0.635235427662725	0.229479866807074	-0.515047239834147	0.0516621392491316	-0.571621006272741	-0.488363714914774	-0.581138929788061	-0.328006551530211	0.468046621404713	0.105625768889396	0.431626016755981	0.218098473533292	-0.0440180919174102	0.0998406155719426	-0.218098473518118	0.351004453366313	-0.087768791861703	-0.348305228595051	-0.283195149527112	-0.32392673931491	-0.311258001521148	0.839337038764162	0.515850553222925	0.09144908578263	-0.0939222665414875	-0.461465223572489
MEpurple	-0.459194757287775	-0.426763031825462	0.46579185547707	-0.333078044592342	0.429437044919863	-0.356972438396046	-0.290300057463172	-0.126172708923249	0.0346144312689311	-0.0571367405721458	0.149959883936124	-0.134298252802468	0.224300357257343	-0.334391468845042	-0.23360354773194	0.110822792150648	-0.383687283033447	0.294438856944661	-0.377000818103694	-0.0928860713712179	-0.256333019161222	0.331155162953254	-0.484036198669327	0.424122106917173	0.0137904221063768	-0.333327494439859	-0.170874134300309	-0.328897921596747	-0.281609100745496	-0.43811389761499	0.092412665902688	0.38711994430423	0.243915672448728	0.307928319390346	-0.0465260052905152	0.0139906816332966	-0.00571087448503076	0.0465260053025774	0.121121327066665	-0.36264787833738	-0.350779251272593	0.118083324402179	-0.305412569810622	-0.158068250324375	0.857436714321302	0.0652468629977473	-0.0377542014109275	0.339903271007071	-0.381749400233154
MElightcoral	0.242978126783958	-0.157571876156497	-0.350644028921685	0.454458427497277	-0.10476788815181	0.206977348829513	0.208998892897647	0.52449310821509	0.22593147085126	-0.420502766385267	-0.201486204450453	-0.232737471490482	0.416525183407423	0.0409125395438026	0.131657798756952	-0.398423575612871	-0.0527320031988403	-0.162697528017074	0.102184007610823	-0.0758053348443231	-0.11837259856722	0.0496364714175143	-0.206855191309824	0.301520179825305	-0.0302336019225072	-0.262915363241887	-0.220732610513031	-0.0453772520553224	-0.240286328697346	-0.585357757242603	-0.286754123076122	0.0555330126908135	0.439561808639145	0.508932241343284	-0.268319901328062	0.781552339182381	0.384752588666367	0.268319901309613	0.112704266764607	0.176168092708215	-0.0882632855780465	-0.342111227528961	-0.152896115519185	-0.185196260429146	-0.166996120369965	-0.0538940588489547	0.0473016001199673	-0.069906050312025	-0.0397596108763461
MElightslateblue	-0.542745094074258	-0.602268210811479	0.41712985979555	-0.274373459710417	0.49246187814877	-0.522322263010039	-0.397566722295039	0.0245860150465961	0.236026321391955	-0.0422949288959795	-0.344566852075213	-0.415423151079573	-0.0837271877528725	-0.565752366835896	-0.418257102662335	0.35691339110303	-0.658893454420793	0.587239573698429	-0.587634180754963	-0.240832383467465	-0.551941319371997	0.367534848912462	-0.3121268020564	0.609405227582214	0.111867872398455	-0.510022861053031	0.0677766439882844	-0.421416941912078	-0.390285432747064	-0.884889200151555	-0.142735653042923	0.702073509898249	0.171690079767884	0.370793991967595	0.218075793299567	0.4156578678117	-0.117729804334338	-0.218075793300013	0.345108962242933	-0.186314693889015	0.212207955822894	-0.454779365963941	-0.327883077452729	-0.359871628200777	0.54522814176754	0.428754224920998	0.465908437279629	-0.0991026371907553	-0.604685676613253
MEdarkslateblue	-0.103383276196035	-0.321093224006952	0.0153260254143477	-0.217294253015452	0.0601853396005014	-0.0573142188383689	0.0365805147440317	0.502518983770619	0.524239462718599	-0.271325907487094	0.132460347035171	-0.356376119363784	0.0920849681633274	-0.055323769462663	-0.0874602508394696	-0.286684906035391	-0.226274852836026	-0.000481034026871968	-0.285435388497466	0.350925143294853	0.00470752533527544	0.00606361795954813	-0.0758703542098906	0.141746986512128	-0.348594222041644	-0.408788645273612	-0.358059422408974	0.0339825309742063	-0.0829304253339031	-0.663866187755526	0.0915267419117175	0.17275345929875	0.564107033700918	0.639017984405524	0.242971592993071	0.640669887339258	0.428402965340392	-0.242971592981552	-0.156782453954396	-0.47658417956839	0.132978320468824	-0.041656971809502	0.168447775476752	0.0730764077184159	0.303130282595202	-0.194207743109157	-0.0132467439669088	0.434540737472466	-0.0132749067159453
MEhoneydew	-0.0989594636711501	-0.227125476754636	0.0454132179882912	0.0042888451335015	0.121736349831095	-0.210392815009977	-0.0938595401079384	0.48103802386931	0.620951725258764	-0.366639128808579	-0.0183873174523327	-0.436291390237079	-0.086300101806122	-0.0316462693759671	0.00911435329133808	-0.127138916418189	-0.167846730506156	0.0416502551867109	-0.13117547284451	0.284536105617462	0.043434065474005	-0.192335728077651	0.140187318182464	0.0135269920344846	-0.066441572153613	-0.234291512368005	-0.0871149392641355	0.205569810350206	0.152035868424897	-0.462850910235243	-0.0240335116818428	-0.091569139804047	0.679580250426965	0.449371867540328	-0.2402037946946	0.593417594752406	0.346470314453245	0.240203794712405	-0.0320497817206838	-0.334911016860518	-0.077626914222734	0.0331113950173303	-0.136360872062945	0.206568554470161	0.192465110335229	0.00863803362459468	0.135881612522504	0.275617222050545	0.0251743988937343
MEgrey	-0.22629670191084	0.046782939577987	0.287341183904666	0.15361149442644	0.272506808241762	-0.311566817003434	-0.203747624544955	-0.217520546157151	-0.224390600115457	0.107624129250969	0.52823555748677	0.24768468363857	0.206214446281255	-0.185138286608224	-0.276716866298279	-0.158638138078254	-0.109771117352419	-0.00864827322495562	-0.175544067464063	0.362257647052332	0.502052901298929	-0.411140015159629	0.350128871720841	-0.475508559589558	-0.399158906195866	0.104793994	-0.307166287828207	0.414550835002064	0.408439654962699	0.509743357826261	0.527406507926619	-0.0597533724305885	-0.137661134591994	-0.614594767613091	-0.32345158519927	-0.345733744969172	-0.326024694816507	0.323451585220773	-0.38760961612529	-0.4485908251651	0.0281181749818631	0.528237675091202	0.0316325358955092	0.311471464059534	0.101146470030035	-0.358248486894097	0.143650612413631	0.622714864265765	0.175560144034702
