# Supplementary material for: Weighted gene co-expression network analysis identifies molecular pathways and hub genes involved in broiler White Striping and Wooden Breast myopathies
Source: Sci Rep. 2021 Jan 19;11:1776. doi: 10.1038/s41598-021-81303-7 (PMC7815844; doi:10.1038/s41598-021-81303-7)
Supplement: Supplementary file 3 — Supplementary Table S2. [file 41598_2021_81303_MOESM3_ESM.xlsx]

## Sheet: Macro-module
Supplementary Table S2. Macro-module and individual module Functional analysis performed using DAVID tools. The table reports the detailed results of the functional classification of the macro-module and of each module analyses: darkred, midnightblue, paleturquoise4 and red.
Annotation Cluster 1	Enrichment Score: 3.3713110466335223
Category	Term	Count	%	PValue	Genes	List Total	Pop Hits	Pop Total	Fold Enrichment	Bonferroni	Benjamini	FDR
GOTERM_MF_DIRECT	GO:0051082~unfolded protein binding	26	1.48317	2.89693e-05	HSP90AB1, CCT2, DNAJB13, LMAN1, SERPINH1, TTC1, NUDCD3, NUDCD2, DNAJA1, MKKS, HSPA5, MDN1, HSPA8, AIPL1, HSP90AA1, CRYAA, TMEM67, PFDN1, CCT5, HSP90B1, CCT4, PFDN5, PFDN4, HSPD1, DNAJB4, UGGT1	1604	110	16881	2.48757	0.0412194	0.0104681	0.0479374
UP_KEYWORDS	Chaperone	32	1.82544	0.000832919	DNAJC5B, HSP90AB1, FKBP4, PDIA6, CCT2, DNAJB13, SERPINH1, CD74, DNAJC8, DNAJA1, MKKS, MDN1, SCO2, HSPA8, UNC45B, HSP90AA1, CRYAA, MMAA, PSMG4, PFDN1, CCT5, HSP90B1, CCT4, DNAJC22, PFDN5, IGBP1, PFDN4, TBCC, HSPA4L, HSPD1, CHORDC1, DNAJB4	1747	201	20581	1.87554	0.352713	0.0135007	1.19994
GOTERM_BP_DIRECT	GO:0006457~protein folding	30	1.71135	0.00318806	HSP90AB1, GNAI2, GNAI1, TMX4, FKBP4, TMX3, PDIA6, CCT2, DNAJB13, LMAN1, TTC1, NUDCD3, NUDCD2, DNAJA1, MKKS, HSPA8, AIPL1, HSP90AA1, ATF6, PFDN1, CCT5, HSP90B1, CCT4, PFDN5, PFDN4, PPIC, TBCC, HSPA4L, GNB4, DNAJB4	1593	180	16792	1.75685	1	0.329161	5.88068
Annotation Cluster 2	Enrichment Score: 3.2277452725626645
Category	Term	Count	%	PValue	Genes	List Total	Pop Hits	Pop Total	Fold Enrichment	Bonferroni	Benjamini	FDR
INTERPRO	IPR009057:Homeodomain-like	53	3.02339	0.000127047	HNF1B, HOXD13, DEK, ZEB2, ZEB1, PDX1, PRRX2, KDM1B, BSX, POU4F3, POU4F2, MKX, RAX, ZNF541, RCOR1, ZHX1, MTA3, MTA1, PROX2, MSX1, HOXC11, MNX1, UNCX, IRX6, TSHZ2, RABGAP1, LCORL, IRX5, POLR2L, CERS5, POU1F1, DRGX, HOXA3, CHD2, LHX4, NKX3-2, GBX1, LHX5, LHX6, MYSM1, LMX1B, HMBOX1, EN1, EN2, GSC2, DLX3, ZFHX4, PKNOX1, HOXB7, MEOX2, DMTF1, SMARCC1, ZFHX3	1704	336	18559	1.71799	0.269818	0.145493	0.223632
UP_KEYWORDS	Homeobox	41	2.33885	0.000200214	IRX6, TSHZ2, HNF1B, IRX5, HOXD13, CERS5, ZEB2, PDX1, PRRX2, ZEB1, POU1F1, DRGX, BSX, HOXA3, POU4F3, LHX4, NKX3-2, GBX1, POU4F2, LHX5, MKX, LHX6, RAX, LMX1B, HMBOX1, ZHX1, EN1, GSC2, EN2, PROX2, DLX3, ZFHX4, MSX1, HOXC11, PKNOX1, HIPK1, HOXB7, MEOX2, MNX1, ZFHX3, UNCX	1747	262	20581	1.84356	0.099245	0.00417215	0.28967
INTERPRO	IPR001356:Homeodomain	39	2.22476	0.00209444	IRX6, TSHZ2, HNF1B, IRX5, HOXD13, CERS5, ZEB2, PDX1, PRRX2, ZEB1, POU1F1, DRGX, BSX, HOXA3, POU4F3, LHX4, NKX3-2, GBX1, POU4F2, LHX5, MKX, LHX6, RAX, LMX1B, HMBOX1, ZHX1, EN1, GSC2, EN2, DLX3, ZFHX4, MSX1, HOXC11, PKNOX1, HOXB7, MEOX2, MNX1, ZFHX3, UNCX	1704	256	18559	1.65924	0.994423	0.578891	3.62705
INTERPRO	IPR017970:Homeobox, conserved site	31	1.7684	0.00230405	IRX6, IRX5, HOXD13, PDX1, PRRX2, POU1F1, DRGX, BSX, HOXA3, LHX4, NKX3-2, POU4F3, GBX1, LHX5, POU4F2, MKX, LHX6, RAX, LMX1B, EN1, GSC2, EN2, DLX3, ZFHX4, MSX1, HOXC11, HOXB7, MEOX2, MNX1, ZFHX3, UNCX	1704	190	18559	1.77702	0.996684	0.557621	3.98313
Annotation Cluster 3	Enrichment Score: 2.8456052428061587
Category	Term	Count	%	PValue	Genes	List Total	Pop Hits	Pop Total	Fold Enrichment	Bonferroni	Benjamini	FDR
GOTERM_BP_DIRECT	GO:0030198~extracellular matrix organization	48	2.73816	1.67793e-09	MPZL3, GFAP, PXDN, ELF3, LUM, COL3A1, POSTN, DCN, ABI3BP, CD47, SMOC2, COL9A3, CD44, COL7A1, TNR, FOXF1, POMT1, COMP, COL6A3, TGFBI, COL6A2, COL6A1, LOX, LAMB1, THBS1, COL8A1, RECK, B4GALT1, COL18A1, MATN4, COL4A1, DMP1, FBN1, NF1, CCDC80, NID1, SPARC, ECM2, COL5A2, COL5A1, LAMA2, LAMA4, FBLN5, COL1A2, COL1A1, LAMC1, JAM2, MFAP5	1593	196	16792	2.5815	8.18156e-06	8.18156e-06	3.18476e-06
REACTOME_PATHWAY	R-HSA-3000178:R-HSA-3000178	23	1.31204	1.98951e-06	ASPN, MATN4, COL4A1, LUM, DMP1, COL3A1, PTPRS, SPARC, DCN, COL5A2, COL5A1, LAMA2, LAMA4, COL9A3, COMP, TNR, COL6A3, COL1A2, COL6A2, COL6A1, COL1A1, LAMC1, LAMB1	901	75	9075	3.08879	0.00199746	0.00199746	0.00314532
UP_KEYWORDS	Ehlers-Danlos syndrome	9	0.513406	4.97629e-06	PLOD1, SLC39A13, COL3A1, COL1A2, COL1A1, ADAMTS2, DSE, COL5A2, COL5A1	1747	14	20581	7.57335	0.00259426	0.000199798	0.00720919
GOTERM_MF_DIRECT	GO:0048407~platelet-derived growth factor binding	8	0.456361	1.60829e-05	COL4A1, COL3A1, PDGFRA, COL1A2, PDGFRB, COL6A1, COL1A1, COL5A1	1604	11	16881	7.65405	0.0230977	0.0116163	0.026616
REACTOME_PATHWAY	R-HSA-1650814:R-HSA-1650814	20	1.1409	1.68912e-05	COL18A1, COL4A1, COL21A1, COL3A1, SERPINH1, COL5A2, COL5A1, PCOLCE2, COL9A3, PLOD1, COL7A1, P4HA1, COL6A3, COL1A2, COL6A2, COL12A1, COL6A1, COL1A1, COL8A1, ADAMTS2	901	67	9075	3.00661	0.0168325	0.00845197	0.0267012
REACTOME_PATHWAY	R-HSA-186797:R-HSA-186797	13	0.741586	2.90162e-05	PLAT, COL4A1, COL3A1, COL5A2, COL5A1, COL9A3, COL6A3, PDGFRA, COL6A2, COL6A1, PDGFRB, PDGFD, THBS1	901	32	9075	4.09181	0.0287406	0.00967347	0.045864
UP_KEYWORDS	Collagen	22	1.25499	6.07911e-05	COL18A1, COL4A1, COL21A1, COL3A1, EMILIN2, SERPINH1, COL5A2, COL5A1, CD36, COL9A3, COL7A1, P4HA1, C1QTNF1, COL6A3, C1QTNF2, COL1A2, COL6A2, COL12A1, COL6A1, C1QL4, COL1A1, COL8A1	1747	98	20581	2.64466	0.0312357	0.00158544	0.0880354
GOTERM_BP_DIRECT	GO:0030574~collagen catabolic process	18	1.02681	6.76652e-05	COL18A1, COL4A1, COL3A1, MRC2, COL5A2, MMP2, COL5A1, MMP11, COL7A1, COL6A3, COL1A2, COL6A2, COL12A1, COL6A1, COL1A1, COL8A1, ADAMTS2, ADAM15	1593	64	16792	2.96469	0.281038	0.0404044	0.128352
REACTOME_PATHWAY	R-HSA-216083:R-HSA-216083	20	1.1409	0.000621004	COL18A1, COL4A1, LUM, COL3A1, FBN1, COL5A2, COL5A1, CD47, COL9A3, CD44, COL7A1, COMP, COL6A3, COL1A2, COL6A2, COL6A1, COL1A1, JAM2, THBS1, COL8A1	901	86	9075	2.34236	0.464365	0.11738	0.97729
REACTOME_PATHWAY	R-HSA-1442490:R-HSA-1442490	16	0.912721	0.00119705	COL18A1, COL4A1, COL3A1, COL5A2, MMP2, COL5A1, MMP11, COL9A3, COL7A1, COL6A3, COL1A2, COL6A2, COL12A1, COL6A1, COL1A1, COL8A1	901	64	9075	2.51804	0.699936	0.157992	1.87583
GOTERM_MF_DIRECT	GO:0005201~extracellular matrix structural constituent	16	0.912721	0.00129248	PXDN, COL4A1, LUM, COL3A1, FBN1, COL5A2, COL5A1, LAMA4, FBLN2, IMPG1, COMP, COL1A2, COL1A1, LAMC1, LAMB1, MFAP5	1604	67	16881	2.51327	0.847285	0.188441	2.11786
KEGG_PATHWAY	hsa04512:ECM-receptor interaction	20	1.1409	0.00150052	COL4A1, COL3A1, COL5A2, COL5A1, CHAD, LAMA2, CD47, LAMA4, CD36, CD44, COMP, TNR, COL6A3, COL1A2, COL6A2, COL6A1, COL1A1, LAMC1, THBS1, LAMB1	727	87	6879	2.17521	0.34719	0.0462802	1.97021
REACTOME_PATHWAY	R-HSA-1474244:R-HSA-1474244	7	0.399315	0.00213276	COL4A1, COL7A1, COL3A1, COL1A2, COL1A1, COL5A2, COL5A1	901	15	9075	4.70033	0.883015	0.193112	3.3191
UP_KEYWORDS	Hydroxylation	18	1.02681	0.0024762	COL18A1, COL4A1, MASP1, COL3A1, F7, COL5A2, COL5A1, COL9A3, INVS, COL7A1, COL6A3, COL1A2, COL6A2, COL12A1, COL6A1, COL1A1, COL8A1, PROS1	1747	95	20581	2.23215	0.725877	0.0310724	3.52812
INTERPRO	IPR008160:Collagen triple helix repeat	17	0.969766	0.00288634	COL18A1, COL4A1, COL21A1, COL3A1, COL5A2, COL5A1, COL9A3, COL7A1, C1QTNF1, COL6A3, C1QTNF2, COL1A2, COL6A2, COL12A1, COL6A1, COL1A1, COL8A1	1704	82	18559	2.25798	0.999218	0.591086	4.96579
REACTOME_PATHWAY	R-HSA-2022090:R-HSA-2022090	12	0.684541	0.00444122	COL18A1, COL4A1, COL7A1, COL3A1, COL6A3, COL1A2, COL6A2, COL6A1, COL1A1, COL8A1, COL5A2, COL5A1	901	46	9075	2.62752	0.988591	0.291145	6.7952
INTERPRO	IPR000885:Fibrillar collagen, C-terminal	5	0.285225	0.013769	COL3A1, COL1A2, COL1A1, COL5A2, COL5A1	1704	11	18559	4.95065	1	0.867149	21.6753
REACTOME_PATHWAY	R-HSA-3000171:R-HSA-3000171	10	0.570451	0.0145283	LAMA2, LAMA4, COL4A1, COL3A1, COL1A2, COL1A1, LAMC1, LAMB1, COL5A2, COL5A1	901	40	9075	2.51804	1	0.42001	20.6558
REACTOME_PATHWAY	R-HSA-3000480:R-HSA-3000480	6	0.34227	0.0339469	HSP90B1, COL4A1, MASP1, COL3A1, COL1A2, COL1A1	901	19	9075	3.18068	1	0.529776	42.0745
KEGG_PATHWAY	hsa04974:Protein digestion and absorption	15	0.855676	0.0762238	COL18A1, COL4A1, SLC38A2, COL21A1, COL3A1, COL5A2, COL5A1, COL9A3, COL7A1, COL6A3, COL6A2, COL1A2, COL12A1, COL6A1, COL1A1	727	88	6879	1.61287	1	0.368421	65.0284
REACTOME_PATHWAY	R-HSA-419037:R-HSA-419037	8	0.456361	0.117078	COL9A3, COL4A1, COL3A1, COL6A3, COL6A2, COL6A1, COL5A2, COL5A1	901	42	9075	1.9185	1	0.754899	86.0349
REACTOME_PATHWAY	R-HSA-3000170:R-HSA-3000170	6	0.34227	0.122986	COL3A1, COL1A2, COL1A1, THBS1, COL5A2, COL5A1	901	27	9075	2.23825	1	0.769019	87.4411
KEGG_PATHWAY	hsa05146:Amoebiasis	16	0.912721	0.145979	RAB7A, COL4A1, COL3A1, COL5A2, COL5A1, LAMA2, LAMA4, GNAQ, COL1A2, IL1B, COL1A1, LAMC1, PRKACB, LAMB1, PLCB2, PIK3R1	727	106	6879	1.42825	1	0.487718	87.6442
REACTOME_PATHWAY	R-HSA-2214320:R-HSA-2214320	4	0.22818	0.180754	COL4A1, COL7A1, COL1A2, COL1A1	901	15	9075	2.6859	1	0.840903	95.7234
GOTERM_BP_DIRECT	GO:0050776~regulation of immune response	7	0.399315	0.999547	IL4, COL3A1, COL1A2, CD276, SMAD3, BCL6, COL1A1	1593	178	16792	0.414538	1	1	100
REACTOME_PATHWAY	R-HSA-198933:R-HSA-198933	3	0.171135	1	COL3A1, COL1A2, COL1A1	901	186	9075	0.162454	1	1	100
Annotation Cluster 4	Enrichment Score: 2.7500790783122464
Category	Term	Count	%	PValue	Genes	List Total	Pop Hits	Pop Total	Fold Enrichment	Bonferroni	Benjamini	FDR
UP_KEYWORDS	Glycoprotein	452	25.7844	6.15987e-05	HGSNAT, SLC9A9, SCN3A, MASP1, FSTL1, OR8S1, CLPTM1L, AGTR1, OGN, AGTR2, MC1R, FAP, FAS, OGT, CRYAA, SCN2A, PTPRS, BSN, TMEM132A, F7, CYP1A2, SSPO, SIRPA, TMEM131, JUP, SERPINF1, F5, F2, EIF2AK3, ADAMTS2, ADAMTS5, TNFRSF6B, DCBLD2, SERPINH1, SORCS2, ALCAM, IMPG1, RAC1, FGL2, ACER3, MGAT4A, TGFBR2, GGH, PCDH15, PCDH17, EMILIN2, KCNK1, PCDH18, AVPR1B, TGFBR3, CHRND, PAPPA2, FGF8, FGF7, ENOX2, TYR, S…	1747	4551	20581	1.17005	0.031644	0.00146055	0.0892045
UP_KEYWORDS	Signal	394	22.4758	0.00732743	HGSNAT, SLC9A7, MASP1, FSTL1, OGN, FAS, GUCA2A, DDRGK1, AIG1, TMIE, SCN2A, TMEM132A, PTPRS, F7, LHFP, SIRPA, SSPO, TMEM131, SERPINF1, F5, F2, EIF2AK3, ADAMTS2, ADAMTS5, DCBLD2, TNFRSF6B, SERPINH1, SORCS2, ADCYAP1, ALCAM, IMPG1, FGL2, FGL1, GUCY2F, TGFBR2, CCDC80, GGH, PCDH15, PCDH17, EMILIN2, PCDH18, TGFBR3, CHRND, PAPPA2, FGF8, FGF7, PDIA6, TYR, SRPX, P4HA1, SERPINA1, CLDND1, USH2A, FGF3, ANGPT4…	1747	4160	20581	1.11577	0.978485	0.0711676	10.1068
UP_KEYWORDS	Disulfide bond	327	18.6537	0.012452	HGSNAT, SLC36A1, MASP1, GDF7, IL6ST, FST, FSTL1, POSTN, OR8S1, LPAR1, CD47, OGN, AGTR1, AGTR2, CD44, FAP, CFH, PLA1A, COL12A1, FAS, GUCA2A, RECK, F11, MATN4, C5AR1, CRYAA, ATRNL1, SCN2A, HTR4, PTPRS, F7, SSPO, SIRPA, CCR9, CD36, F5, F2, PDGFRA, PDGFRB, LAMC1, VSIG4, EXT1, ADAMTS2, ADAMTS5, DCBLD2, TPST1, TNFRSF6B, ENPP1, TMX4, GPR149, TMX3, XK, CD74, EPHB2, LIF, ALCAM, SEMA5B, FGL2, FGL1, LAMB1, …	1747	3434	20581	1.12181	0.998557	0.112124	16.6009
Annotation Cluster 5	Enrichment Score: 2.686569324796494
Category	Term	Count	%	PValue	Genes	List Total	Pop Hits	Pop Total	Fold Enrichment	Bonferroni	Benjamini	FDR
UP_KEYWORDS	Membrane	734	41.8711	3.13671e-07	SLC9A9, HGSNAT, DLC1, OXA1L, SLC9A7, SCN3A, RPL15, USE1, OR8S1, ITSN1, KIFC3, MAP3K7, AGTR1, CLPTM1L, AGTR2, TMEM144, MC1R, FAP, AIF1L, OGT, FAS, MAGI3, BCL2L14, TMIE, AIG1, SCN2A, PTPRS, TMEM132A, CYP1A2, LHFP, LPCAT2, BCL2L13, SIRPA, LPCAT3, MARK1, TMEM131, JUP, PITPNM2, TMEM135, PITPNM3, SPAG4, SIPA1L1, SMPX, EIF2AK3, DCBLD2, GNAI2, GNAI1, SORCS2, SCRIB, TMEM50B, ALCAM, ATP6V0C, TMEM50A, RAC1,…	1747	7494	20581	1.15387	0.000163723	1.63735e-05	0.000454433
UP_KEYWORDS	Transmembrane	498	28.4084	0.165097	SLC9A9, HGSNAT, SLC9A7, OXA1L, SCN3A, USE1, OR8S1, ITSN1, CLPTM1L, AGTR1, TMEM144, AGTR2, MC1R, FAP, FAS, AIG1, TMIE, SCN2A, PTPRS, TMEM132A, LHFP, CYP1A2, BCL2L13, LPCAT2, LPCAT3, SIRPA, TMEM131, TMEM135, SPAG4, SMPX, EIF2AK3, DCBLD2, SORCS2, ALCAM, ATP6V0C, TMEM50B, TMEM50A, SLC28A2, GPD2, ACER3, MGAT4A, GUCY2F, TGFBR2, TMEM120B, CCDC80, MYADML2, ATP11A, PCDH15, ATP11C, PCDH17, KCNK1, PCDH18, T…	1747	5651	20581	1.03819	1	0.494663	92.6768
UP_KEYWORDS	Transmembrane helix	497	28.3514	0.168298	SLC9A9, HGSNAT, SLC9A7, OXA1L, SCN3A, USE1, OR8S1, ITSN1, CLPTM1L, AGTR1, TMEM144, AGTR2, MC1R, FAP, FAS, AIG1, TMIE, SCN2A, PTPRS, TMEM132A, LHFP, CYP1A2, BCL2L13, LPCAT2, LPCAT3, SIRPA, TMEM131, TMEM135, SPAG4, SMPX, EIF2AK3, DCBLD2, SORCS2, ALCAM, ATP6V0C, TMEM50B, TMEM50A, SLC28A2, GPD2, ACER3, MGAT4A, GUCY2F, TGFBR2, TMEM120B, CCDC80, MYADML2, ATP11A, PCDH15, ATP11C, PCDH17, KCNK1, PCDH18, T…	1747	5634	20581	1.03923	1	0.499451	93.0733
Annotation Cluster 6	Enrichment Score: 2.459483422418958
Category	Term	Count	%	PValue	Genes	List Total	Pop Hits	Pop Total	Fold Enrichment	Bonferroni	Benjamini	FDR
KEGG_PATHWAY	hsa05215:Prostate cancer	24	1.36908	2.69252e-05	EGFR, HSP90AB1, FGFR1, TCF7, HSP90AA1, IGF1, FOXO1, TCF7L2, AKT1, MAPK1, NRAS, HSP90B1, EP300, KRAS, CDKN1B, BCL2, GSK3B, PDGFRA, TGFA, CREB3L1, PDGFRB, MTOR, PDGFD, PIK3R1	727	88	6879	2.58059	0.0076177	0.00254571	0.0356735
KEGG_PATHWAY	hsa05218:Melanoma	17	0.969766	0.00246155	EGFR, FGFR1, FGF18, FGF8, FGF7, FGF16, IGF1, FGF22, AKT1, NRAS, MAPK1, KRAS, PDGFRA, PDGFRB, PDGFD, FGF3, PIK3R1	727	71	6879	2.26559	0.503386	0.0616489	3.21314
KEGG_PATHWAY	hsa05230:Central carbon metabolism in cancer	15	0.855676	0.0059418	EGFR, PDK1, FGFR1, RET, AKT1, NRAS, MAPK1, KRAS, SLC2A2, HK3, NTRK1, PDGFRA, PDGFRB, MTOR, PIK3R1	727	64	6879	2.2177	0.815942	0.0947635	7.59336
KEGG_PATHWAY	hsa05231:Choline metabolism in cancer	18	1.02681	0.034373	EGFR, WASF3, DGKI, CHPT1, RALGDS, AKT1, NRAS, MAPK1, KRAS, TSC1, RAC1, TSC2, PDGFRA, MAPK9, PDGFRB, MTOR, PDGFD, PIK3R1	727	101	6879	1.68633	0.999951	0.259937	37.0921
KEGG_PATHWAY	hsa05214:Glioma	13	0.741586	0.037246	EGFR, IGF1, AKT1, NRAS, MAPK1, KRAS, CALML3, PDGFRA, TGFA, PDGFRB, SHC1, MTOR, PIK3R1	727	65	6879	1.89243	0.999979	0.27171	39.5277
Annotation Cluster 7	Enrichment Score: 2.2505227763377964
Category	Term	Count	%	PValue	Genes	List Total	Pop Hits	Pop Total	Fold Enrichment	Bonferroni	Benjamini	FDR
KEGG_PATHWAY	hsa04916:Melanogenesis	27	1.54022	9.02402e-06	WNT5A, WNT16, GNAI2, GNAI1, ADCY5, TCF7L2, EDNRB, WNT4, TYR, KRAS, MC1R, CALML3, CREB3L1, PRKACB, PLCB2, WNT8A, WNT8B, FZD8, TCF7, FZD7, NRAS, MAPK1, EP300, GNAQ, GSK3B, WNT9B, WNT7A	727	100	6879	2.55479	0.00255955	0.0012806	0.0119573
GOTERM_BP_DIRECT	GO:0045165~cell fate commitment	13	0.741586	0.000926598	WNT5A, WNT4, FGF8, WNT16, GDF7, TRPS1, WNT9B, NEUROG1, SMAD2, NEUROD4, WNT7A, SOX8, WNT8B	1593	46	16792	2.97901	0.989113	0.211722	1.74413
KEGG_PATHWAY	hsa05217:Basal cell carcinoma	14	0.798631	0.00332044	WNT5A, FZD8, WNT16, TCF7, TCF7L2, SUFU, FZD7, WNT4, GSK3B, WNT9B, WNT7A, WNT8A, WNT8B, APC	727	54	6879	2.45316	0.611154	0.0652438	4.31162
KEGG_PATHWAY	hsa04390:Hippo signaling pathway	28	1.59726	0.00405777	WNT5A, WNT16, GDF7, SOX2, TCF7L2, SCRIB, WNT4, PPP2CB, TEAD4, WNT8A, APC, WNT8B, DLG1, FZD8, TCF7, TP53BP2, TGFBR2, YWHAB, SMAD3, SMAD2, BIRC5, SNAI2, YWHAE, PPP1CB, FZD7, GSK3B, WNT9B, WNT7A	727	151	6879	1.75458	0.684864	0.0740949	5.24543
GOTERM_BP_DIRECT	GO:0060070~canonical Wnt signaling pathway	17	0.969766	0.00450821	WNT5A, FZD8, FGF8, TCF7, SMAD3, SNAI2, TCF7L2, FZD7, WNT4, PSEN1, GSK3B, LRP6, WNT9B, TBL1X, WNT7A, WNT8A, APC	1593	83	16792	2.15902	1	0.387125	8.2186
KEGG_PATHWAY	hsa04310:Wnt signaling pathway	26	1.48317	0.00467998	WNT5A, WNT16, TCF7L2, MAP3K7, GPC4, WNT4, RAC1, PRKACB, NFATC2, NFATC3, PLCB2, WNT8A, APC, WNT8B, FZD8, TCF7, FZD7, EP300, SOST, PSEN1, GSK3B, WNT9B, LRP6, MAPK9, TBL1X, WNT7A	727	138	6879	1.78273	0.736113	0.0798924	6.02688
INTERPRO	IPR005817:Wnt	7	0.399315	0.00562711	WNT5A, WNT16, WNT4, WNT9B, WNT7A, WNT8A, WNT8B	1704	19	18559	4.01263	0.999999	0.752574	9.46509
INTERPRO	IPR018161:Wnt protein, conserved site	7	0.399315	0.00562711	WNT5A, WNT16, WNT4, WNT9B, WNT7A, WNT8A, WNT8B	1704	19	18559	4.01263	0.999999	0.752574	9.46509
GOTERM_BP_DIRECT	GO:0030182~neuron differentiation	18	1.02681	0.00756739	WNT5A, DNMT3A, FZD8, WNT16, PTPRD, NIF3L1, LMX1B, NEUROG1, PROX2, FZD7, WNT4, HIPK1, PAPD4, WNT9B, POU4F2, IL1RAPL1, WNT8A, WNT8B	1593	95	16792	1.99726	1	0.47197	13.4266
REACTOME_PATHWAY	R-HSA-3238698:R-HSA-3238698	8	0.456361	0.0112462	WNT5A, WNT16, WNT4, WNT9B, VPS35, WNT7A, WNT8A, WNT8B	901	26	9075	3.09912	0.999988	0.433525	16.3733
GOTERM_MF_DIRECT	GO:0005109~frizzled binding	9	0.513406	0.017615	WNT5A, WNT16, WNT4, LRP6, WNT9B, WNT7A, FZD7, WNT8A, WNT8B	1604	36	16881	2.63108	1	0.64403	25.4836
UP_KEYWORDS	Wnt signaling pathway	24	1.36908	0.0331849	WNT5A, FZD8, TCF7, LZTS2, WNT16, FRZB, TCF7L2, MARK1, FZD7, WNT4, DAB2, SOST, INVS, GSK3B, KREMEN1, WNT9B, LRP6, PYGO1, TNKS, WNT7A, WNT8A, CDK14, WNT8B, APC	1747	181	20581	1.56209	1	0.2045	38.6716
REACTOME_PATHWAY	R-HSA-373080:R-HSA-373080	10	0.570451	0.0438299	WNT5A, FZD8, WNT16, WNT4, WNT9B, WNT7A, FZD7, WNT8A, WNT8B, IHH	901	48	9075	2.09836	1	0.559116	50.7659
GOTERM_MF_DIRECT	GO:0048018~receptor agonist activity	4	0.22818	0.189471	WNT5A, WNT4, WNT7A, WNT8A	1604	16	16881	2.63108	1	0.949835	96.9097
Annotation Cluster 8	Enrichment Score: 2.104163883908358
Category	Term	Count	%	PValue	Genes	List Total	Pop Hits	Pop Total	Fold Enrichment	Bonferroni	Benjamini	FDR
UP_KEYWORDS	Metal-binding	364	20.7644	0.000273468	GDA, MASP1, QPCTL, ADCY5, S100A9, UTRN, RORB, ITSN1, RNF213, CIAPIN1, ATP2B1, MAP3K7, ZFP91, BAK1, PLOD1, GIT2, AIF1L, ZNF395, SCD5, RARB, POLK, PAN3, CRYAA, RREB1, ZHX1, BSN, CYP1A2, LPCAT2, MARK1, PITPNM2, PITPNM3, BAZ1B, MTF1, HNF4A, F5, PIAS2, PIAS1, CHORDC1, EXT1, ADAMTS2, ADAMTS5, ADSS, ENPP1, GNAI2, GNAI1, CA5B, ASAP2, DIDO1, MYO9A, ADA, TCF20, KRAS, LHX4, CDA, LHX5, LHX6, TNKS, GPD2, IKZF…	1747	3640	20581	1.17808	0.133046	0.00547609	0.395459
GOTERM_MF_DIRECT	GO:0008270~zinc ion binding	145	8.27153	0.000603173	MKRN1, GDA, QPCTL, LMO2, APOBEC4, S100A9, UTRN, TRIM50, RBM5, ADH1C, RORB, ENPEP, MMP2, RNF213, KDM1B, RARB, RNF149, RNF32, RNF145, ZNF593, MTA3, TRIM41, NEIL1, MTA1, MIB1, EP300, HNF4A, BAZ1B, PYGO1, PIAS2, PIAS1, CHORDC1, ADAMTS2, ADAMTS5, AMZ1, PAM, ZFAND3, ENPP1, ADAMTSL3, CA5B, LIN28A, DIDO1, ZMYND8, RABGGTB, ADA, TTC3, NR2C1, TCF20, LHX4, RNFT1, CDA, LHX5, LHX6, TNKS, RNF168, UNKL, EWSR1, A…	1604	1169	16881	1.30541	0.583835	0.103793	0.993665
UP_KEYWORDS	Zinc	223	12.721	0.0420502	GDA, QPCTL, UTRN, S100A9, RORB, RNF213, BAK1, ZFP91, GIT2, ZNF395, RARB, POLK, PAN3, CRYAA, RREB1, ZHX1, BSN, HNF4A, MTF1, BAZ1B, PIAS2, PIAS1, CHORDC1, ADAMTS2, ADAMTS5, ENPP1, CA5B, ASAP2, MYO9A, DIDO1, ADA, TCF20, LHX4, CDA, LHX5, LHX6, TNKS, COL18A1, AGBL2, IKZF5, DNMT3A, KLF8, AGBL5, RYBP, ZBTB41, SMAD3, RNF207, SMAD2, AARSD1, CSRP3, NR1I3, ZFHX4, CBLB, IRF2BPL, RAPSN, TRPS1, UBA2, ZNF385D, …	1747	2348	20581	1.11887	1	0.224952	46.3337
UP_KEYWORDS	Zinc-finger	151	8.6138	0.552369	MKRN1, UTRN, TRIM50, RBM5, RORB, MCM10, RNF213, KDM1B, GTF2E1, ZFP91, GIT2, ZNF395, RARB, RNF149, RNF32, RNF145, POLK, ZNF593, PAN3, RREB1, ZHX1, MTA3, TRIM41, MTA1, BSN, MIB1, EP300, HNF4A, BAZ1B, MTF1, PYGO1, PIAS2, PIAS1, ANKFY1, ZNF438, ZC3H3, TSHZ2, ZFAND3, AGFG1, LIN28A, DIDO1, ZMYND8, MYO9A, TTC3, NR2C1, TCF20, OVOL2, RNFT1, DNAJA1, RNF168, MBNL3, UNKL, EWSR1, FGD4, ZNF423, IKZF5, DNMT3A, …	1747	1781	20581	0.998819	1	0.855363	99.9991
Annotation Cluster 9	Enrichment Score: 2.077677479745952
Category	Term	Count	%	PValue	Genes	List Total	Pop Hits	Pop Total	Fold Enrichment	Bonferroni	Benjamini	FDR
GOTERM_BP_DIRECT	GO:0006888~ER to Golgi vesicle-mediated transport	28	1.59726	0.00223072	VAPB, USE1, LMAN1, COPB2, COL7A1, COPB1, TGFA, TMED10, SERPINA1, DYNC1H1, SEC24C, CTSZ, F7, TMEM115, COG5, F5, VAMP7, RAB35, F2, USO1, SPTBN1, BET1L, GOSR2, GOSR1, YKT6, PROS1, TRAPPC3, GOLGB1	1593	160	16792	1.8447	0.999981	0.288433	4.15012
GOTERM_BP_DIRECT	GO:0048208~COPII vesicle coating	13	0.741586	0.0110344	CTSZ, LMAN1, SCFD1, F5, COL7A1, USO1, TMED10, TGFA, SERPINA1, GOSR2, SEC24C, TRAPPC3, TRAPPC10	1593	61	16792	2.24647	1	0.513914	18.9902
REACTOME_PATHWAY	R-HSA-5694530:R-HSA-5694530	9	0.513406	0.0132921	CTSZ, F5, COL7A1, TGFA, TMED10, GOSR2, SERPINA1, LMAN1, SEC24C	901	33	9075	2.74695	0.999999	0.416042	19.0675
REACTOME_PATHWAY	R-HSA-204005:R-HSA-204005	14	0.798631	0.0149452	CTSZ, LMAN1, SCFD1, F5, COL7A1, USO1, TGFA, TMED10, SERPINA1, GOSR2, SEC24C, YKT6, TRAPPC10, TRAPPC3	901	68	9075	2.07368	1	0.417529	21.1848
Annotation Cluster 10	Enrichment Score: 1.946263777816876
Category	Term	Count	%	PValue	Genes	List Total	Pop Hits	Pop Total	Fold Enrichment	Bonferroni	Benjamini	FDR
INTERPRO	IPR027357:DHR-2 domain	6	0.34227	0.00186287	DOCK1, DOCK7, DOCK5, DOCK10, DOCK11, DOCK4	1704	11	18559	5.94078	0.990097	0.602668	3.23222
INTERPRO	IPR027007:DHR-1 domain	6	0.34227	0.00186287	DOCK1, DOCK7, DOCK5, DOCK10, DOCK11, DOCK4	1704	11	18559	5.94078	0.990097	0.602668	3.23222
INTERPRO	IPR010703:Dedicator of cytokinesis C-terminal	6	0.34227	0.00186287	DOCK1, DOCK7, DOCK5, DOCK10, DOCK11, DOCK4	1704	11	18559	5.94078	0.990097	0.602668	3.23222
INTERPRO	IPR026791:Dedicator of cytokinesis	6	0.34227	0.00186287	DOCK1, DOCK7, DOCK5, DOCK10, DOCK11, DOCK4	1704	11	18559	5.94078	0.990097	0.602668	3.23222
GOTERM_BP_DIRECT	GO:1904754~positive regulation of vascular associated smooth muscle cell migration	4	0.22818	0.0462131	DOCK7, DOCK5, IQGAP1, DOCK4	1593	9	16792	4.68494	1	0.791839	59.2637
INTERPRO	IPR021816:Dedicator of cytokinesis C/D, N-terminal	3	0.171135	0.0984065	DOCK7, DOCK10, DOCK11	1704	6	18559	5.44572	1	0.976958	83.8843
REACTOME_PATHWAY	R-HSA-983231:R-HSA-983231	13	0.741586	0.434142	RCOR1, DOCK7, DOCK5, DOCK4, DOCK1, EP300, PRKAR1A, RAC1, JAK2, JMJD1C, PRKACB, DOCK10, DOCK11	901	112	9075	1.16909	1	0.971402	99.9877
Annotation Cluster 11	Enrichment Score: 1.7702869513399608
Category	Term	Count	%	PValue	Genes	List Total	Pop Hits	Pop Total	Fold Enrichment	Bonferroni	Benjamini	FDR
KEGG_PATHWAY	hsa03010:Ribosome	28	1.59726	0.000833238	MRPS16, RPL15, MRPS11, RPS2, RPS3, MRPL10, RPL30, MRPL13, RPL32, RPS3A, RPL9, RPLP0, RPL3, RPL4, RPS20, MRPL35, MRPL2, MRPS5, MRPS21, RPL23A, MRPL30, RPS4X, RPS6, RPS8, MRPL24, MRPL23, MRPS18C, RPL37A	727	136	6879	1.94809	0.210802	0.0386881	1.09853
UP_KEYWORDS	Ribosomal protein	30	1.71135	0.000927466	MRPL40, MRPS16, MRPS33, RPL15, MRPS11, RPS2, RPS3, MRPL10, RPL30, MRPL13, RPL32, RPS3A, RPL9, RPLP0, RPL3, RPL4, RPS20, MRPL35, MRPL2, MRPS5, MRPS21, RPL23A, MRPL30, RPS4X, RPS6, RPS8, MRPL24, MRPL23, MRPS18C, RPL37A	1747	185	20581	1.91039	0.38391	0.0141449	1.3353
UP_KEYWORDS	Ribonucleoprotein	42	2.39589	0.0012433	MRPL40, MRPS16, MRPS33, RPL15, MRPS11, SRP68, RPS2, RPS3, LSM14A, DCAF13, MRPL10, RPL30, MRPL13, IMP3, HNRNPK, PCBP3, RPL32, RPS3A, RPLP0, RPL9, RPL3, RPL4, RPS20, MRPL35, MRPL2, SRA1, MRPS5, RPL23A, MRPS21, HEATR1, RPS6, RPS4X, MRPL30, HNRNPR, RPS8, MRPL24, MRPL23, PA2G4, MRPS18C, RPL37A, PARP4, HNRNPH1	1747	296	20581	1.6716	0.477645	0.0178774	1.78622
GOTERM_BP_DIRECT	GO:0000184~nuclear-transcribed mRNA catabolic process, nonsense-mediated decay	23	1.31204	0.00170244	NCBP1, UPF1, SMG7, RPL15, SMG1, RPL23A, RPS4X, RPS2, RPS6, RPS8, RPS3, RPL30, PARN, RPL32, RPS3A, DCP2, RPL9, RPLP0, RPL3, RPL37A, RPL4, RPS20, PABPC1	1593	119	16792	2.03736	0.999754	0.264871	3.18229
REACTOME_PATHWAY	R-HSA-975956:R-HSA-975956	19	1.08386	0.00643981	NCBP1, UPF1, RPL15, RPL23A, RPS4X, RPS2, RPS6, RPS8, RPS3, RPL30, RPL32, RPS3A, RPL9, RPLP0, RPL3, RPL37A, RPL4, RPS20, PABPC1	901	97	9075	1.97289	0.998486	0.351351	9.70979
REACTOME_PATHWAY	R-HSA-975957:R-HSA-975957	21	1.19795	0.00882521	NCBP1, UPF1, SMG7, RPL15, SMG1, RPL23A, RPS4X, RPS2, RPS6, RPS8, RPS3, RPL30, RPL32, RPS3A, RPL9, RPLP0, RPL3, RPL37A, RPL4, RPS20, PABPC1	901	115	9075	1.83926	0.999865	0.390385	13.0767
GOTERM_BP_DIRECT	GO:0006413~translational initiation	23	1.31204	0.00973577	RPL15, RPL23A, RPS4X, RPS2, RPS6, RPS8, RPS3, RPL30, EIF3A, RPL32, RPS3A, EIF4A2, RPL9, RPLP0, RPL3, EIF1, RPL37A, RPL4, RPS20, PABPC1, YAE1D1, EIF3M, EIF2B5	1593	137	16792	1.76968	1	0.50934	16.9471
GOTERM_BP_DIRECT	GO:0006614~SRP-dependent cotranslational protein targeting to membrane	17	0.969766	0.0149536	RPL15, SRP68, RPL23A, RPS4X, RPS6, RPS2, RPS8, RPS3, RPL30, RPL32, RPS3A, RPL9, RPLP0, RPL3, RPL37A, RPL4, RPS20	1593	94	16792	1.90637	1	0.574391	24.8712
REACTOME_PATHWAY	R-HSA-156827:R-HSA-156827	20	1.1409	0.0162735	RPL15, RPL23A, RPS4X, RPS2, RPS6, RPS8, RPS3, RPL30, EIF3A, RPL32, RPS3A, EIF4A2, RPL9, RPLP0, RPL3, RPL37A, RPL4, RPS20, PABPC1, EIF3M	901	114	9075	1.76704	1	0.422847	22.8483
REACTOME_PATHWAY	R-HSA-156902:R-HSA-156902	17	0.969766	0.016293	RPL15, EEF2, RPL23A, RPS4X, RPS6, RPS2, RPS8, RPS3, RPL30, RPL32, RPS3A, RPL9, RPLP0, RPL3, RPL37A, RPL4, RPS20	901	91	9075	1.88161	1	0.412899	22.8725
GOTERM_BP_DIRECT	GO:0006364~rRNA processing	31	1.7684	0.0192284	RPL15, WBP11, RPS2, PIN4, RPS3, DCAF13, RPL30, IMP3, CHD7, RPL32, FRG1, RPS3A, RPL9, RPLP0, RPL3, RPL4, RPS20, MDN1, PNO1, EXOSC3, HEATR1, RPL23A, EXOSC1, RPS4X, RPS6, PIH1D2, RPS8, PA2G4, NOLC1, RPL37A, DDX51	1593	214	16792	1.52698	1	0.646664	30.8238
GOTERM_BP_DIRECT	GO:0006412~translation	35	1.99658	0.0238104	MRPS16, MRPS33, CPEB4, RPL15, MRPS11, RPS2, RPS3, AKT1, WARS, MRPL10, RPL30, MRPL13, RPL32, RPS3A, RPL9, RPLP0, RPL3, RPL4, RPS20, MRPL35, EGFR, MRPL2, PDF, MRPS5, RPL23A, MRPS21, RPS6, RPS4X, RPS8, MRPL24, MRPL23, MRPS18C, SLC25A36, HARS, RPL37A	1593	253	16792	1.45826	1	0.669956	36.707
REACTOME_PATHWAY	R-HSA-72689:R-HSA-72689	18	1.02681	0.0264382	RPL15, RPL23A, RPS4X, RPS6, RPS2, RPS8, RPS3, RPL30, EIF3A, RPL32, RPS3A, RPL9, RPLP0, RPL3, RPL37A, RPL4, RPS20, EIF3M	901	104	9075	1.74326	1	0.498654	34.5318
GOTERM_MF_DIRECT	GO:0003735~structural constituent of ribosome	31	1.7684	0.0306975	MRPS16, MRPS33, RPL15, MRPS11, RPS2, RPS3, MRPL10, RPL30, MRPL13, IMP3, RPL32, RPS3A, RPL9, RPLP0, RPL3, RPL4, RPS20, MRPL35, MRPL2, MRPS5, MRPS21, RPL23A, MRPL30, RPS4X, RPS6, RPS8, MRPL24, MRPL23, MRPS18C, SLC25A36, RPL37A	1604	222	16881	1.46961	1	0.736163	40.3125
REACTOME_PATHWAY	R-HSA-192823:R-HSA-192823	16	0.912721	0.0333352	RPL15, RPL23A, RPS4X, RPS6, RPS2, RPS8, RPS3, RPL30, RPL32, RPS3A, RPL9, RPLP0, RPL3, RPL37A, RPS20, RPL4	901	91	9075	1.77093	1	0.539013	41.4919
REACTOME_PATHWAY	R-HSA-72706:R-HSA-72706	19	1.08386	0.0337563	RPL15, RPL23A, RPS4X, RPS2, RPS6, RPS8, RPS3, RPL30, EIF3A, RPL32, RPS3A, EIF4A2, RPL9, RPLP0, RPL3, RPL37A, RPL4, RPS20, EIF3M	901	115	9075	1.66409	1	0.535554	41.8936
REACTOME_PATHWAY	R-HSA-2408557:R-HSA-2408557	16	0.912721	0.0428875	RPL15, RPL23A, RPS4X, RPS6, RPS2, RPS8, RPS3, RPL30, RPL32, RPS3A, RPL9, RPLP0, RPL3, RPL37A, RPS20, RPL4	901	94	9075	1.71441	1	0.557717	49.9931
REACTOME_PATHWAY	R-HSA-72764:R-HSA-72764	16	0.912721	0.0464645	RPL15, RPL23A, RPS4X, RPS6, RPS2, RPS8, RPS3, RPL30, RPL32, RPS3A, RPL9, RPLP0, RPL3, RPL37A, RPS20, RPL4	901	95	9075	1.69636	1	0.567809	52.8675
REACTOME_PATHWAY	R-HSA-1799339:R-HSA-1799339	18	1.02681	0.0566794	SRP68, RPL15, RPL23A, RPS4X, RPS6, RPS2, RPS8, RPS3, RPL30, RPL32, RPS3A, RPL9, RPLP0, RPL3, RPL37A, RPL4, RPS20, SEC61G	901	114	9075	1.59034	1	0.59431	60.247
GOTERM_BP_DIRECT	GO:0019083~viral transcription	17	0.969766	0.0630986	RPL15, RPL23A, NUP188, RPS4X, RPS6, RPS2, RPS8, RPS3, RPL30, RPL32, RPS3A, RPL9, RPLP0, RPL3, RPL37A, RPL4, RPS20	1593	112	16792	1.59999	1	0.849183	70.977
REACTOME_PATHWAY	R-HSA-72649:R-HSA-72649	11	0.627496	0.0758278	EIF3A, RPS3A, EIF4A2, PABPC1, RPS20, RPS4X, RPS2, RPS6, EIF3M, RPS8, RPS3	901	61	9075	1.81629	1	0.677664	71.2551
REACTOME_PATHWAY	R-HSA-72702:R-HSA-72702	10	0.570451	0.146256	EIF3A, RPS3A, EIF4A2, RPS20, RPS4X, RPS2, RPS6, EIF3M, RPS8, RPS3	901	61	9075	1.65117	1	0.808977	91.7907
REACTOME_PATHWAY	R-HSA-72695:R-HSA-72695	9	0.513406	0.161938	EIF3A, RPS3A, RPS20, RPS4X, RPS2, RPS6, EIF3M, RPS8, RPS3	901	54	9075	1.67869	1	0.818623	93.8763
Annotation Cluster 12	Enrichment Score: 1.680446553069786
Category	Term	Count	%	PValue	Genes	List Total	Pop Hits	Pop Total	Fold Enrichment	Bonferroni	Benjamini	FDR
KEGG_PATHWAY	hsa03010:Ribosome	28	1.59726	0.000833238	MRPS16, RPL15, MRPS11, RPS2, RPS3, MRPL10, RPL30, MRPL13, RPL32, RPS3A, RPL9, RPLP0, RPL3, RPL4, RPS20, MRPL35, MRPL2, MRPS5, MRPS21, RPL23A, MRPL30, RPS4X, RPS6, RPS8, MRPL24, MRPL23, MRPS18C, RPL37A	727	136	6879	1.94809	0.210802	0.0386881	1.09853
UP_KEYWORDS	Ribosomal protein	30	1.71135	0.000927466	MRPL40, MRPS16, MRPS33, RPL15, MRPS11, RPS2, RPS3, MRPL10, RPL30, MRPL13, RPL32, RPS3A, RPL9, RPLP0, RPL3, RPL4, RPS20, MRPL35, MRPL2, MRPS5, MRPS21, RPL23A, MRPL30, RPS4X, RPS6, RPS8, MRPL24, MRPL23, MRPS18C, RPL37A	1747	185	20581	1.91039	0.38391	0.0141449	1.3353
GOTERM_BP_DIRECT	GO:0032543~mitochondrial translation	9	0.513406	0.0174589	MRPL2, MRPL10, MRPL23, MRPS16, MRPS18C, MRPS11, HARS, MRPS21, GATC	1593	36	16792	2.63528	1	0.619003	28.4163
GOTERM_MF_DIRECT	GO:0003735~structural constituent of ribosome	31	1.7684	0.0306975	MRPS16, MRPS33, RPL15, MRPS11, RPS2, RPS3, MRPL10, RPL30, MRPL13, IMP3, RPL32, RPS3A, RPL9, RPLP0, RPL3, RPL4, RPS20, MRPL35, MRPL2, MRPS5, MRPS21, RPL23A, MRPL30, RPS4X, RPS6, RPS8, MRPL24, MRPL23, MRPS18C, SLC25A36, RPL37A	1604	222	16881	1.46961	1	0.736163	40.3125
GOTERM_BP_DIRECT	GO:0070125~mitochondrial translational elongation	14	0.798631	0.0566094	MRPL40, MRPL2, MRPS16, MRPS33, MRPS11, MRPS5, MRPS21, MRPL30, MRPL24, MRPL10, MRPL23, MRPL13, MRPS18C, MRPL35	1593	85	16792	1.73618	1	0.840101	66.9144
GOTERM_BP_DIRECT	GO:0070126~mitochondrial translational termination	14	0.798631	0.0611628	MRPL40, MRPL2, MRPS16, MRPS33, MRPS11, MRPS5, MRPS21, MRPL30, MRPL24, MRPL10, MRPL23, MRPL13, MRPS18C, MRPL35	1593	86	16792	1.716	1	0.845118	69.8174
REACTOME_PATHWAY	R-HSA-5368286:R-HSA-5368286	14	0.798631	0.0806255	MRPL40, MRPL2, MRPS16, MRPS33, MRPS11, MRPS5, MRPS21, MRPL30, MRPL24, MRPL10, MRPL23, MRPL13, MRPS18C, MRPL35	901	86	9075	1.63965	1	0.680708	73.5257
REACTOME_PATHWAY	R-HSA-5419276:R-HSA-5419276	14	0.798631	0.0806255	MRPL40, MRPL2, MRPS16, MRPS33, MRPS11, MRPS5, MRPS21, MRPL30, MRPL24, MRPL10, MRPL23, MRPL13, MRPS18C, MRPL35	901	86	9075	1.63965	1	0.680708	73.5257
REACTOME_PATHWAY	R-HSA-5389840:R-HSA-5389840	14	0.798631	0.0806255	MRPL40, MRPL2, MRPS16, MRPS33, MRPS11, MRPS5, MRPS21, MRPL30, MRPL24, MRPL10, MRPL23, MRPL13, MRPS18C, MRPL35	901	86	9075	1.63965	1	0.680708	73.5257
Annotation Cluster 13	Enrichment Score: 1.6485047690415118
Category	Term	Count	%	PValue	Genes	List Total	Pop Hits	Pop Total	Fold Enrichment	Bonferroni	Benjamini	FDR
INTERPRO	IPR002909:Cell surface receptor IPT/TIG	9	0.513406	0.00571594	EBF3, PKHD1, EBF2, EBF1, NFAT5, PLXND1, RBPJ, NFATC2, NFATC3	1704	31	18559	3.16203	0.999999	0.724668	9.6075
INTERPRO	IPR018350:Transcription factor COE, conserved site	3	0.171135	0.0445347	EBF3, EBF2, EBF1	1704	4	18559	8.16857	1	0.956371	55.1906
INTERPRO	IPR003523:Transcription factor COE	3	0.171135	0.0445347	EBF3, EBF2, EBF1	1704	4	18559	8.16857	1	0.956371	55.1906
Annotation Cluster 14	Enrichment Score: 1.6332304254461256
Category	Term	Count	%	PValue	Genes	List Total	Pop Hits	Pop Total	Fold Enrichment	Bonferroni	Benjamini	FDR
INTERPRO	IPR003645:Follistatin-like, N-terminal	5	0.285225	0.00610325	SPARCL1, FST, FSTL1, SPARC, SLIT1	1704	9	18559	6.0508	1	0.717097	10.2259
INTERPRO	IPR015369:Follistatin/Osteonectin EGF domain	4	0.22818	0.00669284	SPARCL1, FST, FSTL1, SPARC	1704	5	18559	8.71315	1	0.721544	11.1597
INTERPRO	IPR002350:Kazal domain	7	0.399315	0.308416	RECK, SMOC2, WFIKKN1, SPARCL1, FST, FSTL1, SPARC	1704	50	18559	1.5248	1	0.999243	99.8494
Annotation Cluster 15	Enrichment Score: 1.5016960024785013
Category	Term	Count	%	PValue	Genes	List Total	Pop Hits	Pop Total	Fold Enrichment	Bonferroni	Benjamini	FDR
REACTOME_PATHWAY	R-HSA-5654699:R-HSA-5654699	10	0.570451	0.000586664	NRAS, FGF18, FGF8, KRAS, FGF7, FGF16, FGF22, SHC1, FRS2, FGF3	901	26	9075	3.8739	0.445546	0.137088	0.923483
REACTOME_PATHWAY	R-HSA-5655253:R-HSA-5655253	10	0.570451	0.000803492	NRAS, FGF18, FGF8, KRAS, FGF7, FGF16, FGF22, FRS2, PIK3R1, FGF3	901	27	9075	3.73042	0.554177	0.125969	1.26277
KEGG_PATHWAY	hsa04015:Rap1 signaling pathway	38	2.16771	0.00111585	FGF18, FGFR1, F2RL3, FGF8, FGF7, GNAI2, ADORA2B, GNAI1, ADCY5, FGF16, LPAR1, AKT1, KRAS, CALML3, RAC1, RAPGEF6, PDGFD, THBS1, PLCB2, PIK3R1, FGF3, ANGPT4, CSF1R, EGFR, MAGI3, IGF1, FGF22, RALGDS, DOCK4, MAPK1, NRAS, GNAQ, SIPA1L1, PDGFRA, RAP1A, PDGFRB, CRK, PRKD3	727	210	6879	1.7122	0.271726	0.0442863	1.46858
GOTERM_BP_DIRECT	GO:0018108~peptidyl-tyrosine phosphorylation	28	1.59726	0.00113624	FGF18, FGFR1, FGF8, FGF7, FGF16, PEAK1, FER, TTN, EPHB1, EPHB2, CLK2, FGFR1OP2, CSF2RA, FGF3, CSF1R, EGFR, RET, BCR, IL5, HSP90AA1, HCK, FGF22, BAZ1B, NTRK1, DYRK1A, PDGFRA, PDGFRB, JAK2	1593	153	16792	1.92909	0.996087	0.242076	2.13472
GOTERM_BP_DIRECT	GO:0048015~phosphatidylinositol-mediated signaling	21	1.19795	0.00210172	EGFR, FGF18, FGFR1, FGF8, FGF7, PIK3C2G, FGF16, IGF1, FGF22, AKT1, NTRK1, PDGFRA, PDGFRB, MTOR, OGT, TNRC6B, TNRC6A, FRS2, FGF3, PIK3R1, CSF1R	1593	106	16792	2.08833	0.999965	0.29795	3.91464
REACTOME_PATHWAY	R-HSA-5654700:R-HSA-5654700	9	0.513406	0.00210949	NRAS, FGF18, FGF8, KRAS, FGF7, FGF16, FGF22, FRS2, FGF3	901	25	9075	3.62597	0.880241	0.210068	3.28345
KEGG_PATHWAY	hsa05218:Melanoma	17	0.969766	0.00246155	EGFR, FGFR1, FGF18, FGF8, FGF7, FGF16, IGF1, FGF22, AKT1, NRAS, MAPK1, KRAS, PDGFRA, PDGFRB, PDGFD, FGF3, PIK3R1	727	71	6879	2.26559	0.503386	0.0616489	3.21314
GOTERM_MF_DIRECT	GO:0004713~protein tyrosine kinase activity	24	1.36908	0.00338651	EGFR, FGF18, FGFR1, FGF8, RET, FGF7, BCR, IL5, HSP90AA1, HCK, FGF16, FGF22, FER, TTN, EPHB2, BAZ1B, CLK2, DYRK1A, FGFR1OP2, PDGFRB, JAK2, FGF3, CSF2RA, MATK	1604	133	16881	1.89912	0.992766	0.389144	5.45994
REACTOME_PATHWAY	R-HSA-5654727:R-HSA-5654727	9	0.513406	0.00362116	MAPK1, FGF18, FGF8, FGF7, FGF16, UBC, FGF22, FRS2, FGF3	901	27	9075	3.35738	0.973901	0.262008	5.57398
GOTERM_BP_DIRECT	GO:0008543~fibroblast growth factor receptor signaling pathway	17	0.969766	0.0039813	FGFR1, NCBP1, FGF18, FGF8, FGF7, POLR2L, FGF16, FGF22, IQGAP1, SETX, MAPK1, TIA1, ESRP1, UBC, HNRNPH1, FRS2, FGF3	1593	82	16792	2.18535	1	0.37776	7.29215
REACTOME_PATHWAY	R-HSA-5654695:R-HSA-5654695	8	0.456361	0.00544993	FGF18, FGF8, FGF7, FGF16, FGF22, FRS2, PIK3R1, FGF3	901	23	9075	3.50335	0.995881	0.324496	8.27706
GOTERM_BP_DIRECT	GO:0014066~regulation of phosphatidylinositol 3-kinase signaling	16	0.912721	0.00598857	EGFR, FGFR1, FGF18, FGF8, FGF7, FGF16, FGF22, AKT1, MAPK1, RASGRP1, ENTPD5, PDGFRA, PDGFRB, FRS2, FGF3, PIK3R1	1593	78	16792	2.16228	1	0.436887	10.7748
GOTERM_BP_DIRECT	GO:0000165~MAPK cascade	38	2.16771	0.00911401	FGFR1, FGF18, FGF8, FGF7, IL18, FGF16, PAQR3, SETX, PSMB4, KRAS, RASGRP1, MAP3K1, POU4F2, IL1B, SHC1, FRS2, CSF2RA, FGF3, PABPN1, EGFR, RET, IL5, TAOK3, NF1, YWHAB, FGF22, PSMA1, MAPK1, NRAS, PSMC6, EPGN, PSMA3, PDGFRA, UBC, PDGFRB, SPTBN1, JAK2, DUSP7	1593	262	16792	1.52886	1	0.491566	15.9518
REACTOME_PATHWAY	R-HSA-5673001:R-HSA-5673001	21	1.19795	0.00970252	EGFR, FGF18, FGFR1, FGF8, RET, FGF7, IL5, FGF16, FGF22, NRAS, MAPK1, KRAS, RASGRP1, PDGFRA, SPTBN1, PDGFRB, SHC1, JAK2, FRS2, FGF3, CSF2RA	901	116	9075	1.82341	0.999944	0.402928	14.2851
REACTOME_PATHWAY	R-HSA-1257604:R-HSA-1257604	16	0.912721	0.0124809	EGFR, FGFR1, FGF18, FGF8, FGF7, FGF16, FGF22, AKT1, PDGFRA, PDGFRB, MTOR, TNRC6B, TNRC6A, FRS2, FGF3, PIK3R1	901	81	9075	1.98956	0.999997	0.408992	18.009
REACTOME_PATHWAY	R-HSA-5654688:R-HSA-5654688	7	0.399315	0.0137906	NRAS, FGFR1, FGF8, KRAS, FGF22, SHC1, FGF3	901	21	9075	3.35738	0.999999	0.415365	19.7114
GOTERM_BP_DIRECT	GO:0036092~phosphatidylinositol-3-phosphate biosynthetic process	11	0.627496	0.0151644	FGFR1, FGF18, FGF8, PIK3C2G, FGF7, SYNJ1, FGF16, FGF22, FRS2, PIK3R1, FGF3	1593	49	16792	2.36637	1	0.575317	25.1758
GOTERM_MF_DIRECT	GO:0016303~1-phosphatidylinositol-3-kinase activity	10	0.570451	0.0178499	FGFR1, FGF18, FGF8, PIK3C2G, FGF7, FGF16, FGF22, FRS2, PIK3R1, FGF3	1604	43	16881	2.44751	1	0.63452	25.7779
REACTOME_PATHWAY	R-HSA-2033519:R-HSA-2033519	6	0.34227	0.0213163	FGF18, FGF8, FGF7, FGF16, FGF22, FGF3	901	17	9075	3.55487	1	0.47107	28.8692
REACTOME_PATHWAY	R-HSA-5654719:R-HSA-5654719	7	0.399315	0.0216308	NRAS, FGF18, FGF8, KRAS, FGF16, SHC1, FRS2	901	23	9075	3.06543	1	0.466304	29.2297
REACTOME_PATHWAY	R-HSA-5654693:R-HSA-5654693	7	0.399315	0.0216308	NRAS, FGFR1, FGF8, KRAS, FGF22, FRS2, FGF3	901	23	9075	3.06543	1	0.466304	29.2297
REACTOME_PATHWAY	R-HSA-109704:R-HSA-109704	9	0.513406	0.0222408	FGFR1, FGF18, FGF8, FGF7, FGF16, FGF22, FRS2, PIK3R1, FGF3	901	36	9075	2.51804	1	0.466287	29.924
GOTERM_MF_DIRECT	GO:0005088~Ras guanyl-nucleotide exchange factor activity	19	1.08386	0.0234057	EGFR, FGFR1, FGF18, FGF8, RET, FGF7, IL5, FGF16, RASGEF1B, FGF22, RASGRP1, PDGFRA, SPTBN1, PDGFRB, SHC1, JAK2, FRS2, FGF3, CSF2RA	1604	115	16881	1.7388	1	0.682441	32.4297
UP_KEYWORDS	Tyrosine-protein kinase	17	0.969766	0.0269617	EGFR, FGFR1, RET, HCK, PEAK1, FER, EPHB1, EPHB2, BAZ1B, CLK2, NTRK1, DYRK1A, PDGFRA, PDGFRB, JAK2, MATK, CSF1R	1747	112	20581	1.78815	0.999999	0.182044	32.6974
REACTOME_PATHWAY	R-HSA-5654221:R-HSA-5654221	6	0.34227	0.0271674	FGF18, FGF8, FGF7, FGF16, FGF22, FGF3	901	18	9075	3.35738	1	0.499439	35.3028
REACTOME_PATHWAY	R-HSA-5654704:R-HSA-5654704	6	0.34227	0.0271674	NRAS, FGF18, FGF8, KRAS, FGF16, SHC1	901	18	9075	3.35738	1	0.499439	35.3028
INTERPRO	IPR008996:Cytokine, IL-1-like	8	0.456361	0.0276386	FGF18, FGF8, FGF7, IL18, FGF16, IL1B, FGF22, FGF3	1704	33	18559	2.64035	1	0.930611	38.9741
GOTERM_MF_DIRECT	GO:0046934~phosphatidylinositol-4,5-bisphosphate 3-kinase activity	12	0.684541	0.0303284	EGFR, FGFR1, FGF18, FGF8, FGF7, FGF16, PDGFRA, PDGFRB, FGF22, FRS2, PIK3R1, FGF3	1604	62	16881	2.03696	1	0.74232	39.9352
GOTERM_BP_DIRECT	GO:0046854~phosphatidylinositol phosphorylation	16	0.912721	0.0307932	EGFR, FGFR1, FGF18, FGF8, PIK3C2G, FGF7, FGF16, SMG1, FGF22, EFR3A, PDGFRA, PDGFRB, FRS2, PIK3R1, FGF3, FAM126A	1593	94	16792	1.79423	1	0.710587	44.7693
KEGG_PATHWAY	hsa04014:Ras signaling pathway	34	1.93953	0.0325854	FGF18, FGFR1, FGF8, FGF7, FGF16, GNG12, AKT1, KRAS, PAK2, CALML3, RASGRP1, PLA2G12A, PAK4, RAC1, PLA1A, SHC1, PRKACB, PDGFD, PIK3R1, FGF3, CSF1R, ANGPT4, EGFR, NF1, IGF1, FGF22, RALGDS, MAPK1, NRAS, PDGFRA, RAP1A, PDGFRB, MAPK9, GNB4	727	226	6879	1.42351	0.999918	0.254733	35.5313
REACTOME_PATHWAY	R-HSA-2219530:R-HSA-2219530	12	0.684541	0.0356618	EGFR, FGFR1, FGF18, FGF8, FGF7, FGF16, PDGFRA, PDGFRB, FGF22, FRS2, PIK3R1, FGF3	901	61	9075	1.9814	1	0.539979	43.679
REACTOME_PATHWAY	R-HSA-5654726:R-HSA-5654726	7	0.399315	0.0382592	MAPK1, FGFR1, FGF8, UBC, FGF22, FRS2, FGF3	901	26	9075	2.71173	1	0.543473	46.0301
REACTOME_PATHWAY	R-HSA-5655302:R-HSA-5655302	8	0.456361	0.0398341	NRAS, FGFR1, FGF8, KRAS, BCR, FGFR1OP2, FRS2, PIK3R1	901	33	9075	2.44173	1	0.551133	47.4105
REACTOME_PATHWAY	R-HSA-5654706:R-HSA-5654706	6	0.34227	0.0416855	NRAS, FGF18, FGF8, KRAS, FGF16, FRS2	901	20	9075	3.02164	1	0.560856	48.991
INTERPRO	IPR002209:Heparin-binding growth factor/Fibroblast growth factor	6	0.34227	0.0455054	FGF18, FGF8, FGF7, FGF16, FGF22, FGF3	1704	22	18559	2.97039	1	0.947953	55.986
REACTOME_PATHWAY	R-HSA-5654689:R-HSA-5654689	6	0.34227	0.0504027	FGFR1, FGF8, FGF22, FRS2, PIK3R1, FGF3	901	21	9075	2.87775	1	0.58561	55.8527
INTERPRO	IPR008266:Tyrosine-protein kinase, active site	15	0.855676	0.051119	EGFR, FGFR1, RET, NTRK1, HCK, PEAK1, PDGFRA, PDGFRB, JAK2, FER, TTN, EPHB1, MATK, EPHB2, CSF1R	1704	95	18559	1.7197	1	0.961097	60.331
GOTERM_MF_DIRECT	GO:0005104~fibroblast growth factor receptor binding	6	0.34227	0.0515345	FGF8, FGF7, FGF16, FGF22, FRS2, FGF3	1604	22	16881	2.87027	1	0.805184	58.3443
REACTOME_PATHWAY	R-HSA-5654712:R-HSA-5654712	6	0.34227	0.0601065	NRAS, FGF18, FGF8, KRAS, FGF16, FRS2	901	22	9075	2.74695	1	0.6109	62.4699
REACTOME_PATHWAY	R-HSA-5654732:R-HSA-5654732	6	0.34227	0.0601065	MAPK1, FGF18, FGF8, FGF16, UBC, FRS2	901	22	9075	2.74695	1	0.6109	62.4699
REACTOME_PATHWAY	R-HSA-190377:R-HSA-190377	4	0.22818	0.0686709	FGF7, FGF22, FGFBP2, FGF3	901	10	9075	4.02886	1	0.650568	67.5265
REACTOME_PATHWAY	R-HSA-5654733:R-HSA-5654733	6	0.34227	0.0824528	MAPK1, FGF18, FGF8, FGF16, UBC, FRS2	901	24	9075	2.51804	1	0.679513	74.3454
REACTOME_PATHWAY	R-HSA-5655291:R-HSA-5655291	4	0.22818	0.0876916	NRAS, KRAS, FRS2, PIK3R1	901	11	9075	3.6626	1	0.698164	76.5658
UP_KEYWORDS	Growth factor	17	0.969766	0.0885452	IL4, BMP3, FGF18, FGF8, IL5, FGF7, GDF7, FGF16, IGF1, FGF22, HDGFRP3, LIF, OGN, EPGN, TGFA, PDGFD, FGF3	1747	131	20581	1.5288	1	0.358537	73.8989
REACTOME_PATHWAY	R-HSA-5654710:R-HSA-5654710	5	0.285225	0.095696	FGF18, FGF8, FGF16, FRS2, PIK3R1	901	18	9075	2.79782	1	0.712938	79.6135
GOTERM_BP_DIRECT	GO:0001759~organ induction	4	0.22818	0.097874	FGFR1, FGF8, HOXC11, FRS2	1593	12	16792	3.51371	1	0.916783	85.8434
REACTOME_PATHWAY	R-HSA-190370:R-HSA-190370	3	0.171135	0.112588	FGFR1, FGF22, FGF3	901	6	9075	5.03607	1	0.748371	84.8687
KEGG_PATHWAY	hsa04810:Regulation of actin cytoskeleton	29	1.65431	0.113826	FGF18, FGFR1, FGF8, FGF7, MYL2, FGF16, GNG12, IQGAP1, DOCK1, KRAS, PAK2, GSN, PAK4, RAC1, PDGFD, PIK3R1, FGF3, APC, EGFR, ARHGEF6, MYLK4, FGF22, PPP1CB, NRAS, MAPK1, F2, PDGFRA, PDGFRB, CRK	727	210	6879	1.30668	1	0.435597	79.8369
REACTOME_PATHWAY	R-HSA-5654720:R-HSA-5654720	5	0.285225	0.129782	FGF18, FGF8, FGF16, FRS2, PIK3R1	901	20	9075	2.51804	1	0.784594	88.8945
REACTOME_PATHWAY	R-HSA-5654219:R-HSA-5654219	4	0.22818	0.207109	FGFR1, FGF8, FGF22, FGF3	901	16	9075	2.51804	1	0.866093	97.4497
UP_KEYWORDS	Mitogen	6	0.34227	0.249227	FGF8, FGF7, TGFA, IL1B, PDGFD, FGF3	1747	40	20581	1.76712	1	0.605206	98.4281
REACTOME_PATHWAY	R-HSA-5654687:R-HSA-5654687	4	0.22818	0.261957	FGFR1, FGF8, FGF22, FGF3	901	18	9075	2.23825	1	0.909619	99.1789
REACTOME_PATHWAY	R-HSA-2033514:R-HSA-2033514	3	0.171135	0.337215	FGF18, FGF8, FGF16	901	12	9075	2.51804	1	0.945579	99.8501
REACTOME_PATHWAY	R-HSA-1839130:R-HSA-1839130	3	0.171135	0.337215	FGF18, FGF8, FGF16	901	12	9075	2.51804	1	0.945579	99.8501
REACTOME_PATHWAY	R-HSA-5654227:R-HSA-5654227	3	0.171135	0.374657	FGF18, FGF8, FGF16	901	13	9075	2.32434	1	0.95874	99.9402
REACTOME_PATHWAY	R-HSA-190322:R-HSA-190322	3	0.171135	0.374657	FGF18, FGF8, FGF16	901	13	9075	2.32434	1	0.95874	99.9402
REACTOME_PATHWAY	R-HSA-190372:R-HSA-190372	3	0.171135	0.374657	FGF18, FGF8, FGF16	901	13	9075	2.32434	1	0.95874	99.9402
REACTOME_PATHWAY	R-HSA-190375:R-HSA-190375	3	0.171135	0.374657	FGF18, FGF8, FGF16	901	13	9075	2.32434	1	0.95874	99.9402
REACTOME_PATHWAY	R-HSA-5654228:R-HSA-5654228	3	0.171135	0.446652	FGF18, FGF8, FGF16	901	15	9075	2.01443	1	0.972796	99.9914
GOTERM_BP_DIRECT	GO:0051781~positive regulation of cell division	6	0.34227	0.463904	FGF8, FGF7, TGFA, IL1B, PDGFD, FGF3	1593	47	16792	1.34567	1	0.99962	99.9993
Annotation Cluster 16	Enrichment Score: 1.4992482130318638
Category	Term	Count	%	PValue	Genes	List Total	Pop Hits	Pop Total	Fold Enrichment	Bonferroni	Benjamini	FDR
GOTERM_BP_DIRECT	GO:0007596~blood coagulation	28	1.59726	0.0147303	F2RL2, F2RL3, F13A1, LMAN1, DOCK1, RAC1, SERPINA1, PRKACB, PDGFD, ENTPD1, PAPSS2, DOCK11, F11, PLAT, RCOR1, F7, CD36, F5, GNAQ, HNF4A, PRKAR1A, F2, COL1A2, JAK2, COL1A1, JMJD1C, SERPIND1, PROS1	1593	184	16792	1.60408	1	0.577439	24.5474
UP_KEYWORDS	Blood coagulation	10	0.570451	0.0181761	F11, F2RL2, F2RL3, F5, F13A1, F2, SERPINA1, F7, SERPIND1, PROS1	1747	48	20581	2.45433	0.999931	0.149807	23.3369
UP_KEYWORDS	Hemostasis	10	0.570451	0.0181761	F11, F2RL2, F2RL3, F5, F13A1, F2, SERPINA1, F7, SERPIND1, PROS1	1747	48	20581	2.45433	0.999931	0.149807	23.3369
KEGG_PATHWAY	hsa04610:Complement and coagulation cascades	14	0.798631	0.0265587	F11, PLAT, C7, C5AR1, MASP1, F13A1, F7, C4BPA, F5, F2, CFH, SERPINA1, SERPIND1, PROS1	727	69	6879	1.91986	0.999521	0.254742	30.0014
UP_KEYWORDS	Thrombophilia	4	0.22818	0.0465093	F5, F2, SERPIND1, PROS1	1747	10	20581	4.71231	1	0.236791	49.8414
REACTOME_PATHWAY	R-HSA-140875:R-HSA-140875	5	0.285225	0.168093	F5, F13A1, F2, SERPIND1, PROS1	901	22	9075	2.28912	1	0.828208	94.5499
Annotation Cluster 17	Enrichment Score: 1.4134313884703507
Category	Term	Count	%	PValue	Genes	List Total	Pop Hits	Pop Total	Fold Enrichment	Bonferroni	Benjamini	FDR
UP_KEYWORDS	Nucleotide-binding	196	11.1808	0.000121251	ADCY5, CCT2, KIFC3, ATP2B1, MAP3K7, ACTG2, DDX18, CRY2, CLK2, RAB24, DHX35, KIF13B, ACAA2, GTPBP1, MAGI3, BCR, PAN3, KIF5B, MYH3, MYLK4, PIM3, MARK1, MAPK1, RND3, MYO18B, CAMK4, BAZ1B, PDGFRA, HARS, MAPK9, PDGFRB, RAB12, EIF2AK3, GATC, ADSS, GNAI2, GNAI1, CDC34, MYO9A, EPHB1, EPHB2, EPHB6, KRAS, RAC1, GUCY2F, MKI67, TGFBR2, TAOK3, ACACA, ATP11A, TRIO, YTHDC2, ATP11C, ATP13A3, SEPT10, ABCG8, CCT5,…	1747	1788	20581	1.2914	0.0613354	0.00274826	0.17552
UP_KEYWORDS	ATP-binding	155	8.84199	0.000300536	ADCY5, CCT2, TTN, KIFC3, SETX, ATP2B1, MAP3K7, ACTG2, DDX18, CLK2, AAK1, STARD9, MLKL, PRKACB, DHX35, KIF13B, MATK, EGFR, ACAA2, RET, MAGI3, BCR, PAN3, KIF5B, MYH3, MYLK4, PIM3, RBKS, MARK1, CDKL5, MAPK1, MYO18B, CDKL1, BAZ1B, CAMK4, PDGFRA, HARS, MAPK9, PDGFRB, RIPK4, EIF2AK3, GATC, ABCA7, FGFR1, ABCA9, GCLC, GNE, PEAK1, CTPS2, CDC34, MYO9A, EPHB1, EPHB2, IRAK4, EPHB6, KRAS, SRR, ENTPD1, DDX43, …	1747	1391	20581	1.31274	0.145213	0.00579438	0.434523
UP_KEYWORDS	Kinase	79	4.50656	0.0227143	NUAK1, PPIP5K2, FER, TTN, MAP3K7, AKT1, PAK2, CLK2, PAK4, AAK1, GIT2, PRKACB, CDK14, MATK, EGFR, MAGI3, RET, TRPM6, CAMK1G, BCR, PIK3C2G, MYLK4, SKP2, RBKS, PIM3, CDKL5, MARK1, GAK, MAPK1, PANK2, MAST2, CDKL1, CAMK4, BAZ1B, HIPK1, PDGFRA, PDGFRB, MAPK9, AKAP7, RIPK4, EIF2AK3, PRKD3, FGFR1, ALDH18A1, GNE, PEAK1, EPHB1, EPHB2, IRAK4, STK32B, MAP3K1, HK3, PAPSS2, PIK3R1, CSF1R, CNKSR2, PDK1, HCK, TG…	1747	735	20581	1.26623	0.999994	0.170888	28.3136
GOTERM_MF_DIRECT	GO:0005524~ATP binding	165	9.41244	0.0255731	ADCY5, CCT2, TTN, KIFC3, SETX, ATP2B1, MAP3K7, ACTG2, DDX18, CLK2, AAK1, STARD9, MLKL, PRKACB, DHX35, KIF13B, MATK, EGFR, ACAA2, RET, MAGI3, BCR, PAN3, KIF5B, MYH3, MYLK4, PIM3, RBKS, MARK1, CDKL5, MAPK1, MYO18B, CDKL1, CAMK4, BAZ1B, PDGFRA, HARS, MAPK9, PDGFRB, RIPK4, CHORDC1, EIF2AK3, GATC, ABCA7, FGFR1, ABCA9, GCLC, ENPP1, GNE, PEAK1, CTPS2, CDC34, ATP6V1B2, MYO9A, EPHB1, EPHB2, IRAK4, EPHB6, …	1604	1495	16881	1.16155	1	0.703061	34.8695
GOTERM_BP_DIRECT	GO:0006468~protein phosphorylation	54	3.08043	0.0686229	CCNT2, NUAK1, FER, AKT1, PAK2, CLK2, AAK1, MLKL, PRKACB, CDK14, MATK, RET, CCNK, TRPM6, CAMK1G, BCR, PAN3, MYLK4, PIM3, CDKL5, MARK1, GAK, MAPK1, MAST2, CDKL1, CAMK4, HIPK1, MAPK9, RIPK4, EIF2AK3, PRKD3, FGFR1, EPHB6, MORC3, MAP3K1, PIK3R1, RUNX3, PDK1, GUCY2F, HCK, TGFBR2, TAOK3, TRIO, SMAD2, BIRC5, STRADB, NTRK1, GSK3B, DYRK1A, CDC42BPA, JAK2, MTOR, CDC42BPB, RHO	1593	456	16792	1.24829	1	0.865164	74.0585
INTERPRO	IPR011009:Protein kinase-like domain	60	3.4227	0.0707791	NUAK1, FER, TTN, MAP3K7, AKT1, PAK2, CLK2, PAK4, AAK1, MLKL, PRKACB, CDK14, MATK, EGFR, RET, TRPM6, CAMK1G, PIK3C2G, PAN3, MYLK4, PIM3, CDKL5, MARK1, GAK, MAPK1, MAST2, CDKL1, CAMK4, HIPK1, PDGFRA, MAPK9, PDGFRB, RIPK4, EIF2AK3, PRKD3, FGFR1, PEAK1, TRRAP, EPHB1, EPHB2, IRAK4, EPHB6, STK32B, MAP3K1, CSF1R, GUCY2F, HCK, TGFBR2, TAOK3, TRIO, SMG1, STRADB, ULK2, NTRK1, GSK3B, DYRK1A, CDC42BPA, JAK2,…	1704	531	18559	1.23067	1	0.96962	72.5698
INTERPRO	IPR000719:Protein kinase, catalytic domain	55	3.13748	0.0831769	NUAK1, FER, TTN, MAP3K7, AKT1, PAK2, CLK2, AAK1, PAK4, MLKL, PRKACB, CDK14, MATK, EGFR, RET, CAMK1G, PAN3, MYLK4, PIM3, CDKL5, MARK1, GAK, MAPK1, MAST2, CDKL1, CAMK4, HIPK1, PDGFRA, MAPK9, PDGFRB, RIPK4, EIF2AK3, PRKD3, FGFR1, PEAK1, EPHB1, EPHB2, IRAK4, EPHB6, STK32B, MAP3K1, CSF1R, GUCY2F, HCK, TGFBR2, TAOK3, TRIO, STRADB, ULK2, NTRK1, GSK3B, DYRK1A, CDC42BPA, JAK2, CDC42BPB	1704	487	18559	1.23004	1	0.978464	78.351
INTERPRO	IPR017441:Protein kinase, ATP binding site	42	2.39589	0.159701	FGFR1, NUAK1, FER, EPHB1, EPHB2, MAP3K7, AKT1, STK32B, PAK2, CLK2, PAK4, MAP3K1, PRKACB, CDK14, MATK, CSF1R, EGFR, RET, CAMK1G, HCK, TAOK3, TGFBR2, MYLK4, PIM3, CDKL5, MARK1, MAPK1, CDKL1, CAMK4, HIPK1, ULK2, NTRK1, GSK3B, DYRK1A, CDC42BPA, PDGFRA, PDGFRB, JAK2, RIPK4, EIF2AK3, PRKD3, CDC42BPB	1704	381	18559	1.20063	1	0.992506	95.3392
UP_KEYWORDS	Serine/threonine-protein kinase	40	2.2818	0.16922	NUAK1, TTN, MAP3K7, IRAK4, AKT1, STK32B, PAK2, CLK2, PAK4, AAK1, MAP3K1, PRKACB, CDK14, TRPM6, BCR, CAMK1G, TAOK3, TGFBR2, MYLK4, TRIO, SMG1, PIM3, MARK1, CDKL5, GAK, MAPK1, MAST2, CDKL1, HIPK1, CAMK4, ULK2, GSK3B, DYRK1A, CDC42BPA, MAPK9, MTOR, RIPK4, EIF2AK3, PRKD3, CDC42BPB	1747	393	20581	1.19906	1	0.499046	93.1837
INTERPRO	IPR008271:Serine/threonine-protein kinase, active site	33	1.88249	0.279641	NUAK1, MAP3K7, AKT1, STK32B, PAK2, CLK2, MAP3K1, AAK1, PRKACB, CDK14, CAMK1G, TAOK3, TGFBR2, MYLK4, TRIO, PIM3, MARK1, CDKL5, GAK, MAPK1, MAST2, CDKL1, HIPK1, CAMK4, ULK2, GSK3B, DYRK1A, CDC42BPA, MAPK9, RIPK4, EIF2AK3, PRKD3, CDC42BPB	1704	312	18559	1.15198	1	0.99891	99.691
GOTERM_MF_DIRECT	GO:0004672~protein kinase activity	38	2.16771	0.3277	NUAK1, TTN, MAP3K7, IRAK4, AKT1, STK32B, EPHB6, PAK2, CLK2, PAK4, AAK1, MAP3K1, MLKL, CDK14, PDK1, EGFR, GUCY2F, RET, AVP, PAN3, TAOK3, SMG1, PIM3, STRADB, CDKL5, GAK, CDKL1, CAMK4, HIPK1, GSK3B, DYRK1A, PDGFRA, MAPK9, JAK2, MTOR, RIPK4, EIF2AK3, CDC42BPB	1604	359	16881	1.11399	1	0.986504	99.8601
GOTERM_MF_DIRECT	GO:0004674~protein serine/threonine kinase activity	37	2.11067	0.516351	CCNT2, NUAK1, TTN, MAP3K7, IRAK4, AKT1, STK32B, PAK2, CLK2, PAK4, AAK1, MAP3K1, PRKACB, CCNK, TRPM6, BCR, CAMK1G, TAOK3, MYLK4, SMG1, TRIO, PIM3, MARK1, CDKL5, GAK, MAPK1, MAST2, CDKL1, HIPK1, ULK2, GSK3B, DYRK1A, CDC42BPA, MTOR, RIPK4, EIF2AK3, CDC42BPB	1604	376	16881	1.03564	1	0.997837	99.9994
Annotation Cluster 18	Enrichment Score: 1.3610649508993364
Category	Term	Count	%	PValue	Genes	List Total	Pop Hits	Pop Total	Fold Enrichment	Bonferroni	Benjamini	FDR
UP_KEYWORDS	Laminin EGF-like domain	8	0.456361	0.0134061	LAMA2, LAMA4, ATRNL1, STAB1, ATRN, LAMC1, LAMB1, USH2A	1747	31	20581	3.0402	0.999129	0.118217	17.7606
REACTOME_PATHWAY	R-HSA-3000157:R-HSA-3000157	8	0.456361	0.0245865	LAMA2, COL18A1, LAMA4, COL4A1, COL7A1, NID1, LAMC1, LAMB1	901	30	9075	2.6859	1	0.491439	32.5353
INTERPRO	IPR002049:EGF-like, laminin	8	0.456361	0.061843	LAMA2, LAMA4, ATRNL1, STAB1, ATRN, LAMC1, LAMB1, USH2A	1704	39	18559	2.23414	1	0.972426	67.5309
INTERPRO	IPR008211:Laminin, N-terminal	4	0.22818	0.17638	LAMA2, LAMC1, LAMB1, USH2A	1704	16	18559	2.72286	1	0.994594	96.7264
Annotation Cluster 19	Enrichment Score: 1.3445057209040632
Category	Term	Count	%	PValue	Genes	List Total	Pop Hits	Pop Total	Fold Enrichment	Bonferroni	Benjamini	FDR
INTERPRO	IPR002909:Cell surface receptor IPT/TIG	9	0.513406	0.00571594	EBF3, PKHD1, EBF2, EBF1, NFAT5, PLXND1, RBPJ, NFATC2, NFATC3	1704	31	18559	3.16203	0.999999	0.724668	9.6075
INTERPRO	IPR008366:Nuclear factor of activated T cells (NFAT)	3	0.171135	0.0697627	NFAT5, NFATC2, NFATC3	1704	5	18559	6.53486	1	0.972114	72.0363
INTERPRO	IPR011539:Rel homology domain	3	0.171135	0.232152	NFAT5, NFATC2, NFATC3	1704	10	18559	3.26743	1	0.997651	99.0484
Annotation Cluster 20	Enrichment Score: 1.305109153590318
Category	Term	Count	%	PValue	Genes	List Total	Pop Hits	Pop Total	Fold Enrichment	Bonferroni	Benjamini	FDR
INTERPRO	IPR000372:Leucine-rich repeat-containing N-terminal	11	0.627496	0.0235441	ASPN, PODN, LRRC32, LUM, PKD1, LRIG1, DCN, LRRC4C, SLIT1, MXRA5, CHAD	1704	54	18559	2.21863	1	0.922992	34.2841
GOTERM_BP_DIRECT	GO:0046426~negative regulation of JAK-STAT cascade	9	0.513406	0.0317175	ASPN, PODN, NEUROD1, HGS, DCN, SOCS5, LRRC4C, NYX, CHAD	1593	40	16792	2.37175	1	0.715574	45.7604
GOTERM_BP_DIRECT	GO:0019221~cytokine-mediated signaling pathway	19	1.08386	0.0695077	ASPN, PODN, IL5, IL6ST, HCK, FER, CX3CL1, LRRC4C, SOCS5, DCN, CHAD, IRAK4, TNFRSF1A, KRAS, IL1B, JAK2, CSF2RA, CSF1R, NYX	1593	131	16792	1.52886	1	0.867188	74.5223
GOTERM_MF_DIRECT	GO:0004860~protein kinase inhibitor activity	9	0.513406	0.115971	ASPN, TESC, PODN, TAOK3, DCN, SOCS5, LRRC4C, NYX, CHAD	1604	52	16881	1.82152	1	0.916889	87
Annotation Cluster 21	Enrichment Score: 1.2958610302967735
Category	Term	Count	%	PValue	Genes	List Total	Pop Hits	Pop Total	Fold Enrichment	Bonferroni	Benjamini	FDR
INTERPRO	IPR000323:Copper type II, ascorbate-dependent monooxygenase, N-terminal	3	0.171135	0.0445347	PAM, DBH, MOXD1	1704	4	18559	8.16857	1	0.956371	55.1906
INTERPRO	IPR008977:PHM/PNGase F domain	3	0.171135	0.0445347	PAM, DBH, MOXD1	1704	4	18559	8.16857	1	0.956371	55.1906
INTERPRO	IPR014784:Copper type II, ascorbate-dependent monooxygenase-like, C-terminal	3	0.171135	0.0445347	PAM, DBH, MOXD1	1704	4	18559	8.16857	1	0.956371	55.1906
GOTERM_MF_DIRECT	GO:0016715~oxidoreductase activity, acting on paired donors, with incorporation or reduction of molecular oxygen, reduced ascorbate as one donor, and incorporation of one atom of oxygen	3	0.171135	0.0742095	PAM, DBH, MOXD1	1604	5	16881	6.31459	1	0.864754	72.0913
Annotation Cluster 22	Enrichment Score: 1.2904557016808123
Category	Term	Count	%	PValue	Genes	List Total	Pop Hits	Pop Total	Fold Enrichment	Bonferroni	Benjamini	FDR
GOTERM_BP_DIRECT	GO:0045429~positive regulation of nitric oxide biosynthetic process	10	0.570451	0.0176792	HSP90AB1, AKT1, EGFR, AGTR2, HSP90AA1, SMAD3, IL1B, JAK2, MTOR, TLR5	1593	43	16792	2.45142	1	0.619546	28.7203
GOTERM_MF_DIRECT	GO:0030235~nitric-oxide synthase regulator activity	4	0.22818	0.0332364	HSP90AB1, AKT1, EGFR, HSP90AA1	1604	8	16881	5.26216	1	0.74443	42.8481
GOTERM_BP_DIRECT	GO:0050999~regulation of nitric-oxide synthase activity	5	0.285225	0.228852	AKT1, EGFR, HSP90AA1, ZDHHC21, IL1B	1593	26	16792	2.02714	1	0.989171	99.2792
Annotation Cluster 23	Enrichment Score: 1.2595673147684447
Category	Term	Count	%	PValue	Genes	List Total	Pop Hits	Pop Total	Fold Enrichment	Bonferroni	Benjamini	FDR
REACTOME_PATHWAY	R-HSA-2243919:R-HSA-2243919	5	0.285225	0.0179492	COL1A2, LOXL4, COL1A1, LOX, LOXL2	901	11	9075	4.57825	1	0.433816	24.9
REACTOME_PATHWAY	R-HSA-1566948:R-HSA-1566948	6	0.34227	0.0271674	FBLN5, FBN1, LOXL4, LOX, LOXL2, MFAP5	901	18	9075	3.35738	1	0.499439	35.3028
UP_KEYWORDS	LTQ	3	0.171135	0.0604978	LOXL4, LOX, LOXL2	1747	5	20581	7.06846	1	0.287751	59.5094
INTERPRO	IPR019828:Lysyl oxidase, conserved site	3	0.171135	0.0697627	LOXL4, LOX, LOXL2	1704	5	18559	6.53486	1	0.972114	72.0363
INTERPRO	IPR001695:Lysyl oxidase	3	0.171135	0.0697627	LOXL4, LOX, LOXL2	1704	5	18559	6.53486	1	0.972114	72.0363
GOTERM_MF_DIRECT	GO:0016641~oxidoreductase activity, acting on the CH-NH2 group of donors, oxygen as acceptor	3	0.171135	0.0742095	LOXL4, LOX, LOXL2	1604	5	16881	6.31459	1	0.864754	72.0913
UP_KEYWORDS	TPQ	3	0.171135	0.143051	LOXL4, LOX, LOXL2	1747	8	20581	4.41779	1	0.45944	89.3173
Annotation Cluster 24	Enrichment Score: 1.250293457760808
Category	Term	Count	%	PValue	Genes	List Total	Pop Hits	Pop Total	Fold Enrichment	Bonferroni	Benjamini	FDR
UP_KEYWORDS	EGF-like domain	34	1.93953	0.00348484	C7, PRF1, MASP1, JAG1, CSPG5, ITGBL1, TNR, COMP, TGFA, THBS1, HGFAC, PLAT, SELP, MATN4, HYAL2, SVEP1, SCUBE3, ATRNL1, NRXN3, FBN1, ATRN, NID1, F7, SSPO, SLIT1, LRP1, EPGN, FBLN2, TMEM8A, STAB1, FBLN5, LRP6, PROS1, ADAM15	1747	238	20581	1.68297	0.838341	0.0396858	4.93175
INTERPRO	IPR000742:Epidermal growth factor-like domain	33	1.88249	0.0122483	JAG1, ITGBL1, TNR, COMP, IMPG1, TGFA, THBS1, LAMB1, HGFAC, PLAT, SELP, MATN4, SVEP1, SCUBE3, ATRNL1, NRXN3, FBN1, ATRN, NID1, F7, SLIT1, LAMA2, LAMA4, LRP1, EPGN, FBLN2, TMEM8A, STAB1, FBLN5, LRP6, LAMC1, PROS1, ADAM15	1704	231	18559	1.55592	1	0.85138	19.5198
INTERPRO	IPR026823:Complement Clr-like EGF domain	7	0.399315	0.0384461	MATN4, LRP1, SCUBE3, FBLN2, FBLN5, FBN1, NID1	1704	28	18559	2.72286	1	0.956284	49.8835
INTERPRO	IPR013032:EGF-like, conserved site	26	1.48317	0.0664114	MASP1, JAG1, COMP, TNR, TGFA, THBS1, HGFAC, PLAT, SELP, MATN4, SVEP1, SCUBE3, ATRNL1, ATRN, FBN1, NID1, F7, SLIT1, LRP1, EPGN, FBLN2, TMEM8A, STAB1, FBLN5, PROS1, ADAM15	1704	199	18559	1.423	1	0.971084	70.207
INTERPRO	IPR009030:Insulin-like growth factor binding protein, N-terminal	19	1.08386	0.0854271	EGFR, MATN4, SVEP1, SCUBE3, FBN1, NID1, JAG1, SLIT1, EPHB1, EPHB2, TMEM67, LAMA2, EPHB6, LAMA4, LRP1, FBLN2, FBLN5, COMP, PROS1	1704	139	18559	1.48876	1	0.977864	79.2684
INTERPRO	IPR001881:EGF-like calcium-binding	16	0.912721	0.187063	MATN4, SVEP1, MASP1, SCUBE3, FBN1, NID1, F7, JAG1, SLIT1, LRP1, STAB1, FBLN2, COMP, FBLN5, THBS1, PROS1	1704	127	18559	1.37215	1	0.995716	97.3991
INTERPRO	IPR018097:EGF-like calcium-binding, conserved site	13	0.741586	0.22423	SVEP1, SCUBE3, MASP1, FBN1, NID1, F7, JAG1, SLIT1, LRP1, FBLN2, COMP, FBLN5, PROS1	1704	102	18559	1.38812	1	0.997624	98.8597
INTERPRO	IPR000152:EGF-type aspartate/asparagine hydroxylation site	13	0.741586	0.254695	MATN4, SVEP1, SCUBE3, NRXN3, FBN1, NID1, F7, JAG1, SLIT1, LRP1, FBLN2, FBLN5, PROS1	1704	105	18559	1.34846	1	0.998491	99.4371
Annotation Cluster 25	Enrichment Score: 1.248972080204005
Category	Term	Count	%	PValue	Genes	List Total	Pop Hits	Pop Total	Fold Enrichment	Bonferroni	Benjamini	FDR
GOTERM_MF_DIRECT	GO:0005158~insulin receptor binding	9	0.513406	0.00701492	ENPP1, DOK6, DOK7, SNX1, IGF1, SHC1, LMBRD1, FRS2, PIK3R1	1604	31	16881	3.05545	0.999964	0.472331	10.9984
GOTERM_MF_DIRECT	GO:0005168~neurotrophin TRKA receptor binding	3	0.171135	0.104455	SHC1, FRS2, PIK3R1	1604	6	16881	5.26216	1	0.908601	83.8942
GOTERM_MF_DIRECT	GO:0005068~transmembrane receptor protein tyrosine kinase adaptor activity	3	0.171135	0.244418	SHC1, FRS2, PIK3R1	1604	10	16881	3.15729	1	0.973641	99.0331
Annotation Cluster 26	Enrichment Score: 1.2157911717836505
Category	Term	Count	%	PValue	Genes	List Total	Pop Hits	Pop Total	Fold Enrichment	Bonferroni	Benjamini	FDR
GOTERM_BP_DIRECT	GO:0018108~peptidyl-tyrosine phosphorylation	28	1.59726	0.00113624	FGF18, FGFR1, FGF8, FGF7, FGF16, PEAK1, FER, TTN, EPHB1, EPHB2, CLK2, FGFR1OP2, CSF2RA, FGF3, CSF1R, EGFR, RET, BCR, IL5, HSP90AA1, HCK, FGF22, BAZ1B, NTRK1, DYRK1A, PDGFRA, PDGFRB, JAK2	1593	153	16792	1.92909	0.996087	0.242076	2.13472
GOTERM_BP_DIRECT	GO:0046777~protein autophosphorylation	26	1.48317	0.0205043	FGFR1, PEAK1, FER, EPHB1, AKT1, PAK2, CLK2, AAK1, CSF1R, EGFR, BCR, HCK, TAOK3, SMG1, PIM3, CDKL5, CAMK4, ULK2, NTRK1, GSK3B, DYRK1A, PDGFRA, PDGFRB, JAK2, MTOR, EIF2AK3	1593	172	16792	1.59342	1	0.650857	32.5121
UP_KEYWORDS	Tyrosine-protein kinase	17	0.969766	0.0269617	EGFR, FGFR1, RET, HCK, PEAK1, FER, EPHB1, EPHB2, BAZ1B, CLK2, NTRK1, DYRK1A, PDGFRA, PDGFRB, JAK2, MATK, CSF1R	1747	112	20581	1.78815	0.999999	0.182044	32.6974
INTERPRO	IPR008266:Tyrosine-protein kinase, active site	15	0.855676	0.051119	EGFR, FGFR1, RET, NTRK1, HCK, PEAK1, PDGFRA, PDGFRB, JAK2, FER, TTN, EPHB1, MATK, EPHB2, CSF1R	1704	95	18559	1.7197	1	0.961097	60.331
INTERPRO	IPR001245:Serine-threonine/tyrosine-protein kinase catalytic domain	20	1.1409	0.0541506	EGFR, GUCY2F, FGFR1, RET, HCK, TGFBR2, FER, EPHB1, EPHB2, GAK, MAP3K7, IRAK4, EPHB6, NTRK1, PDGFRA, PDGFRB, MLKL, JAK2, MATK, CSF1R	1704	140	18559	1.55592	1	0.962397	62.506
INTERPRO	IPR020635:Tyrosine-protein kinase, catalytic domain	13	0.741586	0.0872345	EGFR, FGFR1, RET, HCK, NTRK1, PDGFRA, PDGFRB, JAK2, FER, EPHB1, MATK, EPHB2, CSF1R	1704	85	18559	1.66575	1	0.978268	79.9786
INTERPRO	IPR017441:Protein kinase, ATP binding site	42	2.39589	0.159701	FGFR1, NUAK1, FER, EPHB1, EPHB2, MAP3K7, AKT1, STK32B, PAK2, CLK2, PAK4, MAP3K1, PRKACB, CDK14, MATK, CSF1R, EGFR, RET, CAMK1G, HCK, TAOK3, TGFBR2, MYLK4, PIM3, CDKL5, MARK1, MAPK1, CDKL1, CAMK4, HIPK1, ULK2, NTRK1, GSK3B, DYRK1A, CDC42BPA, PDGFRA, PDGFRB, JAK2, RIPK4, EIF2AK3, PRKD3, CDC42BPB	1704	381	18559	1.20063	1	0.992506	95.3392
GOTERM_MF_DIRECT	GO:0004714~transmembrane receptor protein tyrosine kinase activity	5	0.285225	0.493136	EGFR, RET, NTRK1, PDGFRA, CSF1R	1604	38	16881	1.38478	1	0.997098	99.9987
GOTERM_BP_DIRECT	GO:0007169~transmembrane receptor protein tyrosine kinase signaling pathway	6	0.34227	0.956469	EGFR, RET, NTRK1, HCK, CSF1R, MATK	1593	96	16792	0.65882	1	1	100
Annotation Cluster 27	Enrichment Score: 1.2146083394636022
Category	Term	Count	%	PValue	Genes	List Total	Pop Hits	Pop Total	Fold Enrichment	Bonferroni	Benjamini	FDR
KEGG_PATHWAY	hsa04261:Adrenergic signaling in cardiomyocytes	23	1.31204	0.0312684	MYL2, GNAI2, GNAI1, ADCY5, PPP2R5D, CACNG4, PPP1CB, CACNA2D2, CACNA2D4, ATP2B1, AKT1, AGTR1, MAPK1, AGTR2, GNAQ, CALML3, BCL2, PLN, PPP2CB, CREB3L1, PRKACB, PLCB2, PPP2R3C	727	138	6879	1.57703	0.999879	0.267363	34.3586
KEGG_PATHWAY	hsa04921:Oxytocin signaling pathway	23	1.31204	0.0685381	EGFR, CAMK1G, GNAI2, GNAI1, ADCY5, MYLK4, CACNG4, OXTR, EEF2, CACNA2D2, PPP1CB, CACNA2D4, MAPK1, NRAS, KRAS, CAMK4, GNAQ, CALML3, GUCY1B3, PRKACB, NFATC2, PLCB2, NFATC3	727	150	6879	1.45087	1	0.354899	60.9701
KEGG_PATHWAY	hsa04022:cGMP-PKG signaling pathway	23	1.31204	0.105959	GNAI2, GNAI1, ADCY5, MYLK4, PDE3B, PDE3A, PPP1CB, ATP2B1, AKT1, AGTR1, EDNRB, MAPK1, GNAQ, CALML3, ATP2A3, PLN, PDE5A, CREB3L1, ADRA2C, GUCY1B3, NFATC2, PLCB2, NFATC3	727	158	6879	1.3774	1	0.422144	77.3314
Annotation Cluster 28	Enrichment Score: 1.2102355385681354
Category	Term	Count	%	PValue	Genes	List Total	Pop Hits	Pop Total	Fold Enrichment	Bonferroni	Benjamini	FDR
UP_KEYWORDS	Activator	89	5.07701	1.47874e-05	HNF1B, ELF3, TP63, FOXO1, RORB, ZEB1, PDX1, ZBTB38, BSX, BZW1, FLI1, FOXF1, CREB3L1, POU4F2, NFIL3, NFX1, ATF7IP, BRF1, RREB1, ZFX, MTA1, MED14, SPEN, ARNTL, NLRP3, PURA, NRIP1, MED6, NCOA3, MED15, MTF1, NCOA4, FAM120B, MED9, NCOA6, ASH1L, TFAP2B, FOXC2, TFAP2D, NFE2L2, MED1, MEAF6, LCORL, CRTC1, SOX2, TFEB, SOX7, NFYA, TRRAP, POU1F1, TCF7L2, NR2C1, TCF20, HNRNPK, TEAD4, TFDP2, NPAT, NFAT5, BCL6,…	1747	661	20581	1.58622	0.00768939	0.000514475	0.0214213
UP_KEYWORDS	Nucleus	490	27.9521	0.00692179	PPP1R26, PPP2R5D, HOXD13, H1FX, RORB, CIAPIN1, BSX, INTS9, FLI1, CLK2, RPLP0, FOXF1, INTS6, ZNF395, OGT, CDCA4, MAGI3, CRYAA, RREB1, RCOR1, ZHX1, SKP2, MED14, BCL2L13, PROX2, MAPK1, MYO18B, MSX1, MED15, HNF4A, ASCC2, FOXG1, MAPK9, CMIP, VGLL4, UNCX, CPSF3L, RAD21L1, GNAI1, CRTC1, DIDO1, AHNAK2, TNKS, PABPC1, IQSEC1, SPOP, DNMT3A, TCF7, MKI67, TMEM120B, USF1, SYNE3, FOXI3, NOLC1, UBA2, TRPS1, ZNF3…	1747	5244	20581	1.1008	0.97337	0.0686246	9.57312
UP_KEYWORDS	Transcription regulation	222	12.664	0.0371758	BBX, HIRA, HOXD13, RORB, BSX, MAP3K7, CRY2, FLI1, FOXF1, CREB3L1, ZNF395, RARB, RREB1, RCOR1, ZHX1, MED14, PROX2, TBR1, MAPK1, MSX1, HNF4A, MTF1, MED15, ASCC2, BAZ1B, FOXG1, PIAS2, VGLL4, PIAS1, UNCX, CRTC1, TCF20, LHX4, LHX5, PBRM1, LHX6, IKZF5, TCF7, KLF8, MAML2, SRA1, RYBP, ZBTB41, SMAD3, SMAD2, CSRP3, USF1, UBP1, ZFHX4, NR1I3, FOXI3, DMTF1, TRPS1, RBPJ, ZFHX3, TCF12, CCNT2, HNF1B, ELF3, TBX22…	1747	2332	20581	1.1215	1	0.21429	42.2389
UP_KEYWORDS	Transcription	226	12.8922	0.0510822	BBX, HIRA, HOXD13, RORB, BSX, MAP3K7, CRY2, FLI1, FOXF1, CREB3L1, ZNF395, RARB, RREB1, RCOR1, ZHX1, MED14, PROX2, TBR1, MAPK1, MSX1, HNF4A, MTF1, MED15, ASCC2, BAZ1B, FOXG1, PIAS2, VGLL4, PIAS1, UNCX, CRTC1, TCF20, LHX4, LHX5, PBRM1, LHX6, IKZF5, TCF7, KLF8, MAML2, SRA1, RYBP, ZBTB41, SMAD3, SMAD2, CSRP3, USF1, UBP1, ZFHX4, NR1I3, FOXI3, DMTF1, TRPS1, RBPJ, ZFHX3, TCF12, CCNT2, HNF1B, ELF3, TBX22…	1747	2398	20581	1.11028	1	0.252612	53.216
GOTERM_MF_DIRECT	GO:0003700~transcription factor activity, sequence-specific DNA binding	99	5.64746	0.245723	CNOT8, HIRA, HOXD13, RORB, PDX1, BSX, FLI1, TARDBP, CREB3L1, RREB1, MTA3, ZHX1, FOXN2, MTA1, ARNTL, TBR1, PA2G4, MTF1, HNF4A, MNX1, TFAP2B, NFE2L2, ZNF438, WNT5A, SOX2, TFEB, SOX7, NR2C1, TCF20, HOXA3, TEAD4, TFDP2, LHX6, RUNX3, IKZF5, RFX7, SMAD3, NEUROG1, SMAD2, GSC2, GAS7, UBP1, ATF6, DLX3, NR1I3, HOXB7, DMTF1, TRPS1, HIVEP2, SCMH1, RBPJ, TCF12, ZFHX3, HNF1B, ELF3, TBX22, YBX3, TP63, ZEB1, PRR…	1604	961	16881	1.08419	1	0.973378	99.0604
UP_KEYWORDS	DNA-binding	180	10.2681	0.338008	HMGN3, BBX, HOXD13, FOXO1, H1FX, RORB, PDX1, MCM10, BSX, FLI1, FOXF1, TARDBP, CREB3L1, ZNF395, RARB, RDM1, POLK, ZNF593, RREB1, ZHX1, MTA3, NEIL1, MTA1, FOXN2, ARID1A, ARNTL, PROX2, TBR1, MAPK1, MSX1, HNF4A, MTF1, FOXG1, MNX1, TFAP2B, TFAP2D, PIAS2, DNTTIP1, NFE2L2, PIAS1, TFB1M, ZNF438, UNCX, ZC3H3, TSHZ2, AGFG1, SOX2, TFEB, CERS5, SOX7, PIN4, SOX8, NR2C1, TCF20, HNRNPK, HOXA3, OVOL2, TEAD4, TFD…	1747	2050	20581	1.03441	1	0.691688	99.7461
GOTERM_BP_DIRECT	GO:0006351~transcription, DNA-templated	173	9.8688	0.872869	CNOT8, BBX, HIRA, FOXO1, CNOT1, RORB, KDM1B, MAP3K7, BSX, CRY2, ZNF395, RARB, ZNF593, RCOR1, ZHX1, MTA1, FOXN2, ARID1A, ARNTL, PROX2, TBR1, MAPK1, PA2G4, SKOR2, ASCC2, HNF4A, BAZ1B, FOXG1, MNX1, TFAP2D, PIAS2, VGLL4, DNTTIP1, NFE2L2, PIAS1, TFB1M, ZNF438, UNCX, FGFR1, MEAF6, TSHZ2, CRTC1, TFEB, SOX7, TRRAP, DIDO1, SOX8, NR2C1, COMMD10, RRAGC, TCF20, HOXA3, TEAD4, SNF8, TFDP2, LHX4, PBRM1, LHX5, L…	1593	1955	16792	0.932795	1	1	100
GOTERM_MF_DIRECT	GO:0003677~DNA binding	144	8.21449	0.927448	HMGN3, RBM5, BBX, HOXD13, H1FX, SETX, KDM1B, CRY2, FLI1, FOXF1, ZNF395, RARB, RDM1, ZNF593, RCOR1, ZHX1, MTA3, ARID1A, LHFP, ARNTL, PROX2, TBR1, MAPK1, PA2G4, EP300, HNF4A, MTF1, FOXG1, MNX1, TFAP2B, PIAS2, DNTTIP1, NFE2L2, PIAS1, TFB1M, ZNF438, UNCX, ZC3H3, TSHZ2, ZFAND3, AGFG1, SOX2, CERS5, PIN4, LIN28A, SOX8, NR2C1, TCF20, HNRNPK, OVOL2, TEAD4, TFDP2, LHX4, PBRM1, RUNX3, ZNF423, DNMT3A, KLF8, …	1604	1674	16881	0.905317	1	1	100
GOTERM_BP_DIRECT	GO:0006355~regulation of transcription, DNA-templated	122	6.9595	0.980904	CNOT8, BBX, HOXD13, RORB, KDM1B, GTF2E1, TARDBP, ZNF395, RARB, RREB1, MTA1, ARNTL, RALGAPA1, EP300, SKOR2, MSX1, BAZ1B, ASCC2, TFAP2B, DNTTIP1, VGLL4, TFB1M, ERC1, ZNF438, UNCX, MEAF6, SOX2, TFEB, TRRAP, LIN28A, ZMYND8, NR2C1, COMMD10, TCF20, HOXA3, LHX4, PBRM1, LHX6, RUNX3, EWSR1, IKZF5, KLF8, RFX7, SRA1, ZBTB41, SMAD3, GAS7, DLX3, ZFHX4, HOXB7, EBF3, DMTF1, EBF2, EBF1, CPNE1, HIVEP2, SCMH1, ZFH…	1593	1504	16792	0.855064	1	1	100
Annotation Cluster 29	Enrichment Score: 1.1092147897123745
Category	Term	Count	%	PValue	Genes	List Total	Pop Hits	Pop Total	Fold Enrichment	Bonferroni	Benjamini	FDR
GOTERM_BP_DIRECT	GO:0007601~visual perception	35	1.99658	0.00062461	GJA8, IRX5, OPN1LW, LUM, TH, RORB, MYO9A, RABGGTB, KIFC3, TYR, PDE6D, IMPG1, ARR3, TGFBI, POU4F3, MKKS, RLBP1, USH2A, CRYBB3, NYX, COL18A1, GUCA1B, AIPL1, GUCY2F, RAX, FSCN2, CRYAA, KRT12, PCDH15, PRPH2, ATF6, COL1A1, CRYBA4, OPN4, RHO	1593	201	16792	1.83552	0.952477	0.173379	1.17889
UP_KEYWORDS	Vision	15	0.855676	0.108031	GUCA1B, GUCY2F, AIPL1, IRX5, OPN1LW, CRYAA, RORB, PDE6D, TGFBI, ARR3, MKKS, RLBP1, USH2A, RHO, NYX	1747	115	20581	1.53662	1	0.404844	80.9152
GOTERM_BP_DIRECT	GO:0050896~response to stimulus	7	0.399315	0.54198	IRX5, PDE6D, SLC24A4, CRYAA, TGFBI, RLBP1, USH2A	1593	62	16792	1.19013	1	0.999903	100
UP_KEYWORDS	Sensory transduction	21	1.19795	1	GUCA1B, OR52B2, AIPL1, GUCY2F, IRX5, OPN1LW, CRYAA, OR8S1, RORB, CRY2, PDE6D, SLC24A4, TGFBI, ARR3, MKKS, OR1F2P, RLBP1, USH2A, RHO, NYX, OPN4	1747	609	20581	0.406233	1	1	100
Annotation Cluster 30	Enrichment Score: 1.0800563825612597
Category	Term	Count	%	PValue	Genes	List Total	Pop Hits	Pop Total	Fold Enrichment	Bonferroni	Benjamini	FDR
UP_KEYWORDS	Guanine-nucleotide releasing factor	26	1.48317	0.00075015	DENND5A, PREX1, RASGEF1B, MCF2L, DOCK1, PLEKHG1, TIAM2, RASGRP1, RAPGEF6, DOCK10, DOCK11, IQSEC1, FGD4, DENND6B, BCR, ARHGEF38, ARHGEF6, PSD3, RAB3IL1, DENND1A, TRIO, DOCK7, DOCK5, RALGDS, DOCK4, SBF2	1747	149	20581	2.0557	0.32411	0.0125568	1.0813
GOTERM_MF_DIRECT	GO:0005085~guanyl-nucleotide exchange factor activity	19	1.08386	0.0295422	ARHGEF6, RASGEF1B, TRIO, DOCK7, HERC2, DOCK5, ITSN1, MCF2L, RALGDS, ELMO1, DOCK4, DOCK1, TIAM2, RASGRP1, RAPGEF6, DOCK10, DOCK11, FGD4, EIF2B5	1604	118	16881	1.69459	1	0.743753	39.124
GOTERM_MF_DIRECT	GO:0005089~Rho guanyl-nucleotide exchange factor activity	12	0.684541	0.110732	DOCK1, PLEKHG1, BCR, TIAM2, ARHGEF38, PREX1, ARHGEF6, TRIO, ITSN1, DOCK11, MCF2L, FGD4	1604	77	16881	1.64015	1	0.912489	85.6643
INTERPRO	IPR001331:Guanine-nucleotide dissociation stimulator, CDC24, conserved site	5	0.285225	0.120536	BCR, TIAM2, PREX1, ITSN1, MCF2L	1704	21	18559	2.5932	1	0.984745	89.599
GOTERM_BP_DIRECT	GO:0051056~regulation of small GTPase mediated signal transduction	18	1.02681	0.131978	DLC1, BCR, ARHGEF6, TRIO, ARHGAP18, ITSN1, MYO9A, MCF2L, GARNL3, RALGAPA1, TIAM2, SIPA1L1, TSC2, RAC1, OPHN1, ARHGAP8, RHOG, FGD4	1593	134	16792	1.41597	1	0.9463	93.1877
REACTOME_PATHWAY	R-HSA-416482:R-HSA-416482	12	0.684541	0.137519	TIAM2, PREX1, ARHGEF6, RAC1, TRIO, GNB4, GNG12, ITSN1, PIK3R1, RHOG, MCF2L, FGD4	901	77	9075	1.56968	1	0.794379	90.3569
REACTOME_PATHWAY	R-HSA-193648:R-HSA-193648	8	0.456361	0.179875	TIAM2, PREX1, ARHGEF6, RAC1, TRIO, ITSN1, MCF2L, FGD4	901	47	9075	1.71441	1	0.842019	95.6503
INTERPRO	IPR000219:Dbl homology (DH) domain	10	0.570451	0.201068	PLEKHG1, BCR, TIAM2, ARHGEF38, PREX1, ARHGEF6, TRIO, ITSN1, MCF2L, FGD4	1704	71	18559	1.534	1	0.996135	98.0851
GOTERM_BP_DIRECT	GO:0035023~regulation of Rho protein signal transduction	11	0.627496	0.235998	DLC1, PLEKHG1, BCR, TIAM2, ARHGEF38, PREX1, ARHGEF6, TRIO, ITSN1, MCF2L, FGD4	1593	81	16792	1.43151	1	0.990003	99.3959
REACTOME_PATHWAY	R-HSA-194840:R-HSA-194840	15	0.855676	0.345437	DLC1, BCR, ARHGEF6, PREX1, TRIO, ARHGAP18, ITSN1, MYO9A, MCF2L, TIAM2, RAC1, OPHN1, ARHGAP8, RHOG, FGD4	901	124	9075	1.2184	1	0.949124	99.8769
Annotation Cluster 31	Enrichment Score: 1.063020942579672
Category	Term	Count	%	PValue	Genes	List Total	Pop Hits	Pop Total	Fold Enrichment	Bonferroni	Benjamini	FDR
INTERPRO	IPR014716:Fibrinogen, alpha/beta/gamma chain, C-terminal globular, subdomain 1	7	0.399315	0.0595292	TNR, FGL2, FIBCD1, FGL1, ANGPTL2, COL5A2, ANGPT4	1704	31	18559	2.45936	1	0.970771	66.0905
INTERPRO	IPR014715:Fibrinogen, alpha/beta/gamma chain, C-terminal globular, subdomain 2	6	0.34227	0.0631529	TNR, FGL2, FIBCD1, FGL1, ANGPTL2, ANGPT4	1704	24	18559	2.72286	1	0.970101	68.3205
INTERPRO	IPR020837:Fibrinogen, conserved site	5	0.285225	0.0900795	FGL2, FIBCD1, FGL1, ANGPTL2, ANGPT4	1704	19	18559	2.86617	1	0.978292	81.0502
INTERPRO	IPR002181:Fibrinogen, alpha/beta/gamma chain, C-terminal globular domain	6	0.34227	0.16526	TNR, FGL2, FIBCD1, FGL1, ANGPTL2, ANGPT4	1704	32	18559	2.04214	1	0.993039	95.8536
Annotation Cluster 32	Enrichment Score: 1.0570911873307696
Category	Term	Count	%	PValue	Genes	List Total	Pop Hits	Pop Total	Fold Enrichment	Bonferroni	Benjamini	FDR
GOTERM_BP_DIRECT	GO:1904381~Golgi apparatus mannose trimming	3	0.171135	0.0252484	MAN1A2, MAN1A1, MAN1C1	1593	3	16792	10.5411	1	0.678116	38.4533
REACTOME_PATHWAY	R-HSA-964827:R-HSA-964827	3	0.171135	0.0275317	MAN1A2, MAN1A1, MAN1C1	901	3	9075	10.0721	1	0.49557	35.6847
GOTERM_BP_DIRECT	GO:0006491~N-glycan processing	5	0.285225	0.11479	MGAT4A, MAN1A2, MAN1A1, ENGASE, MAN1C1	1593	20	16792	2.63528	1	0.93378	90.1163
INTERPRO	IPR001382:Glycoside hydrolase, family 47	3	0.171135	0.129628	MAN1A2, MAN1A1, MAN1C1	1704	7	18559	4.66776	1	0.987788	91.3394
GOTERM_MF_DIRECT	GO:0004571~mannosyl-oligosaccharide 1,2-alpha-mannosidase activity	3	0.171135	0.171996	MAN1A2, MAN1A1, MAN1C1	1604	8	16881	3.94662	1	0.944239	95.6013
KEGG_PATHWAY	hsa00510:N-Glycan biosynthesis	8	0.456361	0.255426	B4GALT1, MGAT4A, MGAT3, STT3A, MAN1A2, MAN1A1, MGAT5, MAN1C1	727	49	6879	1.54484	1	0.631085	97.9927
Annotation Cluster 33	Enrichment Score: 1.05111336606698
Category	Term	Count	%	PValue	Genes	List Total	Pop Hits	Pop Total	Fold Enrichment	Bonferroni	Benjamini	FDR
GOTERM_BP_DIRECT	GO:0030206~chondroitin sulfate biosynthetic process	6	0.34227	0.081853	XYLT1, CHST9, CHPF2, CSPG5, DCN, DSE	1593	25	16792	2.52987	1	0.890835	80.2274
REACTOME_PATHWAY	R-HSA-2022923:R-HSA-2022923	4	0.22818	0.0876916	DSEL, CSPG5, DCN, DSE	901	11	9075	3.6626	1	0.698164	76.5658
GOTERM_BP_DIRECT	GO:0030208~dermatan sulfate biosynthetic process	4	0.22818	0.097874	DSEL, CSPG5, DCN, DSE	1593	12	16792	3.51371	1	0.916783	85.8434
Annotation Cluster 34	Enrichment Score: 1.0497247575958482
Category	Term	Count	%	PValue	Genes	List Total	Pop Hits	Pop Total	Fold Enrichment	Bonferroni	Benjamini	FDR
INTERPRO	IPR002165:Plexin	8	0.456361	0.00746946	SEMA5B, SEMA6A, SEMA4G, ATRNL1, PLXDC1, PLXDC2, ATRN, PLXND1	1704	26	18559	3.35121	1	0.734317	12.3757
GOTERM_BP_DIRECT	GO:0048843~negative regulation of axon extension involved in axon guidance	7	0.399315	0.0316438	WNT5A, SEMA5B, SEMA6A, NRP1, SEMA4G, SEMA3E, SEMA3D	1593	26	16792	2.83799	1	0.717599	45.682
GOTERM_BP_DIRECT	GO:0071526~semaphorin-plexin signaling pathway	8	0.456361	0.0323208	SEMA5B, SEMA6A, NRP1, SEMA4G, SEMA3E, RAC1, SEMA3D, PLXND1	1593	33	16792	2.55542	1	0.719567	46.3983
INTERPRO	IPR016201:Plexin-like fold	9	0.513406	0.0446033	SEMA5B, SEMA6A, SEMA4G, ATRNL1, SEMA3E, PLXDC2, ATRN, SEMA3D, PLXND1	1704	44	18559	2.22779	1	0.952744	55.2472
GOTERM_BP_DIRECT	GO:0001755~neural crest cell migration	9	0.513406	0.058643	EDNRB, SEMA5B, SEMA6A, RET, OVOL2, SEMA4G, SEMA3E, SEMA3D, SOX8	1593	45	16792	2.10822	1	0.845104	68.2422
GOTERM_MF_DIRECT	GO:0030215~semaphorin receptor binding	6	0.34227	0.0608965	SEMA5B, SEMA6A, SEMA4G, SEMA3E, SEMA3D, SH3BGRL3	1604	23	16881	2.74547	1	0.833044	64.6516
INTERPRO	IPR027231:Semaphorin	5	0.285225	0.104802	SEMA5B, SEMA6A, SEMA4G, SEMA3E, SEMA3D	1704	20	18559	2.72286	1	0.978917	85.7842
INTERPRO	IPR001627:Semaphorin/CD100 antigen	6	0.34227	0.150035	SEMA5B, SEMA6A, SEMA4G, SEMA3E, SEMA3D, PLXND1	1704	31	18559	2.10802	1	0.991685	94.2986
GOTERM_BP_DIRECT	GO:0050919~negative chemotaxis	6	0.34227	0.216143	SEMA5B, SEMA6A, SEMA4G, SEMA3E, SEMA3D, SLIT1	1593	34	16792	1.8602	1	0.986251	99.0169
GOTERM_MF_DIRECT	GO:0045499~chemorepellent activity	5	0.285225	0.251034	SEMA5B, SEMA6A, SEMA4G, SEMA3E, SEMA3D	1604	27	16881	1.94895	1	0.973237	99.1641
GOTERM_MF_DIRECT	GO:0038191~neuropilin binding	3	0.171135	0.423811	SEMA4G, SEMA3E, SEMA3D	1604	15	16881	2.10486	1	0.994305	99.9891
REACTOME_PATHWAY	R-HSA-416700:R-HSA-416700	3	0.171135	0.575253	SEMA6A, SEMA3E, PLXND1	901	19	9075	1.59034	1	0.989718	99.9999
Annotation Cluster 35	Enrichment Score: 1.018970418786211
Category	Term	Count	%	PValue	Genes	List Total	Pop Hits	Pop Total	Fold Enrichment	Bonferroni	Benjamini	FDR
INTERPRO	IPR017884:SANT domain	6	0.34227	0.084123	ZNF541, RCOR1, SMARCC1, MTA3, MTA1, MYSM1	1704	26	18559	2.51341	1	0.977974	78.7413
INTERPRO	IPR001005:SANT/Myb domain	8	0.456361	0.0947012	ZNF541, DMTF1, PRDM11, RCOR1, SMARCC1, MTA3, MTA1, MYSM1	1704	43	18559	2.02631	1	0.977366	82.6765
INTERPRO	IPR000949:ELM2 domain	4	0.22818	0.110108	ZNF541, RCOR1, MTA3, MTA1	1704	13	18559	3.35121	1	0.980843	87.1979
Annotation Cluster 36	Enrichment Score: 1.0004516958613405
Category	Term	Count	%	PValue	Genes	List Total	Pop Hits	Pop Total	Fold Enrichment	Bonferroni	Benjamini	FDR
GOTERM_MF_DIRECT	GO:0016409~palmitoyltransferase activity	5	0.285225	0.0844945	ZDHHC15, ZDHHC21, ZDHHC8, ZDHHC7, ZDHHC18	1604	18	16881	2.92342	1	0.869453	76.8028
INTERPRO	IPR001594:Zinc finger, DHHC-type, palmitoyltransferase	6	0.34227	0.0958194	RFWD2, ZDHHC15, ZDHHC21, ZDHHC8, ZDHHC7, ZDHHC18	1704	27	18559	2.42032	1	0.975787	83.0497
GOTERM_MF_DIRECT	GO:0019706~protein-cysteine S-palmitoyltransferase activity	6	0.34227	0.107153	ZDHHC15, ZDHHC21, ZDHHC8, ZDHHC7, ZDHHC18, YKT6	1604	27	16881	2.33874	1	0.908069	84.6789
GOTERM_BP_DIRECT	GO:0018345~protein palmitoylation	5	0.285225	0.11479	ZDHHC15, ZDHHC21, ZDHHC8, ZDHHC7, ZDHHC18	1593	20	16792	2.63528	1	0.93378	90.1163
Annotation Cluster 37	Enrichment Score: 0.9645831440354555
Category	Term	Count	%	PValue	Genes	List Total	Pop Hits	Pop Total	Fold Enrichment	Bonferroni	Benjamini	FDR
GOTERM_BP_DIRECT	GO:0038128~ERBB2 signaling pathway	10	0.570451	0.0078373	AKT1, EGFR, NRAS, HSP90AA1, KRAS, USP8, UBC, SHC1, PIK3R1, MATK	1593	38	16792	2.77398	1	0.466842	13.8724
REACTOME_PATHWAY	R-HSA-1236382:R-HSA-1236382	7	0.399315	0.00818496	EGFR, NRAS, HSP90AA1, KRAS, UBC, SHC1, PIK3R1	901	19	9075	3.71079	0.999741	0.384836	12.1847
REACTOME_PATHWAY	R-HSA-5637810:R-HSA-5637810	6	0.34227	0.0122194	EGFR, NRAS, HSP90AA1, KRAS, SHC1, PIK3R1	901	15	9075	4.02886	0.999996	0.42973	17.6652
REACTOME_PATHWAY	R-HSA-5654688:R-HSA-5654688	7	0.399315	0.0137906	NRAS, FGFR1, FGF8, KRAS, FGF22, SHC1, FGF3	901	21	9075	3.35738	0.999999	0.415365	19.7114
GOTERM_BP_DIRECT	GO:0007173~epidermal growth factor receptor signaling pathway	12	0.684541	0.0147782	EPS15, EGFR, NRAS, CBLB, KRAS, CAMLG, EPS8, TGFA, SHC1, SOCS5, PIK3R1, IQGAP1	1593	56	16792	2.25881	1	0.574322	24.6169
REACTOME_PATHWAY	R-HSA-5654719:R-HSA-5654719	7	0.399315	0.0216308	NRAS, FGF18, FGF8, KRAS, FGF16, SHC1, FRS2	901	23	9075	3.06543	1	0.466304	29.2297
REACTOME_PATHWAY	R-HSA-5654704:R-HSA-5654704	6	0.34227	0.0271674	NRAS, FGF18, FGF8, KRAS, FGF16, SHC1	901	18	9075	3.35738	1	0.499439	35.3028
REACTOME_PATHWAY	R-HSA-180336:R-HSA-180336	4	0.22818	0.0372063	EGFR, NRAS, KRAS, SHC1	901	8	9075	5.03607	1	0.547907	45.0883
REACTOME_PATHWAY	R-HSA-2428933:R-HSA-2428933	4	0.22818	0.0517833	NRAS, KRAS, IGF1, SHC1	901	9	9075	4.47651	1	0.583569	56.8566
REACTOME_PATHWAY	R-HSA-167044:R-HSA-167044	4	0.22818	0.0686709	NRAS, KRAS, NTRK1, SHC1	901	10	9075	4.02886	1	0.650568	67.5265
REACTOME_PATHWAY	R-HSA-5655291:R-HSA-5655291	4	0.22818	0.0876916	NRAS, KRAS, FRS2, PIK3R1	901	11	9075	3.6626	1	0.698164	76.5658
REACTOME_PATHWAY	R-HSA-210993:R-HSA-210993	5	0.285225	0.095696	NRAS, KRAS, SHC1, PIK3R1, ANGPT4	901	18	9075	2.79782	1	0.712938	79.6135
REACTOME_PATHWAY	R-HSA-179812:R-HSA-179812	3	0.171135	0.147593	EGFR, NRAS, KRAS	901	7	9075	4.31663	1	0.805564	91.9916
REACTOME_PATHWAY	R-HSA-186763:R-HSA-186763	6	0.34227	0.154235	NRAS, KRAS, PDGFRA, PDGFRB, CRK, PIK3R1	901	29	9075	2.08389	1	0.811158	92.9232
REACTOME_PATHWAY	R-HSA-74751:R-HSA-74751	3	0.171135	0.222276	NRAS, KRAS, SHC1	901	9	9075	3.35738	1	0.880332	98.1208
REACTOME_PATHWAY	R-HSA-2179392:R-HSA-2179392	3	0.171135	0.222276	EGFR, NRAS, KRAS	901	9	9075	3.35738	1	0.880332	98.1208
REACTOME_PATHWAY	R-HSA-1250196:R-HSA-1250196	4	0.22818	0.290044	EGFR, NRAS, KRAS, SHC1	901	19	9075	2.12045	1	0.927775	99.5554
REACTOME_PATHWAY	R-HSA-1433557:R-HSA-1433557	6	0.34227	0.303103	NRAS, KRAS, RAC1, JAK2, FER, PIK3R1	901	37	9075	1.63332	1	0.932005	99.6685
GOTERM_BP_DIRECT	GO:0007265~Ras protein signal transduction	9	0.513406	0.344281	NRAS, KRAS, RREB1, RASGRP1, NF1, RAPGEF6, IGF1, SHC1, RALGDS	1593	70	16792	1.35529	1	0.997771	99.9668
REACTOME_PATHWAY	R-HSA-2424491:R-HSA-2424491	5	0.285225	0.346662	NRAS, KRAS, RAC1, SHC1, PIK3R1	901	30	9075	1.67869	1	0.947674	99.8805
KEGG_PATHWAY	hsa05223:Non-small cell lung cancer	8	0.456361	0.378138	AKT1, EGFR, MAPK1, NRAS, KRAS, TGFA, RARB, PIK3R1	727	56	6879	1.35174	1	0.754711	99.8154
REACTOME_PATHWAY	R-HSA-1250347:R-HSA-1250347	3	0.171135	0.411199	NRAS, KRAS, SHC1	901	14	9075	2.15832	1	0.967752	99.9769
KEGG_PATHWAY	hsa05219:Bladder cancer	6	0.34227	0.438356	EGFR, MAPK1, NRAS, KRAS, THBS1, MMP2	727	41	6879	1.38471	1	0.783719	99.9521
REACTOME_PATHWAY	R-HSA-1227986:R-HSA-1227986	4	0.22818	0.457423	EGFR, HSP90AA1, UBC, MATK	901	25	9075	1.61154	1	0.975319	99.9937
REACTOME_PATHWAY	R-HSA-1963640:R-HSA-1963640	3	0.171135	0.480873	EGFR, NRAS, KRAS	901	16	9075	1.88853	1	0.980197	99.9968
KEGG_PATHWAY	hsa04370:VEGF signaling pathway	7	0.399315	0.634684	AKT1, MAPK1, NRAS, KRAS, RAC1, NFATC2, PIK3R1	727	61	6879	1.08582	1	0.866544	99.9998
REACTOME_PATHWAY	R-HSA-2871796:R-HSA-2871796	8	0.456361	0.77254	MAPK1, NRAS, KRAS, PAK2, MAP3K1, RAC1, MAPK9, SHC1	901	87	9075	0.926174	1	0.998736	100
Annotation Cluster 38	Enrichment Score: 0.9501005394923258
Category	Term	Count	%	PValue	Genes	List Total	Pop Hits	Pop Total	Fold Enrichment	Bonferroni	Benjamini	FDR
UP_KEYWORDS	Metachromatic leukodystrophy	3	0.171135	0.0384378	ARSB, PSAP, ARSA	1747	4	20581	8.83558	1	0.21618	43.3261
GOTERM_MF_DIRECT	GO:0008484~sulfuric ester hydrolase activity	5	0.285225	0.0472276	GNS, ARSB, STS, ARSD, ARSA	1604	15	16881	3.5081	1	0.805002	55.1004
INTERPRO	IPR024607:Sulfatase, conserved site	5	0.285225	0.0525574	GNS, ARSB, STS, ARSD, ARSA	1704	16	18559	3.40357	1	0.961576	61.3773
INTERPRO	IPR017849:Alkaline phosphatase-like, alpha/beta/alpha	7	0.399315	0.0595292	GNS, ARSB, STS, ARSD, ENPP1, ARSA, ALPP	1704	31	18559	2.45936	1	0.970771	66.0905
INTERPRO	IPR000917:Sulfatase	5	0.285225	0.0639093	GNS, ARSB, STS, ARSD, ARSA	1704	17	18559	3.20336	1	0.969124	68.7682
INTERPRO	IPR017850:Alkaline-phosphatase-like, core domain	7	0.399315	0.0678236	GNS, ARSB, STS, ARSD, ENPP1, ARSA, ALPP	1704	32	18559	2.3825	1	0.971203	70.9912
REACTOME_PATHWAY	R-HSA-1663150:R-HSA-1663150	4	0.22818	0.131287	ARSB, STS, ARSD, ARSA	901	13	9075	3.09912	1	0.785073	89.1943
GOTERM_BP_DIRECT	GO:0043687~post-translational protein modification	5	0.285225	0.149611	ARSB, STS, ARSD, STT3A, ARSA	1593	22	16792	2.39571	1	0.959734	95.3855
REACTOME_PATHWAY	R-HSA-1660662:R-HSA-1660662	8	0.456361	0.153235	ARSB, STS, ARSD, PSAP, HEXB, ARSA, ESYT2, SMPD2	901	45	9075	1.7906	1	0.812062	92.7898
GOTERM_BP_DIRECT	GO:0006687~glycosphingolipid metabolic process	7	0.399315	0.251222	ARSB, STS, ARSD, PSAP, HEXB, ARSA, SMPD2	1593	45	16792	1.63973	1	0.991756	99.5877
GOTERM_MF_DIRECT	GO:0004065~arylsulfatase activity	3	0.171135	0.317748	ARSB, ARSD, ARSA	1604	12	16881	2.63108	1	0.985606	99.8215
UP_KEYWORDS	Ichthyosis	4	0.22818	0.671192	ARSB, STS, ARSA, ALDH3A2	1747	40	20581	1.17808	1	0.905599	100
Annotation Cluster 39	Enrichment Score: 0.9429115612294062
Category	Term	Count	%	PValue	Genes	List Total	Pop Hits	Pop Total	Fold Enrichment	Bonferroni	Benjamini	FDR
GOTERM_BP_DIRECT	GO:0045008~depyrimidination	4	0.22818	0.0330968	TDG, NEIL1, MBD4, OGG1	1593	8	16792	5.27056	1	0.725338	47.2084
REACTOME_PATHWAY	R-HSA-110328:R-HSA-110328	4	0.22818	0.0372063	TDG, NEIL1, MBD4, OGG1	901	8	9075	5.03607	1	0.547907	45.0883
REACTOME_PATHWAY	R-HSA-110329:R-HSA-110329	4	0.22818	0.0372063	TDG, NEIL1, MBD4, OGG1	901	8	9075	5.03607	1	0.547907	45.0883
GOTERM_MF_DIRECT	GO:0019104~DNA N-glycosylase activity	4	0.22818	0.0617253	TDG, NEIL1, MBD4, RPS3	1604	10	16881	4.20973	1	0.831408	65.1644
REACTOME_PATHWAY	R-HSA-110357:R-HSA-110357	3	0.171135	0.222276	TDG, MBD4, OGG1	901	9	9075	3.35738	1	0.880332	98.1208
KEGG_PATHWAY	hsa03410:Base excision repair	5	0.285225	0.465632	TDG, NEIL1, MBD4, PARP4, OGG1	727	33	6879	1.43366	1	0.795882	99.9753
GOTERM_BP_DIRECT	GO:0006284~base-excision repair	3	0.171135	0.857434	TDG, NEIL1, OGG1	1593	35	16792	0.903524	1	1	100
Annotation Cluster 40	Enrichment Score: 0.9353022353987138
Category	Term	Count	%	PValue	Genes	List Total	Pop Hits	Pop Total	Fold Enrichment	Bonferroni	Benjamini	FDR
INTERPRO	IPR019786:Zinc finger, PHD-type, conserved site	12	0.684541	0.04053	BRD1, ZMYND11, PHF3, ING2, BAZ1B, ASH1L, PYGO1, MLLT6, DIDO1, ZMYND8, CHD4, NFX1	1704	67	18559	1.9507	1	0.959239	51.7633
UP_KEYWORDS	Bromodomain	8	0.456361	0.0435277	BRD1, ZMYND11, EP300, BAZ1B, ASH1L, PBRM1, ZMYND8, ATAD2B	1747	39	20581	2.41657	1	0.225303	47.5205
INTERPRO	IPR001487:Bromodomain	8	0.456361	0.0947012	BRD1, ZMYND11, EP300, BAZ1B, ASH1L, PBRM1, ZMYND8, ATAD2B	1704	43	18559	2.02631	1	0.977366	82.6765
INTERPRO	IPR019787:Zinc finger, PHD-finger	12	0.684541	0.106197	BRD1, ZMYND11, PHF3, ING2, BAZ1B, ASH1L, PYGO1, MLLT6, DIDO1, ZMYND8, CHD4, NFX1	1704	79	18559	1.65439	1	0.978916	86.1694
INTERPRO	IPR001965:Zinc finger, PHD-type	13	0.741586	0.113253	ZMYND11, BRD1, ING2, ZMYND8, DIDO1, PHF3, TCF20, BAZ1B, ASH1L, PYGO1, MLLT6, CHD4, PHF7	1704	89	18559	1.59088	1	0.981059	87.9721
INTERPRO	IPR011011:Zinc finger, FYVE/PHD-type	18	1.02681	0.148665	WDFY3, ZMYND11, BRD1, ING2, BSN, ZMYND8, DIDO1, ATRX, PHF3, BAZ1B, ASH1L, PYGO1, HGS, MLLT6, ANKFY1, CHD4, PHF7, FGD4	1704	141	18559	1.3904	1	0.991765	94.1345
INTERPRO	IPR018359:Bromodomain, conserved site	5	0.285225	0.211709	BRD1, EP300, BAZ1B, PBRM1, ATAD2B	1704	26	18559	2.09451	1	0.996887	98.4881
GOTERM_MF_DIRECT	GO:0070577~lysine-acetylated histone binding	3	0.171135	0.520686	BAZ1B, ZMYND8, ATAD2B	1604	18	16881	1.75405	1	0.997847	99.9995
Annotation Cluster 41	Enrichment Score: 0.9246069825323104
Category	Term	Count	%	PValue	Genes	List Total	Pop Hits	Pop Total	Fold Enrichment	Bonferroni	Benjamini	FDR
REACTOME_PATHWAY	R-HSA-5675221:R-HSA-5675221	9	0.513406	0.0301605	MAPK1, NRAS, KRAS, PPP2R5D, PPP2CB, UBC, YWHAB, PAQR3, DUSP7	901	38	9075	2.38551	1	0.511181	38.3791
REACTOME_PATHWAY	R-HSA-202670:R-HSA-202670	4	0.22818	0.108638	MAPK1, PPP2R5D, PPP2CB, DUSP7	901	12	9075	3.35738	1	0.743279	83.7683
REACTOME_PATHWAY	R-HSA-198753:R-HSA-198753	3	0.171135	0.513756	MAPK1, PPP2R5D, PPP2CB	901	17	9075	1.77744	1	0.983329	99.9989
Annotation Cluster 42	Enrichment Score: 0.9149598588415776
Category	Term	Count	%	PValue	Genes	List Total	Pop Hits	Pop Total	Fold Enrichment	Bonferroni	Benjamini	FDR
REACTOME_PATHWAY	R-HSA-1368108:R-HSA-1368108	11	0.627496	0.00805768	HDAC3, AVP, CRY2, EP300, CRTC1, NCOA6, F7, ARNTL, TBL1X, NRIP1, MED1	901	43	9075	2.57659	0.999706	0.398406	12.0064
REACTOME_PATHWAY	R-HSA-1368082:R-HSA-1368082	7	0.399315	0.0452147	HDAC3, EP300, NCOA6, ARNTL, TBL1X, NRIP1, MED1	901	27	9075	2.6113	1	0.564107	51.8812
REACTOME_PATHWAY	R-HSA-400253:R-HSA-400253	10	0.570451	0.0491681	HDAC3, CRY2, EP300, NCOA6, UBC, ARNTL, TBL1X, PPP1CB, NRIP1, MED1	901	49	9075	2.05554	1	0.582563	54.9364
GOTERM_BP_DIRECT	GO:0044255~cellular lipid metabolic process	7	0.399315	0.188524	GPD2, PECR, HDAC3, NCOA6, PNPLA4, TBL1X, MED1	1593	41	16792	1.7997	1	0.978275	98.1032
REACTOME_PATHWAY	R-HSA-2426168:R-HSA-2426168	7	0.399315	0.233428	MTF1, HMGCR, NCOA6, ACACA, NFYA, TBL1X, MED1	901	42	9075	1.67869	1	0.890068	98.5044
REACTOME_PATHWAY	R-HSA-400206:R-HSA-400206	4	0.22818	0.318325	HDAC3, NCOA6, TBL1X, MED1	901	20	9075	2.01443	1	0.93986	99.7662
REACTOME_PATHWAY	R-HSA-2032785:R-HSA-2032785	5	0.285225	0.323237	HIPK1, NCOA6, TEAD4, TBL1X, MED1	901	29	9075	1.73658	1	0.940568	99.7914
REACTOME_PATHWAY	R-HSA-2151201:R-HSA-2151201	5	0.285225	0.590525	HDAC3, NCOA6, TFB1M, TBL1X, MED1	901	41	9075	1.22831	1	0.990888	99.9999
Annotation Cluster 43	Enrichment Score: 0.876061042187945
Category	Term	Count	%	PValue	Genes	List Total	Pop Hits	Pop Total	Fold Enrichment	Bonferroni	Benjamini	FDR
UP_KEYWORDS	Joubert syndrome	6	0.34227	0.0736079	TMEM67, CEP104, PDE6D, ARL13B, NPHP1, ZNF423	1747	27	20581	2.61795	1	0.329083	66.9678
UP_KEYWORDS	Nephronophthisis	5	0.285225	0.0837661	TMEM67, TRAF3IP1, INVS, NPHP1, ZNF423	1747	20	20581	2.94519	1	0.350021	71.8445
UP_KEYWORDS	Ciliopathy	13	0.741586	0.38179	TMEM67, CEP104, TRAF3IP1, PDE6D, INVS, PKHD1, PKD1, ALMS1, MKKS, TTC8, NPHP1, ARL13B, ZNF423	1747	126	20581	1.21548	1	0.731355	99.9058
Annotation Cluster 44	Enrichment Score: 0.871632007008595
Category	Term	Count	%	PValue	Genes	List Total	Pop Hits	Pop Total	Fold Enrichment	Bonferroni	Benjamini	FDR
INTERPRO	IPR014009:PIK-related kinase	3	0.171135	0.0984065	SMG1, TRRAP, MTOR	1704	6	18559	5.44572	1	0.976958	83.8843
INTERPRO	IPR003152:PIK-related kinase, FATC	3	0.171135	0.0984065	SMG1, TRRAP, MTOR	1704	6	18559	5.44572	1	0.976958	83.8843
INTERPRO	IPR000403:Phosphatidylinositol 3-/4-kinase, catalytic domain	4	0.22818	0.250643	PIK3C2G, SMG1, TRRAP, MTOR	1704	19	18559	2.29293	1	0.998485	99.3807
Annotation Cluster 45	Enrichment Score: 0.8664140027973674
Category	Term	Count	%	PValue	Genes	List Total	Pop Hits	Pop Total	Fold Enrichment	Bonferroni	Benjamini	FDR
KEGG_PATHWAY	hsa04610:Complement and coagulation cascades	14	0.798631	0.0265587	F11, PLAT, C7, C5AR1, MASP1, F13A1, F7, C4BPA, F5, F2, CFH, SERPINA1, SERPIND1, PROS1	727	69	6879	1.91986	0.999521	0.254742	30.0014
REACTOME_PATHWAY	R-HSA-977606:R-HSA-977606	5	0.285225	0.299926	C7, C5AR1, CFH, C4BPA, PROS1	901	28	9075	1.7986	1	0.931043	99.6437
GOTERM_BP_DIRECT	GO:0030449~regulation of complement activation	5	0.285225	0.31589	C7, C5AR1, CFH, C4BPA, PROS1	1593	30	16792	1.75685	1	0.996756	99.9258
Annotation Cluster 46	Enrichment Score: 0.8400937828125021
Category	Term	Count	%	PValue	Genes	List Total	Pop Hits	Pop Total	Fold Enrichment	Bonferroni	Benjamini	FDR
REACTOME_PATHWAY	R-HSA-2160916:R-HSA-2160916	4	0.22818	0.108638	HYAL2, LYVE1, CD44, HEXB	901	12	9075	3.35738	1	0.743279	83.7683
GOTERM_BP_DIRECT	GO:0030214~hyaluronan catabolic process	4	0.22818	0.164329	HYAL2, LYVE1, CD44, HEXB	1593	15	16792	2.81096	1	0.968134	96.6871
GOTERM_MF_DIRECT	GO:0005540~hyaluronic acid binding	5	0.285225	0.169053	HYAL2, LYVE1, CD44, STAB1, SUSD5	1604	23	16881	2.28789	1	0.944608	95.3352
Annotation Cluster 47	Enrichment Score: 0.83971799825571
Category	Term	Count	%	PValue	Genes	List Total	Pop Hits	Pop Total	Fold Enrichment	Bonferroni	Benjamini	FDR
REACTOME_PATHWAY	R-HSA-3371568:R-HSA-3371568	5	0.285225	0.0428585	HSP90AB1, HSP90AA1, EP300, FKBP4, HSPA8	901	14	9075	3.59719	1	0.564223	49.9692
GOTERM_MF_DIRECT	GO:0023026~MHC class II protein complex binding	5	0.285225	0.05839	HSP90AB1, HSP90AA1, YWHAE, CD74, HSPA8	1604	16	16881	3.28885	1	0.838171	63.0572
GOTERM_BP_DIRECT	GO:1900034~regulation of cellular response to heat	12	0.684541	0.0953129	HSP90AB1, MAPK1, HSPH1, HSP90AA1, EP300, FKBP4, GSK3B, NUP188, MTOR, CHORDC1, YWHAE, HSPA8	1593	75	16792	1.68658	1	0.914078	85.0608
REACTOME_PATHWAY	R-HSA-3371571:R-HSA-3371571	4	0.22818	0.290044	HSP90AB1, HSP90AA1, MTOR, HSPA8	901	19	9075	2.12045	1	0.927775	99.5554
KEGG_PATHWAY	hsa04612:Antigen processing and presentation	6	0.34227	0.914997	HSP90AB1, HSP90AA1, TAP2, NFYA, CD74, HSPA8	727	76	6879	0.747014	1	0.975859	100
Annotation Cluster 48	Enrichment Score: 0.8272476358879285
Category	Term	Count	%	PValue	Genes	List Total	Pop Hits	Pop Total	Fold Enrichment	Bonferroni	Benjamini	FDR
INTERPRO	IPR000372:Leucine-rich repeat-containing N-terminal	11	0.627496	0.0235441	ASPN, PODN, LRRC32, LUM, PKD1, LRIG1, DCN, LRRC4C, SLIT1, MXRA5, CHAD	1704	54	18559	2.21863	1	0.922992	34.2841
INTERPRO	IPR003591:Leucine-rich repeat, typical subtype	23	1.31204	0.092595	ASPN, LRRC20, PXDN, PHLPP2, PODN, LRRC32, LUM, RXFP2, LRIG1, TLR5, LRRC4C, DCN, ECM2, SLIT1, TLR7, SCRIB, MXRA5, CHAD, OGN, LRRTM2, PKD1, TSKU, NYX	1704	178	18559	1.40732	1	0.97666	81.9524
INTERPRO	IPR001611:Leucine-rich repeat	28	1.59726	0.298027	ASPN, PXDN, PHLPP2, PODN, LRRC32, LUM, LRIG1, TLR5, DCN, LRRC4C, TLR7, SCRIB, CHAD, OGN, NISCH, LRRTM2, PKD1, LRRC72, TSKU, NYX, LRRC20, LRRC42, RXFP2, ECM2, NLRP3, SLIT1, MXRA5, NTRK1	1704	263	18559	1.15954	1	0.999192	99.8041
UP_KEYWORDS	Leucine-rich repeat	30	1.71135	0.320279	ASPN, PXDN, PHLPP2, PODN, LRRC32, LUM, LRIG1, TLR5, DCN, LRRC4C, TLR7, SCRIB, CHAD, OGN, NISCH, LRRTM2, PKD1, LRRC72, TSKU, NYX, LRRC20, LRRC42, RXFP2, SKP2, ECM2, NLRP3, SLIT1, MXRA5, NTRK1, CMIP	1747	311	20581	1.13641	1	0.681794	99.6277
INTERPRO	IPR000483:Cysteine-rich flanking region, C-terminal	10	0.570451	0.351164	PXDN, NTRK1, PKD1, LRIG1, TLR5, TLR7, SLIT1, MXRA5, NYX, CHAD	1704	83	18559	1.31222	1	0.99964	99.9511
Annotation Cluster 49	Enrichment Score: 0.82125124848795
Category	Term	Count	%	PValue	Genes	List Total	Pop Hits	Pop Total	Fold Enrichment	Bonferroni	Benjamini	FDR
REACTOME_PATHWAY	R-HSA-5173214:R-HSA-5173214	10	0.570451	0.0123117	SEMA5B, ADAMTS19, ADAMTSL3, THSD4, ADAMTS12, THBS1, SPON2, ADAMTS2, SSPO, ADAMTS5	901	39	9075	2.5826	0.999996	0.418012	17.7866
INTERPRO	IPR000884:Thrombospondin, type 1 repeat	12	0.684541	0.0333327	SEMA5B, C7, ADAMTS19, ADAMTSL3, THSD4, CILP, ADAMTS12, THBS1, SPON2, ADAMTS2, SSPO, ADAMTS5	1704	65	18559	2.01073	1	0.944605	44.974
INTERPRO	IPR010294:ADAM-TS Spacer 1	6	0.34227	0.0631529	TSHZ2, ADAMTS19, THSD4, ADAMTS12, ADAMTS2, ADAMTS5	1704	24	18559	2.72286	1	0.970101	68.3205
INTERPRO	IPR010909:PLAC	5	0.285225	0.0764307	ADAMTS19, ADAMTSL3, THSD4, ADAMTS12, ADAMTS2	1704	18	18559	3.0254	1	0.973857	75.3656
INTERPRO	IPR013273:Peptidase M12B, ADAM-TS	5	0.285225	0.173064	ADAMTS19, ADAMTSL3, ADAMTS12, ADAMTS2, ADAMTS5	1704	24	18559	2.26905	1	0.994306	96.4862
INTERPRO	IPR002870:Peptidase M12B, propeptide	5	0.285225	0.506576	ADAMTS19, ADAMTS12, ADAMTS2, ADAMTS5, ADAM15	1704	40	18559	1.36143	1	0.999972	99.9996
INTERPRO	IPR001590:Peptidase M12B, ADAM/reprolysin	5	0.285225	0.506576	ADAMTS19, ADAMTS12, ADAMTS2, ADAMTS5, ADAM15	1704	40	18559	1.36143	1	0.999972	99.9996
INTERPRO	IPR024079:Metallopeptidase, catalytic domain	8	0.456361	0.622622	ADAMTS19, MMP23B, ADAMTS12, ADAMTS2, MMP2, ADAMTS5, MMP11, ADAM15	1704	81	18559	1.0757	1	0.999997	100
INTERPRO	IPR006586:ADAM, cysteine-rich	3	0.171135	0.7416	ADAMTS19, ADAMTS5, ADAM15	1704	28	18559	1.16694	1	1	100
Annotation Cluster 50	Enrichment Score: 0.8092751140425043
Category	Term	Count	%	PValue	Genes	List Total	Pop Hits	Pop Total	Fold Enrichment	Bonferroni	Benjamini	FDR
UP_KEYWORDS	Cobalt	4	0.22818	0.128867	PDF, MTR, LMBRD1, TCN2	1747	15	20581	3.14154	1	0.437928	86.4491
GOTERM_BP_DIRECT	GO:0009235~cobalamin metabolic process	5	0.285225	0.131725	MTR, LMBRD1, TCN2, AMN, MMAA	1593	21	16792	2.50979	1	0.946641	93.1499
REACTOME_PATHWAY	R-HSA-196741:R-HSA-196741	5	0.285225	0.148459	MTR, LMBRD1, TCN2, AMN, MMAA	901	21	9075	2.39813	1	0.80435	92.1193
GOTERM_BP_DIRECT	GO:0015889~cobalamin transport	3	0.171135	0.171552	LMBRD1, TCN2, AMN	1593	8	16792	3.95292	1	0.970281	97.1903
GOTERM_MF_DIRECT	GO:0031419~cobalamin binding	3	0.171135	0.207879	MTR, LMBRD1, TCN2	1604	9	16881	3.5081	1	0.962652	97.8872
Annotation Cluster 51	Enrichment Score: 0.808633197968529
Category	Term	Count	%	PValue	Genes	List Total	Pop Hits	Pop Total	Fold Enrichment	Bonferroni	Benjamini	FDR
INTERPRO	IPR019805:Heat shock protein Hsp90, conserved site	3	0.171135	0.0445347	HSP90AB1, HSP90B1, HSP90AA1	1704	4	18559	8.16857	1	0.956371	55.1906
INTERPRO	IPR003594:Histidine kinase-like ATPase, ATP-binding domain	6	0.34227	0.181064	HSP90AB1, PDK1, HSP90B1, HSP90AA1, SMCHD1, MORC3	1704	33	18559	1.98026	1	0.995087	97.0394
INTERPRO	IPR020575:Heat shock protein Hsp90, N-terminal	3	0.171135	0.197057	HSP90AB1, HSP90B1, HSP90AA1	1704	9	18559	3.63048	1	0.996302	97.9085
INTERPRO	IPR020568:Ribosomal protein S5 domain 2-type fold	7	0.399315	0.212948	HSP90AB1, HSP90B1, HSP90AA1, MRPS5, EEF2, FUK, RPS2	1704	44	18559	1.73273	1	0.99683	98.5294
INTERPRO	IPR001404:Heat shock protein Hsp90	3	0.171135	0.26757	HSP90AB1, HSP90B1, HSP90AA1	1704	11	18559	2.97039	1	0.998841	99.5859
Annotation Cluster 52	Enrichment Score: 0.8057366024684828
Category	Term	Count	%	PValue	Genes	List Total	Pop Hits	Pop Total	Fold Enrichment	Bonferroni	Benjamini	FDR
KEGG_PATHWAY	hsa04921:Oxytocin signaling pathway	23	1.31204	0.0685381	EGFR, CAMK1G, GNAI2, GNAI1, ADCY5, MYLK4, CACNG4, OXTR, EEF2, CACNA2D2, PPP1CB, CACNA2D4, MAPK1, NRAS, KRAS, CAMK4, GNAQ, CALML3, GUCY1B3, PRKACB, NFATC2, PLCB2, NFATC3	727	150	6879	1.45087	1	0.354899	60.9701
KEGG_PATHWAY	hsa04720:Long-term potentiation	11	0.627496	0.153309	MAPK1, NRAS, KRAS, EP300, CAMK4, GNAQ, CALML3, RAP1A, PRKACB, PLCB2, PPP1CB	727	66	6879	1.57703	1	0.495897	88.978
KEGG_PATHWAY	hsa04912:GnRH signaling pathway	12	0.684541	0.364158	EGFR, MAPK1, NRAS, KRAS, GNAQ, CALML3, ADCY5, MAP3K1, MAPK9, PRKACB, PLCB2, MMP2	727	91	6879	1.24776	1	0.745397	99.7522
Annotation Cluster 53	Enrichment Score: 0.7941085571240999
Category	Term	Count	%	PValue	Genes	List Total	Pop Hits	Pop Total	Fold Enrichment	Bonferroni	Benjamini	FDR
INTERPRO	IPR027413:GroEL-like equatorial domain	5	0.285225	0.0424036	CCT5, CCT4, MKKS, CCT2, HSPD1	1704	15	18559	3.63048	1	0.961213	53.3964
INTERPRO	IPR002423:Chaperonin Cpn60/TCP-1	5	0.285225	0.0525574	CCT5, CCT4, MKKS, CCT2, HSPD1	1704	16	18559	3.40357	1	0.961576	61.3773
INTERPRO	IPR027409:GroEL-like apical domain	5	0.285225	0.0525574	CCT5, CCT4, MKKS, CCT2, HSPD1	1704	16	18559	3.40357	1	0.961576	61.3773
REACTOME_PATHWAY	R-HSA-5620922:R-HSA-5620922	6	0.34227	0.0707942	MCHR1, CCT5, CCT4, MKKS, CCT2, TTC8	901	23	9075	2.62752	1	0.656804	68.6775
INTERPRO	IPR017998:Chaperone tailless complex polypeptide 1 (TCP-1)	4	0.22818	0.0906352	CCT5, CCT4, CCT2, HSPD1	1704	12	18559	3.63048	1	0.977465	81.2531
GOTERM_BP_DIRECT	GO:0051131~chaperone-mediated protein complex assembly	4	0.22818	0.118642	HSP90AA1, MKKS, CCT2, HSPD1	1593	13	16792	3.24342	1	0.935227	90.9013
REACTOME_PATHWAY	R-HSA-389957:R-HSA-389957	6	0.34227	0.13822	PFDN1, CCT5, CCT4, PFDN5, PFDN4, CCT2	901	28	9075	2.15832	1	0.792718	90.4801
GOTERM_BP_DIRECT	GO:1904871~positive regulation of protein localization to Cajal body	3	0.171135	0.171552	CCT5, CCT4, CCT2	1593	8	16792	3.95292	1	0.970281	97.1903
GOTERM_BP_DIRECT	GO:0032212~positive regulation of telomere maintenance via telomerase	6	0.34227	0.181753	MAPK1, CCT5, CCT4, HMBOX1, TNKS, CCT2	1593	32	16792	1.97646	1	0.975396	97.7791
REACTOME_PATHWAY	R-HSA-390471:R-HSA-390471	7	0.399315	0.18488	CCT5, HDAC3, CCT4, AP3M1, FBXW2, CCT2, KIFC3	901	39	9075	1.80782	1	0.842893	96.0515
INTERPRO	IPR002194:Chaperonin TCP-1, conserved site	3	0.171135	0.197057	CCT5, CCT4, CCT2	1704	9	18559	3.63048	1	0.996302	97.9085
GOTERM_BP_DIRECT	GO:1904851~positive regulation of establishment of protein localization to telomere	3	0.171135	0.207363	CCT5, CCT4, CCT2	1593	9	16792	3.51371	1	0.984246	98.7855
REACTOME_PATHWAY	R-HSA-390450:R-HSA-390450	3	0.171135	0.260678	CCT5, CCT4, CCT2	901	10	9075	3.02164	1	0.910093	99.1561
INTERPRO	IPR027410:TCP-1-like chaperonin intermediate domain	3	0.171135	0.302957	CCT5, CCT4, CCT2	1704	12	18559	2.72286	1	0.999212	99.827
GOTERM_BP_DIRECT	GO:1904874~positive regulation of telomerase RNA localization to Cajal body	3	0.171135	0.422983	CCT5, CCT4, CCT2	1593	15	16792	2.10822	1	0.999273	99.9971
GOTERM_BP_DIRECT	GO:0007339~binding of sperm to zona pellucida	5	0.285225	0.427158	B4GALT1, CCT5, CCT4, ARSA, CCT2	1593	35	16792	1.50587	1	0.999313	99.9974
REACTOME_PATHWAY	R-HSA-389960:R-HSA-389960	3	0.171135	0.763651	CCT5, CCT4, CCT2	901	27	9075	1.11913	1	0.998625	100
Annotation Cluster 54	Enrichment Score: 0.7838602630263065
Category	Term	Count	%	PValue	Genes	List Total	Pop Hits	Pop Total	Fold Enrichment	Bonferroni	Benjamini	FDR
GOTERM_BP_DIRECT	GO:0006024~glycosaminoglycan biosynthetic process	9	0.513406	0.0411955	GPC4, GCNT2, HS3ST5, NDST2, XYLT1, HS3ST1, UGDH, PDGFRB, EXT1	1593	42	16792	2.25881	1	0.771385	54.9981
INTERPRO	IPR000863:Sulfotransferase domain	6	0.34227	0.1974	HS3ST5, NDST2, DSEL, HS3ST1, SULT1C3, CHST1	1704	34	18559	1.92202	1	0.996126	97.9242
KEGG_PATHWAY	hsa00534:Glycosaminoglycan biosynthesis - heparan sulfate / heparin	5	0.285225	0.243236	HS3ST5, NDST2, XYLT1, HS3ST1, EXT1	727	24	6879	1.97129	1	0.614664	97.5108
REACTOME_PATHWAY	R-HSA-2022928:R-HSA-2022928	5	0.285225	0.370111	GPC4, HS3ST5, NDST2, HS3ST1, EXT1	901	31	9075	1.62454	1	0.957575	99.9329
Annotation Cluster 55	Enrichment Score: 0.7731819382066301
Category	Term	Count	%	PValue	Genes	List Total	Pop Hits	Pop Total	Fold Enrichment	Bonferroni	Benjamini	FDR
REACTOME_PATHWAY	R-HSA-4641262:R-HSA-4641262	7	0.399315	0.0804757	PPP2R5D, GSK3B, PPP2CB, LRP6, WNT8A, WNT8B, APC	901	31	9075	2.27435	1	0.684957	73.4574
REACTOME_PATHWAY	R-HSA-5467337:R-HSA-5467337	4	0.22818	0.155404	PPP2R5D, GSK3B, PPP2CB, APC	901	14	9075	2.87775	1	0.810644	93.0762
REACTOME_PATHWAY	R-HSA-5467348:R-HSA-5467348	4	0.22818	0.155404	PPP2R5D, GSK3B, PPP2CB, APC	901	14	9075	2.87775	1	0.810644	93.0762
REACTOME_PATHWAY	R-HSA-5467340:R-HSA-5467340	4	0.22818	0.155404	PPP2R5D, GSK3B, PPP2CB, APC	901	14	9075	2.87775	1	0.810644	93.0762
REACTOME_PATHWAY	R-HSA-5358752:R-HSA-5358752	4	0.22818	0.180754	PPP2R5D, GSK3B, PPP2CB, APC	901	15	9075	2.6859	1	0.840903	95.7234
REACTOME_PATHWAY	R-HSA-5358751:R-HSA-5358751	4	0.22818	0.180754	PPP2R5D, GSK3B, PPP2CB, APC	901	15	9075	2.6859	1	0.840903	95.7234
REACTOME_PATHWAY	R-HSA-5358747:R-HSA-5358747	4	0.22818	0.180754	PPP2R5D, GSK3B, PPP2CB, APC	901	15	9075	2.6859	1	0.840903	95.7234
REACTOME_PATHWAY	R-HSA-5358749:R-HSA-5358749	4	0.22818	0.180754	PPP2R5D, GSK3B, PPP2CB, APC	901	15	9075	2.6859	1	0.840903	95.7234
REACTOME_PATHWAY	R-HSA-5339716:R-HSA-5339716	4	0.22818	0.180754	PPP2R5D, GSK3B, PPP2CB, APC	901	15	9075	2.6859	1	0.840903	95.7234
REACTOME_PATHWAY	R-HSA-195253:R-HSA-195253	10	0.570451	0.228998	PSMA1, PSMB4, PSMC6, PPP2R5D, GSK3B, PPP2CB, PSMA3, SHFM1, UBC, APC	901	68	9075	1.4812	1	0.886737	98.3618
REACTOME_PATHWAY	R-HSA-196299:R-HSA-196299	4	0.22818	0.234247	PPP2R5D, GSK3B, PPP2CB, APC	901	17	9075	2.36992	1	0.889042	98.5295
Annotation Cluster 56	Enrichment Score: 0.7642248834361458
Category	Term	Count	%	PValue	Genes	List Total	Pop Hits	Pop Total	Fold Enrichment	Bonferroni	Benjamini	FDR
UP_KEYWORDS	Electron transport	16	0.912721	0.0391743	NDUFB3, NDUFA5, NDUFB5, NDUFA2, ENOX2, TMX4, NDUFA6, NDUFAB1, FADS2, NDUFV3, NDUFS6, UQCR10, CYBRD1, TXNRD1, ND6, ENOX1	1747	108	20581	1.7453	1	0.21762	43.9517
GOTERM_MF_DIRECT	GO:0008137~NADH dehydrogenase (ubiquinone) activity	9	0.513406	0.0807346	NDUFV3, NDUFB3, NDUFA5, NDUFS6, NDUFA2, NDUFB5, NDUFA6, NDUFAB1, ND6	1604	48	16881	1.97331	1	0.86536	75.1746
UP_KEYWORDS	Respiratory chain	10	0.570451	0.0832956	NDUFV3, NDUFB3, NDUFA5, NDUFS6, UQCR10, NDUFA2, NDUFB5, NDUFA6, NDUFAB1, ND6	1747	63	20581	1.86996	1	0.353721	71.6342
GOTERM_BP_DIRECT	GO:0006120~mitochondrial electron transport, NADH to ubiquinone	9	0.513406	0.0882271	NDUFV3, NDUFB3, NDUFA5, NDUFS6, NDUFA2, NDUFB5, NDUFA6, NDUFAB1, ND6	1593	49	16792	1.93612	1	0.904217	82.6764
GOTERM_BP_DIRECT	GO:0032981~mitochondrial respiratory chain complex I assembly	10	0.570451	0.139019	NDUFV3, NDUFB3, NDUFA5, NDUFS6, NDUFA2, OXA1L, NDUFB5, NDUFA6, NDUFAB1, ND6	1593	63	16792	1.67319	1	0.951608	94.1633
REACTOME_PATHWAY	R-HSA-6799198:R-HSA-6799198	9	0.513406	0.174174	NDUFV3, NDUFB3, NDUFA5, NDUFS6, NDUFA2, NDUFB5, NDUFA6, NDUFAB1, ND6	901	55	9075	1.64817	1	0.837067	95.1468
KEGG_PATHWAY	hsa00190:Oxidative phosphorylation	18	1.02681	0.235606	NDUFB3, NDUFA5, ATP5E, NDUFA2, ATP5J2, NDUFB5, NDUFA6, NDUFAB1, ATP5F1, ATP6V1H, ATP6V1B2, NDUFV3, ATP6V0C, NDUFS6, ATP6V1A, UQCR10, ATP5L, ND6	727	133	6879	1.28059	1	0.619343	97.1568
KEGG_PATHWAY	hsa04932:Non-alcoholic fatty liver disease (NAFLD)	20	1.1409	0.240552	BID, NDUFB3, NDUFA5, NDUFA2, NDUFB5, NDUFA6, NDUFAB1, NDUFV3, AKT1, TNFRSF1A, NDUFS6, UQCR10, CASP7, GSK3B, RAC1, IL1B, MAPK9, FAS, EIF2AK3, PIK3R1	727	151	6879	1.25327	1	0.614419	97.3912
KEGG_PATHWAY	hsa05012:Parkinson's disease	18	1.02681	0.32772	NDUFB3, NDUFA5, ATP5E, NDUFA2, NDUFB5, DRD1, GNAI2, GNAI1, NDUFA6, ADCY5, TH, NDUFAB1, ATP5F1, NDUFV3, NDUFS6, UQCR10, PRKACB, ND6	727	142	6879	1.19943	1	0.714356	99.4814
REACTOME_PATHWAY	R-HSA-611105:R-HSA-611105	11	0.627496	0.333418	NDUFV3, NDUFB3, NDUFA5, NDUFS6, UQCR10, NDUFA2, NDUFB5, NDUFA6, NDUFAB1, ND6, SCO2	901	85	9075	1.30345	1	0.944475	99.8359
UP_KEYWORDS	Ubiquinone	5	0.285225	0.345394	NDUFB3, NDUFA5, NDUFS6, NDUFB5, ND6	1747	35	20581	1.68297	1	0.699432	99.7842
KEGG_PATHWAY	hsa05016:Huntington's disease	21	1.19795	0.560736	NDUFB3, NDUFA5, ATP5E, NDUFA2, NDUFB5, POLR2L, HTT, NDUFA6, RCOR1, NDUFAB1, ATP5F1, CLTC, NDUFV3, NDUFS6, UQCR10, EP300, GNAQ, CREB3L1, PLCB2, HAP1, AP2M1	727	192	6879	1.03493	1	0.836529	99.9982
Annotation Cluster 57	Enrichment Score: 0.750425420381134
Category	Term	Count	%	PValue	Genes	List Total	Pop Hits	Pop Total	Fold Enrichment	Bonferroni	Benjamini	FDR
REACTOME_PATHWAY	R-HSA-429947:R-HSA-429947	6	0.34227	0.0707942	PARN, CNOT8, PAN3, EIF4A2, CNOT1, PABPC1	901	23	9075	2.62752	1	0.656804	68.6775
GOTERM_MF_DIRECT	GO:0004535~poly(A)-specific ribonuclease activity	4	0.22818	0.119075	PARN, CNOT8, PAN3, CNOT1	1604	13	16881	3.23825	1	0.919821	87.7351
GOTERM_BP_DIRECT	GO:0000289~nuclear-transcribed mRNA poly(A) tail shortening	6	0.34227	0.134551	PARN, CNOT8, PAN3, EIF4A2, CNOT1, PABPC1	1593	29	16792	2.18092	1	0.947565	93.5608
GOTERM_BP_DIRECT	GO:0090503~RNA phosphodiester bond hydrolysis, exonucleolytic	5	0.285225	0.271768	PARN, CNOT8, PAN3, DCP2, CNOT1	1593	28	16792	1.88234	1	0.993718	99.7569
KEGG_PATHWAY	hsa03018:RNA degradation	9	0.513406	0.574079	PARN, CNOT8, PAN3, DCP2, EXOSC3, CNOT1, HSPD1, PABPC1, EXOSC1	727	77	6879	1.10597	1	0.840597	99.9988
Annotation Cluster 58	Enrichment Score: 0.7395693636539041
Category	Term	Count	%	PValue	Genes	List Total	Pop Hits	Pop Total	Fold Enrichment	Bonferroni	Benjamini	FDR
GOTERM_MF_DIRECT	GO:0000166~nucleotide binding	42	2.39589	0.08802	RALYL, ENOX2, ADCY5, CPEB4, SYNJ1, RBM5, ATP2B1, PARN, TIA1, TARDBP, MSI1, POU4F3, GPSM2, DND1, PABPC1, TNRC6B, TNRC6A, RBM12, EWSR1, RDM1, RBM26, PABPN1, RBM24, PRTFDC1, HSP90AA1, RBM41, RPL23A, SPEN, AARSD1, HNRNPR, SAFB2, MRPL23, POLDIP3, ESRP1, SLC27A6, AKAP7, GUCY1B3, RNPC3, HNRNPH1, MATR3, ENOX1, REV3L	1604	348	16881	1.27018	1	0.876535	78.2378
INTERPRO	IPR012677:Nucleotide-binding, alpha-beta plait	32	1.82544	0.0920889	RALYL, ENOX2, CPEB4, SYNJ1, RBM5, PARN, TARDBP, TIA1, MSI1, POU4F3, DND1, PABPC1, TNRC6B, TNRC6A, EWSR1, RBM12, RDM1, RBM26, PABPN1, RBM24, RBM41, RPL23A, SPEN, HNRNPR, SAFB2, MRPL23, POLDIP3, ESRP1, RNPC3, HNRNPH1, MATR3, ENOX1	1704	264	18559	1.32017	1	0.977525	81.7742
INTERPRO	IPR000504:RNA recognition motif domain	27	1.54022	0.135811	RALYL, ENOX2, CPEB4, SYNJ1, RBM5, TARDBP, TIA1, POU4F3, MSI1, DND1, PABPC1, EWSR1, RBM12, RDM1, RBM26, PABPN1, RBM24, RBM41, SPEN, HNRNPR, SAFB2, POLDIP3, ESRP1, RNPC3, HNRNPH1, MATR3, ENOX1	1704	226	18559	1.30119	1	0.988438	92.3619
GOTERM_MF_DIRECT	GO:0003676~nucleic acid binding	58	3.30861	0.999995	CNOT8, ENOX2, CPEB4, SYNJ1, RBM5, ZEB2, ZEB1, ZNF346, ZBTB38, ZFP91, PARN, DDX18, TIA1, TARDBP, POU4F3, DHX35, RTEL1, RDM1, PABPN1, ZBTB20, RREB1, ZFX, SPEN, HNRNPR, ZCCHC14, EIF4A2, ESRP1, ZNF438, MATR3, ENOX1, RALYL, ARPP21, ZFP64, ENPP1, MSI1, BCL6, PABPC1, GFI1, ZNF423, PINX1, RBM26, SPRN, RBM24, KLF8, ZBTB41, YTHDC2, SAFB2, R3HDM4, POLDIP3, GPATCH2, ZBTB5, HIVEP1, RNPC3, HNRNPH1, ZFHX3, GPAT…	1604	985	16881	0.619706	1	1	100
Annotation Cluster 59	Enrichment Score: 0.7388977895596488
Category	Term	Count	%	PValue	Genes	List Total	Pop Hits	Pop Total	Fold Enrichment	Bonferroni	Benjamini	FDR
REACTOME_PATHWAY	R-HSA-114604:R-HSA-114604	10	0.570451	0.0983701	AKT1, IL5, RAC1, COL1A2, SHC1, JAK2, COL1A1, PIK3R1, RHOG, CSF2RA	901	56	9075	1.7986	1	0.718925	80.546
REACTOME_PATHWAY	R-HSA-392451:R-HSA-392451	8	0.456361	0.193879	AKT1, IL5, GNB4, SHC1, JAK2, GNG12, PIK3R1, CSF2RA	901	48	9075	1.67869	1	0.85542	96.6871
REACTOME_PATHWAY	R-HSA-512988:R-HSA-512988	5	0.285225	0.209802	IL5, SHC1, JAK2, PIK3R1, CSF2RA	901	24	9075	2.09836	1	0.867694	97.5832
REACTOME_PATHWAY	R-HSA-912526:R-HSA-912526	5	0.285225	0.276825	IL5, SHC1, JAK2, PIK3R1, CSF2RA	901	27	9075	1.86521	1	0.919942	99.4048
Annotation Cluster 60	Enrichment Score: 0.7296425870435674
Category	Term	Count	%	PValue	Genes	List Total	Pop Hits	Pop Total	Fold Enrichment	Bonferroni	Benjamini	FDR
GOTERM_BP_DIRECT	GO:0016973~poly(A)+ mRNA export from nucleus	6	0.34227	0.0101648	ZC3H3, PABPN1, PCID2, POLDIP3, ZC3H11A, THOC2	1593	15	16792	4.21645	1	0.509179	17.6275
REACTOME_PATHWAY	R-HSA-77595:R-HSA-77595	5	0.285225	0.0665495	PABPN1, NCBP1, PAPOLA, CSTF3, CPSF2	901	16	9075	3.14754	1	0.644066	66.3372
GOTERM_BP_DIRECT	GO:0031124~mRNA 3'-end processing	9	0.513406	0.0967638	PABPN1, NCBP1, PAPOLA, CSTF3, POLDIP3, CDC40, ZC3H11A, THOC2, CPSF2	1593	50	16792	1.8974	1	0.916356	85.509
GOTERM_BP_DIRECT	GO:0006369~termination of RNA polymerase II transcription	10	0.570451	0.149024	PABPN1, NCBP1, PAPOLA, CSTF3, POLDIP3, CDC40, ZC3H11A, THOC2, CPSF2, SETX	1593	64	16792	1.64705	1	0.959709	95.3247
REACTOME_PATHWAY	R-HSA-72187:R-HSA-72187	9	0.513406	0.174174	PABPN1, NCBP1, PAPOLA, CSTF3, POLDIP3, CDC40, ZC3H11A, THOC2, CPSF2	901	55	9075	1.64817	1	0.837067	95.1468
REACTOME_PATHWAY	R-HSA-109688:R-HSA-109688	9	0.513406	0.299439	PABPN1, NCBP1, PAPOLA, CSTF3, POLDIP3, CDC40, ZC3H11A, THOC2, CPSF2	901	64	9075	1.41639	1	0.932059	99.6398
GOTERM_BP_DIRECT	GO:0006406~mRNA export from nucleus	12	0.684541	0.348674	NCBP1, UPF1, AGFG1, POLDIP3, SMG7, SHFM1, CDC40, SMG1, NUP188, ZC3H11A, THOC2, CPSF2	1593	100	16792	1.26493	1	0.997825	99.9708
UP_KEYWORDS	mRNA transport	10	0.570451	0.549527	ZC3H3, NCBP1, XPO1, AGFG1, POLDIP3, TNKS, NUP188, ZC3H11A, THOC2, XPO7	1747	106	20581	1.11139	1	0.854443	99.999
GOTERM_BP_DIRECT	GO:0006405~RNA export from nucleus	6	0.34227	0.606796	NCBP1, POLDIP3, CDC40, NUP188, ZC3H11A, THOC2	1593	55	16792	1.14994	1	0.999974	100
REACTOME_PATHWAY	R-HSA-159236:R-HSA-159236	6	0.34227	0.854312	NCBP1, POLDIP3, CDC40, NUP188, ZC3H11A, THOC2	901	72	9075	0.839345	1	0.999696	100
Annotation Cluster 61	Enrichment Score: 0.7286443336939191
Category	Term	Count	%	PValue	Genes	List Total	Pop Hits	Pop Total	Fold Enrichment	Bonferroni	Benjamini	FDR
GOTERM_BP_DIRECT	GO:0007264~small GTPase mediated signal transduction	33	1.88249	0.0409917	RAB7A, RAB9B, RASGEF1B, ARHGAP18, ITSN1, RRAGC, ARL5A, DOCK1, KRAS, HMOX1, RAC1, RAPGEF6, RAB24, RAB6B, RAB6A, AGAP1, DOCK10, DOCK11, RHOG, RABL3, DOCK7, DOCK5, RALGDS, DOCK4, NRAS, RND3, RAB30, ARF1, RAB35, RIN2, RAP1A, RAB12, ARL13B	1593	246	16792	1.41405	1	0.772111	54.8161
UP_KEYWORDS	Prenylation	21	1.19795	0.0771315	CPLX4, RAP2B, RAB7A, CPLX3, CAMK1G, RAB9B, GNG12, RND3, NRAS, RAB30, KRAS, RAB35, RAC1, DNAJA1, RAB24, RAP1A, RAB6B, RAB12, RAB6A, YKT6, RHOG	1747	168	20581	1.4726	1	0.336871	68.7421
UP_KEYWORDS	GTP-binding	36	2.05362	0.144296	RAB7A, ADSS, SEPT2, GNAI2, RAB9B, GNAI1, RRAGC, ARL5A, KRAS, RAC1, RAB24, RAB6B, RAB6A, TUBG1, AGAP1, SAR1A, RHOG, RAP2B, GUCY2F, GTPBP1, DNM1L, RABL3, EEF2, SEPT10, MMAA, NRAS, RND3, RAB30, NOLC1, GNAQ, ARF1, RAB35, RAP1A, RAB12, GUCY1B3, ARL13B	1747	343	20581	1.23647	1	0.457522	89.54
INTERPRO	IPR005225:Small GTP-binding protein domain	20	1.1409	0.193324	RAP2B, RAB7A, RAB9B, EEF2, RND3, NRAS, ARL5A, RAB30, KRAS, ARF1, RAB35, RAC1, RAB24, RAP1A, RAB6B, RAB12, RAB6A, SAR1A, RHOG, ARL13B	1704	167	18559	1.30436	1	0.996068	97.7303
INTERPRO	IPR001806:Small GTPase superfamily	16	0.912721	0.293368	RAP2B, RAB7A, RAB9B, RND3, NRAS, RAB30, KRAS, RAB35, RAC1, RAB24, RAP1A, RAB6B, RAB12, RAB6A, AGAP1, RHOG	1704	139	18559	1.25369	1	0.999128	99.7799
GOTERM_MF_DIRECT	GO:0005525~GTP binding	39	2.22476	0.424058	HSP90AB1, RAB7A, ADSS, SEPT2, GNAI2, RAB9B, GNAI1, FKBP4, RRAGC, ARL5A, KRAS, RAC1, RAB24, RAB6B, RAB6A, TUBG1, AGAP1, SAR1A, RHOG, RAP2B, GUCY2F, GTPBP1, DNM1L, RABL3, HSP90AA1, EEF2, SEPT10, MMAA, NRAS, RND3, RAB30, NOLC1, GNAQ, ARF1, RAB35, RAP1A, RAB12, GUCY1B3, ARL13B	1604	384	16881	1.06888	1	0.994137	99.9892
GOTERM_MF_DIRECT	GO:0003924~GTPase activity	21	1.19795	0.723077	RAB7A, GTPBP1, DNM1L, GNAI2, GNAI1, EEF2, MMAA, RRAGC, RND3, RAB30, KRAS, GNAQ, ARF1, RAB35, RAC1, TBCC, RAP1A, RAB6B, TUBG1, RAB6A, RHOG	1604	234	16881	0.94449	1	0.999873	100
Annotation Cluster 62	Enrichment Score: 0.7278720477597961
Category	Term	Count	%	PValue	Genes	List Total	Pop Hits	Pop Total	Fold Enrichment	Bonferroni	Benjamini	FDR
REACTOME_PATHWAY	R-HSA-182971:R-HSA-182971	6	0.34227	0.0601065	EPS15, EGFR, UBC, HGS, EPS15L1, STAM	901	22	9075	2.74695	1	0.6109	62.4699
GOTERM_BP_DIRECT	GO:0042059~negative regulation of epidermal growth factor receptor signaling pathway	7	0.399315	0.120586	EPS15, EGFR, UBC, HGS, EPS15L1, STAM, AP2M1	1593	36	16792	2.04966	1	0.9344	91.2748
INTERPRO	IPR003903:Ubiquitin interacting motif	4	0.22818	0.302354	EPS15, HGS, EPS15L1, STAM	1704	21	18559	2.07456	1	0.999243	99.8243
REACTOME_PATHWAY	R-HSA-917729:R-HSA-917729	4	0.22818	0.559471	SNF8, UBC, HGS, STAM	901	29	9075	1.38926	1	0.988361	99.9998
Annotation Cluster 63	Enrichment Score: 0.7266379451205428
Category	Term	Count	%	PValue	Genes	List Total	Pop Hits	Pop Total	Fold Enrichment	Bonferroni	Benjamini	FDR
REACTOME_PATHWAY	R-HSA-450604:R-HSA-450604	5	0.285225	0.0804674	AKT1, PARN, DCP2, EXOSC3, EXOSC1	901	17	9075	2.96239	1	0.689931	73.4536
REACTOME_PATHWAY	R-HSA-450385:R-HSA-450385	5	0.285225	0.0804674	AKT1, DCP2, YWHAB, EXOSC3, EXOSC1	901	17	9075	2.96239	1	0.689931	73.4536
REACTOME_PATHWAY	R-HSA-380994:R-HSA-380994	6	0.34227	0.0950596	ATF6, PARN, DCP2, EXOSC3, NFYA, EXOSC1	901	25	9075	2.41731	1	0.714873	79.3855
REACTOME_PATHWAY	R-HSA-450513:R-HSA-450513	4	0.22818	0.234247	DCP2, YWHAB, EXOSC3, EXOSC1	901	17	9075	2.36992	1	0.889042	98.5295
GOTERM_BP_DIRECT	GO:0043928~exonucleolytic nuclear-transcribed mRNA catabolic process involved in deadenylation-dependent decay	4	0.22818	0.527583	CNOT8, DCP2, EXOSC3, EXOSC1	1593	29	16792	1.45395	1	0.999875	99.9999
KEGG_PATHWAY	hsa03018:RNA degradation	9	0.513406	0.574079	PARN, CNOT8, PAN3, DCP2, EXOSC3, CNOT1, HSPD1, PABPC1, EXOSC1	727	77	6879	1.10597	1	0.840597	99.9988
Annotation Cluster 64	Enrichment Score: 0.7133008374994407
Category	Term	Count	%	PValue	Genes	List Total	Pop Hits	Pop Total	Fold Enrichment	Bonferroni	Benjamini	FDR
REACTOME_PATHWAY	R-HSA-3769402:R-HSA-3769402	10	0.570451	0.0198229	AKT1, XPO1, RBBP5, TCF7, SOX2, PYGO1, UBC, SOX7, TCF7L2, APC	901	42	9075	2.39813	1	0.45652	27.1337
GOTERM_BP_DIRECT	GO:1904837~beta-catenin-TCF complex assembly	6	0.34227	0.386746	RBBP5, TCF7, EP300, PYGO1, TRRAP, TCF7L2	1593	43	16792	1.47085	1	0.998789	99.9907
REACTOME_PATHWAY	R-HSA-201722:R-HSA-201722	6	0.34227	0.945156	RBBP5, TCF7, EP300, PYGO1, TRRAP, TCF7L2	901	88	9075	0.686737	1	0.999989	100
Annotation Cluster 65	Enrichment Score: 0.7053857417274306
Category	Term	Count	%	PValue	Genes	List Total	Pop Hits	Pop Total	Fold Enrichment	Bonferroni	Benjamini	FDR
GOTERM_BP_DIRECT	GO:0030206~chondroitin sulfate biosynthetic process	6	0.34227	0.081853	XYLT1, CHST9, CHPF2, CSPG5, DCN, DSE	1593	25	16792	2.52987	1	0.890835	80.2274
GOTERM_BP_DIRECT	GO:0030203~glycosaminoglycan metabolic process	5	0.285225	0.293722	GPC4, GNS, CHST9, CSPG5, DCN	1593	29	16792	1.81743	1	0.995327	99.864
REACTOME_PATHWAY	R-HSA-2022870:R-HSA-2022870	4	0.22818	0.318325	CHST9, CHPF2, CSPG5, DCN	901	20	9075	2.01443	1	0.93986	99.7662
Annotation Cluster 66	Enrichment Score: 0.6949483475381397
Category	Term	Count	%	PValue	Genes	List Total	Pop Hits	Pop Total	Fold Enrichment	Bonferroni	Benjamini	FDR
UP_KEYWORDS	Usher syndrome	4	0.22818	0.0751358	HARS, PCDH15, CIB2, USH2A	1747	12	20581	3.92692	1	0.332148	67.7484
UP_KEYWORDS	Retinitis pigmentosa	10	0.570451	0.270245	GUCA1B, HGSNAT, FSCN2, HARS, PCDH15, TTC8, CIB2, PRPH2, USH2A, RHO	1747	83	20581	1.41937	1	0.633139	98.9583
GOTERM_BP_DIRECT	GO:0045494~photoreceptor cell maintenance	5	0.285225	0.405088	MKKS, PCDH15, CIB2, USH2A, RHO	1593	34	16792	1.55016	1	0.999084	99.9948
Annotation Cluster 67	Enrichment Score: 0.692478360998402
Category	Term	Count	%	PValue	Genes	List Total	Pop Hits	Pop Total	Fold Enrichment	Bonferroni	Benjamini	FDR
GOTERM_BP_DIRECT	GO:0055003~cardiac myofibril assembly	5	0.285225	0.0214069	MYL2, PDGFRA, PDGFRB, TTN, CSRP3	1593	12	16792	4.39213	1	0.655545	33.6827
GOTERM_BP_DIRECT	GO:0060048~cardiac muscle contraction	6	0.34227	0.425573	MYL2, GAA, MTOR, TTN, CSRP3, TNNI2	1593	45	16792	1.40548	1	0.999302	99.9973
GOTERM_MF_DIRECT	GO:0008307~structural constituent of muscle	3	0.171135	0.918412	MYL2, TTN, CSRP3	1604	42	16881	0.751737	1	1	100
Annotation Cluster 68	Enrichment Score: 0.6886535792344245
Category	Term	Count	%	PValue	Genes	List Total	Pop Hits	Pop Total	Fold Enrichment	Bonferroni	Benjamini	FDR
INTERPRO	IPR018247:EF-Hand 1, calcium-binding site	23	1.31204	0.092595	GPD2, GUCA1B, TESC, MYL2, SPARCL1, HPCAL4, CAPSL, EFCAB3, S100A9, EPS15L1, SPARC, ITSN1, LPCAT2, P4HTM, NECAB2, EPS15, SMOC2, CALML3, RASGRP1, CALN1, PLCD1, CIB2, PPP2R3C	1704	178	18559	1.40732	1	0.97666	81.9524
INTERPRO	IPR011992:EF-hand-like domain	30	1.71135	0.266611	MYL2, S100A9, EFCAB3, UTRN, FSTL1, EPS15L1, ITSN1, NECAB2, SMOC2, CALML3, RASGRP1, AIF1L, PLCD1, CALN1, CIB2, PLCB2, TBC1D9B, GUCA1B, GPD2, TESC, SYNRG, SPARCL1, CAPSL, HPCAL4, SPARC, LPCAT2, P4HTM, EPS15, CBLB, PPP2R3C	1704	279	18559	1.17112	1	0.998877	99.5763
INTERPRO	IPR002048:EF-hand domain	24	1.36908	0.347996	GPD2, GUCA1B, TESC, MYL2, SPARCL1, HPCAL4, CAPSL, EFCAB3, S100A9, EPS15L1, FSTL1, ITSN1, LPCAT2, P4HTM, NECAB2, EPS15, SMOC2, CALML3, RASGRP1, AIF1L, CALN1, PLCD1, CIB2, TBC1D9B	1704	228	18559	1.14647	1	0.999629	99.9467
Annotation Cluster 69	Enrichment Score: 0.6863158100112404
Category	Term	Count	%	PValue	Genes	List Total	Pop Hits	Pop Total	Fold Enrichment	Bonferroni	Benjamini	FDR
KEGG_PATHWAY	hsa05216:Thyroid cancer	8	0.456361	0.0278941	MAPK1, NRAS, TCF7, RET, KRAS, NCOA4, NTRK1, TCF7L2	727	29	6879	2.61025	0.999676	0.257383	31.2633
KEGG_PATHWAY	hsa05214:Glioma	13	0.741586	0.037246	EGFR, IGF1, AKT1, NRAS, MAPK1, KRAS, CALML3, PDGFRA, TGFA, PDGFRB, SHC1, MTOR, PIK3R1	727	65	6879	1.89243	0.999979	0.27171	39.5277
KEGG_PATHWAY	hsa04012:ErbB signaling pathway	16	0.912721	0.0374112	EGFR, AKT1, NRAS, MAPK1, CBLB, KRAS, CDKN1B, PAK2, GSK3B, PAK4, TGFA, MAPK9, SHC1, MTOR, CRK, PIK3R1	727	87	6879	1.74017	0.99998	0.266105	39.665
KEGG_PATHWAY	hsa05211:Renal cell carcinoma	13	0.741586	0.0413385	VHL, AKT1, NRAS, MAPK1, EP300, KRAS, PAK2, PAK4, RAC1, TGFA, RAP1A, CRK, PIK3R1	727	66	6879	1.86376	0.999994	0.270589	42.8467
KEGG_PATHWAY	hsa04917:Prolactin signaling pathway	13	0.741586	0.0665133	TH, SOCS5, AKT1, NRAS, MAPK1, KRAS, SLC2A2, GSK3B, MAPK9, SHC1, JAK2, PRL, PIK3R1	727	71	6879	1.73251	1	0.352337	59.8307
KEGG_PATHWAY	hsa05213:Endometrial cancer	10	0.570451	0.0918903	AKT1, EGFR, MAPK1, NRAS, TCF7, KRAS, GSK3B, TCF7L2, PIK3R1, APC	727	52	6879	1.81965	1	0.397665	72.1209
KEGG_PATHWAY	hsa04660:T cell receptor signaling pathway	16	0.912721	0.101609	IL4, IL5, PDCD1, MAP3K7, AKT1, NRAS, MAPK1, KRAS, PAK2, RASGRP1, GSK3B, PAK4, NFATC2, NFATC3, PIK3R1, DLG1	727	100	6879	1.51395	1	0.413668	75.8256
KEGG_PATHWAY	hsa05221:Acute myeloid leukemia	10	0.570451	0.130814	JUP, AKT1, MAPK1, NRAS, TCF7, KRAS, RUNX1T1, MTOR, TCF7L2, PIK3R1	727	56	6879	1.68967	1	0.4632	84.3985
KEGG_PATHWAY	hsa05220:Chronic myeloid leukemia	11	0.627496	0.224589	AKT1, MAPK1, NRAS, CBLB, CDKN1B, KRAS, BCR, TGFBR2, SHC1, CRK, PIK3R1	727	72	6879	1.44561	1	0.608656	96.5632
REACTOME_PATHWAY	R-HSA-2424491:R-HSA-2424491	5	0.285225	0.346662	NRAS, KRAS, RAC1, SHC1, PIK3R1	901	30	9075	1.67869	1	0.947674	99.8805
KEGG_PATHWAY	hsa05223:Non-small cell lung cancer	8	0.456361	0.378138	AKT1, EGFR, MAPK1, NRAS, KRAS, TGFA, RARB, PIK3R1	727	56	6879	1.35174	1	0.754711	99.8154
KEGG_PATHWAY	hsa04664:Fc epsilon RI signaling pathway	9	0.513406	0.428994	IL4, AKT1, MAPK1, NRAS, KRAS, IL5, RAC1, MAPK9, PIK3R1	727	68	6879	1.25235	1	0.78033	99.9404
KEGG_PATHWAY	hsa04662:B cell receptor signaling pathway	9	0.513406	0.445639	AKT1, MAPK1, NRAS, KRAS, GSK3B, RAC1, NFATC2, NFATC3, PIK3R1	727	69	6879	1.2342	1	0.784994	99.9597
KEGG_PATHWAY	hsa05161:Hepatitis B	16	0.912721	0.573762	YWHAB, BIRC5, AKT1, NRAS, MAPK1, EP300, KRAS, CDKN1B, MAP3K1, BCL2, CREB3L1, MAPK9, FAS, NFATC2, NFATC3, PIK3R1	727	145	6879	1.0441	1	0.842562	99.9988
KEGG_PATHWAY	hsa04370:VEGF signaling pathway	7	0.399315	0.634684	AKT1, MAPK1, NRAS, KRAS, RAC1, NFATC2, PIK3R1	727	61	6879	1.08582	1	0.866544	99.9998
KEGG_PATHWAY	hsa05160:Hepatitis C	14	0.798631	0.658312	EGFR, AKT1, TNFRSF1A, MAPK1, NRAS, KRAS, GSK3B, PPP2CB, MAPK9, PIAS1, CLDN25, EIF2AK3, PIK3R1, CLDN23	727	133	6879	0.996018	1	0.877944	99.9999
REACTOME_PATHWAY	R-HSA-2871796:R-HSA-2871796	8	0.456361	0.77254	MAPK1, NRAS, KRAS, PAK2, MAP3K1, RAC1, MAPK9, SHC1	901	87	9075	0.926174	1	0.998736	100
KEGG_PATHWAY	hsa04960:Aldosterone-regulated sodium reabsorption	4	0.22818	0.795319	MAPK1, KRAS, IGF1, PIK3R1	727	39	6879	0.970479	1	0.932637	100
KEGG_PATHWAY	hsa04650:Natural killer cell mediated cytotoxicity	11	0.627496	0.842796	BID, PRF1, MAPK1, NRAS, KRAS, RAC1, SHC1, FAS, NFATC2, PIK3R1, IFNGR1	727	122	6879	0.853147	1	0.951193	100
Annotation Cluster 70	Enrichment Score: 0.6649661764234849
Category	Term	Count	%	PValue	Genes	List Total	Pop Hits	Pop Total	Fold Enrichment	Bonferroni	Benjamini	FDR
GOTERM_MF_DIRECT	GO:0008237~metallopeptidase activity	13	0.741586	0.0799532	AMZ1, ADAMTS19, ADAMTSL3, ENPEP, MMP2, DNPEP, MMP23B, PAPPA2, ADAMTS2, MYSM1, ADAMTS5, ADAM15, DPEP2	1604	81	16881	1.68909	1	0.871547	74.823
UP_KEYWORDS	Zymogen	24	1.36908	0.142576	PLAT, CTSZ, ADAMTS19, F13A1, HEXB, F7, MMP2, MMP11, PCSK1, GGT5, PSMB4, F5, MMP23B, CASP7, F2, CTSE, PAPPA2, ADAMTS12, ADAMTS2, MBTPS1, PROS1, HGFAC, ADAMTS5, ADAM15	1747	214	20581	1.32121	1	0.460794	89.2312
UP_KEYWORDS	Metalloprotease	18	1.02681	0.146448	CPO, AGBL2, AMZ1, ADAMTS19, AGBL5, RNPEPL1, ENPEP, MMP2, MMP11, DNPEP, MMP23B, PAPPA2, ADAMTS12, ADAMTS2, ADAMTS5, MYSM1, DPEP2, ADAM15	1747	152	20581	1.39509	1	0.460359	89.9147
UP_KEYWORDS	Collagen degradation	4	0.22818	0.192266	ADAMTS2, MMP2, MMP11, ADAM15	1747	18	20581	2.61795	1	0.533928	95.4653
GOTERM_MF_DIRECT	GO:0004222~metalloendopeptidase activity	12	0.684541	0.512284	TSHZ2, ADAMTS19, MMP23B, FAP, THSD4, PAPPA2, ADAMTS12, ADAMTS2, MMP2, ADAMTS5, MMP11, ADAM15	1604	113	16881	1.11763	1	0.99776	99.9993
INTERPRO	IPR024079:Metallopeptidase, catalytic domain	8	0.456361	0.622622	ADAMTS19, MMP23B, ADAMTS12, ADAMTS2, MMP2, ADAMTS5, MMP11, ADAM15	1704	81	18559	1.0757	1	0.999997	100
Annotation Cluster 71	Enrichment Score: 0.6600595276062524
Category	Term	Count	%	PValue	Genes	List Total	Pop Hits	Pop Total	Fold Enrichment	Bonferroni	Benjamini	FDR
REACTOME_PATHWAY	R-HSA-2173788:R-HSA-2173788	6	0.34227	0.108584	XPO1, TGFBR2, UBC, SMAD3, SMAD2, PPP1CB	901	26	9075	2.32434	1	0.747215	83.7525
REACTOME_PATHWAY	R-HSA-3304356:R-HSA-3304356	3	0.171135	0.112588	TGFBR2, SMAD3, SMAD2	901	6	9075	5.03607	1	0.748371	84.8687
REACTOME_PATHWAY	R-HSA-3315487:R-HSA-3315487	3	0.171135	0.147593	TGFBR2, SMAD3, SMAD2	901	7	9075	4.31663	1	0.805564	91.9916
REACTOME_PATHWAY	R-HSA-3656532:R-HSA-3656532	3	0.171135	0.147593	TGFBR2, SMAD3, SMAD2	901	7	9075	4.31663	1	0.805564	91.9916
GOTERM_BP_DIRECT	GO:0048701~embryonic cranial skeleton morphogenesis	6	0.34227	0.165381	IRX5, TGFBR2, PDGFRA, WNT9B, SMAD3, SMAD2	1593	31	16792	2.04022	1	0.96804	96.7653
GOTERM_BP_DIRECT	GO:0010718~positive regulation of epithelial to mesenchymal transition	6	0.34227	0.198693	DAB2, GCNT2, TGFBR2, SMAD3, SMAD2, COL1A1	1593	33	16792	1.91657	1	0.98196	98.5069
REACTOME_PATHWAY	R-HSA-2173796:R-HSA-2173796	6	0.34227	0.206383	CCNT2, CCNK, TFDP2, UBC, SMAD3, SMAD2	901	32	9075	1.88853	1	0.867356	97.4125
GOTERM_BP_DIRECT	GO:0030512~negative regulation of transforming growth factor beta receptor signaling pathway	9	0.513406	0.258359	ASPN, GLG1, SKOR2, TGFBR2, UBC, SMAD3, TGFBR3, SMAD2, HSPA5	1593	64	16792	1.48234	1	0.992483	99.6563
REACTOME_PATHWAY	R-HSA-2173789:R-HSA-2173789	3	0.171135	0.337215	TGFBR2, SMAD3, SMAD2	901	12	9075	2.51804	1	0.945579	99.8501
GOTERM_BP_DIRECT	GO:0007179~transforming growth factor beta receptor signaling pathway	10	0.570451	0.512354	MAP3K7, GCNT2, COL3A1, TGFBR2, COL1A2, UBC, SMAD3, TGFBR3, SMAD2, HPGD	1593	92	16792	1.14577	1	0.999839	99.9999
REACTOME_PATHWAY	R-HSA-2173795:R-HSA-2173795	3	0.171135	0.680637	UBC, SMAD3, SMAD2	901	23	9075	1.31376	1	0.996286	100
Annotation Cluster 72	Enrichment Score: 0.6580366256415631
Category	Term	Count	%	PValue	Genes	List Total	Pop Hits	Pop Total	Fold Enrichment	Bonferroni	Benjamini	FDR
UP_KEYWORDS	Photoreceptor protein	4	0.22818	0.0917367	CRY2, OPN1LW, OPN4, RHO	1747	13	20581	3.62485	1	0.361388	75.1921
UP_KEYWORDS	Chromophore	4	0.22818	0.128867	CRY2, OPN1LW, OPN4, RHO	1747	15	20581	3.14154	1	0.437928	86.4491
INTERPRO	IPR001760:Opsin	3	0.171135	0.129628	OPN1LW, OPN4, RHO	1704	7	18559	4.66776	1	0.987788	91.3394
GOTERM_BP_DIRECT	GO:0018298~protein-chromophore linkage	4	0.22818	0.188842	CRY2, OPN1LW, OPN4, RHO	1593	16	16792	2.63528	1	0.978119	98.1172
UP_KEYWORDS	Retinal protein	3	0.171135	0.238297	OPN1LW, OPN4, RHO	1747	11	20581	3.21294	1	0.590833	98.062
INTERPRO	IPR027430:Visual pigments (opsins) retinal binding site	3	0.171135	0.26757	OPN1LW, OPN4, RHO	1704	11	18559	2.97039	1	0.998841	99.5859
GOTERM_MF_DIRECT	GO:0009881~photoreceptor activity	3	0.171135	0.281164	OPN1LW, OPN4, RHO	1604	11	16881	2.87027	1	0.98039	99.5763
REACTOME_PATHWAY	R-HSA-419771:R-HSA-419771	3	0.171135	0.299119	OPN1LW, OPN4, RHO	901	11	9075	2.74695	1	0.933198	99.6372
GOTERM_MF_DIRECT	GO:0008020~G-protein coupled photoreceptor activity	3	0.171135	0.35387	OPN1LW, OPN4, RHO	1604	13	16881	2.42869	1	0.988899	99.9275
GOTERM_BP_DIRECT	GO:0007602~phototransduction	4	0.22818	0.478574	GUCA1B, OPN1LW, OPN4, RHO	1593	27	16792	1.56165	1	0.999715	99.9996
Annotation Cluster 73	Enrichment Score: 0.6524696565737071
Category	Term	Count	%	PValue	Genes	List Total	Pop Hits	Pop Total	Fold Enrichment	Bonferroni	Benjamini	FDR
INTERPRO	IPR004743:Monocarboxylate transporter	3	0.171135	0.0697627	SLC16A5, SLC16A7, SLC16A8	1704	5	18559	6.53486	1	0.972114	72.0363
GOTERM_MF_DIRECT	GO:0015293~symporter activity	9	0.513406	0.106489	SLC16A5, SLC38A2, SLC22A18, SLC24A4, SLC16A7, SLC45A1, SLC16A8, SLC5A9, SLC5A10	1604	51	16881	1.85723	1	0.909817	84.489
GOTERM_BP_DIRECT	GO:0035879~plasma membrane lactate transport	3	0.171135	0.280517	SLC16A5, SLC16A7, SLC16A8	1593	11	16792	2.87485	1	0.994549	99.8067
GOTERM_MF_DIRECT	GO:0015129~lactate transmembrane transporter activity	3	0.171135	0.281164	SLC16A5, SLC16A7, SLC16A8	1604	11	16881	2.87027	1	0.98039	99.5763
GOTERM_MF_DIRECT	GO:0008028~monocarboxylic acid transmembrane transporter activity	3	0.171135	0.35387	SLC16A5, SLC16A7, SLC16A8	1604	13	16881	2.42869	1	0.988899	99.9275
INTERPRO	IPR011701:Major facilitator superfamily	7	0.399315	0.586804	SLC16A5, SLC22A18, SLC16A7, SLC45A1, SLC16A8, SLC18A3, SLC46A1	1704	67	18559	1.13791	1	0.999993	100
Annotation Cluster 74	Enrichment Score: 0.6451640587033312
Category	Term	Count	%	PValue	Genes	List Total	Pop Hits	Pop Total	Fold Enrichment	Bonferroni	Benjamini	FDR
GOTERM_BP_DIRECT	GO:0070588~calcium ion transmembrane transport	18	1.02681	0.0567117	TRPM3, DENND5A, TRPM6, TRPM5, STIM2, CACNG4, CACNA2D2, PKD1L2, CACNA2D4, PKD2L2, ATP2B1, SLC24A4, PSEN1, ATP2A3, PKD1, NALCN, IL1RAPL1, TMCO1	1593	119	16792	1.59445	1	0.838759	66.9825
GOTERM_MF_DIRECT	GO:0005262~calcium channel activity	10	0.570451	0.21725	TRPM3, TRPM6, DENND5A, SLC24A4, PSEN1, PKD1, CACNG4, TMCO1, PKD1L2, PKD2L2	1604	70	16881	1.50347	1	0.96518	98.2649
UP_KEYWORDS	Calcium transport	11	0.627496	0.318685	ATP2B1, TRPM3, TRPM6, SLC24A4, ATP2A3, STIM2, STIM1, CACNG4, CACNA2D2, TMCO1, CACNA2D4	1747	98	20581	1.32233	1	0.68374	99.6149
UP_KEYWORDS	Calcium channel	6	0.34227	0.668881	TRPM3, TRPM6, CACNG4, CACNA2D2, TMCO1, CACNA2D4	1747	66	20581	1.07098	1	0.905099	100
Annotation Cluster 75	Enrichment Score: 0.6406954317028444
Category	Term	Count	%	PValue	Genes	List Total	Pop Hits	Pop Total	Fold Enrichment	Bonferroni	Benjamini	FDR
KEGG_PATHWAY	hsa04915:Estrogen signaling pathway	21	1.19795	0.00305747	EGFR, HSP90AB1, HSP90AA1, GNAI2, GNAI1, FKBP4, ADCY5, MMP2, AKT1, NRAS, MAPK1, HSP90B1, KRAS, GNAQ, CALML3, CREB3L1, SHC1, PRKACB, PLCB2, PIK3R1, HSPA8	727	99	6879	2.00713	0.580902	0.0699072	3.97652
KEGG_PATHWAY	hsa04540:Gap junction	16	0.912721	0.0408906	EGFR, DRD1, GNAI2, GNAI1, ADCY5, LPAR1, NRAS, MAPK1, KRAS, GNAQ, PDGFRA, PDGFRB, GUCY1B3, PDGFD, PRKACB, PLCB2	727	88	6879	1.7204	0.999993	0.274185	42.4918
KEGG_PATHWAY	hsa04725:Cholinergic synapse	19	1.08386	0.0416976	GNAI2, GNAI1, ADCY5, GNG12, AKT1, KCNQ5, NRAS, MAPK1, KRAS, CAMK4, GNAQ, BCL2, CREB3L1, SLC18A3, JAK2, GNB4, PRKACB, PLCB2, PIK3R1	727	111	6879	1.61965	0.999994	0.266668	43.1297
REACTOME_PATHWAY	R-HSA-400042:R-HSA-400042	7	0.399315	0.0529075	GNAI2, GNAI1, ADCY5, GNB4, ADRA2C, GNG12, CACNA2D2	901	28	9075	2.51804	1	0.579852	57.6582
KEGG_PATHWAY	hsa04924:Renin secretion	12	0.684541	0.0696471	AGTR1, GNAI2, GNAQ, CALML3, GNAI1, ADCY5, PDE3B, PDE3A, GUCY1B3, PRKACB, PLCB2, ADCYAP1	727	64	6879	1.77416	1	0.347622	61.5814
KEGG_PATHWAY	hsa04730:Long-term depression	10	0.570451	0.177062	MAPK1, NRAS, KRAS, GNAI2, GNAQ, GNAI1, PPP2CB, IGF1, GUCY1B3, PLCB2	727	60	6879	1.57703	1	0.541364	92.4403
KEGG_PATHWAY	hsa04971:Gastric acid secretion	11	0.627496	0.23758	GNAI2, CCKBR, GNAQ, CALML3, GNAI1, ADCY5, MYLK4, KCNE2, PRKACB, CA2, PLCB2	727	73	6879	1.42581	1	0.618241	97.2526
KEGG_PATHWAY	hsa04062:Chemokine signaling pathway	24	1.36908	0.238848	GNAI2, GNAI1, PREX1, HCK, ADCY5, CX3CL1, GNG12, ELMO1, CCL17, AKT1, CCR9, MAPK1, NRAS, KRAS, GSK3B, RAC1, RAP1A, JAK2, GNB4, SHC1, PRKACB, PLCB2, CRK, PIK3R1	727	186	6879	1.22093	1	0.615923	97.3125
KEGG_PATHWAY	hsa04270:Vascular smooth muscle contraction	15	0.855676	0.350773	ADORA2B, ADCY5, MYLK4, PPP1CB, AGTR1, ACTG2, MAPK1, GNAQ, CALML3, PLA2G12A, AVPR1B, GUCY1B3, CALCRL, PRKACB, PLCB2	727	117	6879	1.2131	1	0.736442	99.6734
KEGG_PATHWAY	hsa04912:GnRH signaling pathway	12	0.684541	0.364158	EGFR, MAPK1, NRAS, KRAS, GNAQ, CALML3, ADCY5, MAP3K1, MAPK9, PRKACB, PLCB2, MMP2	727	91	6879	1.24776	1	0.745397	99.7522
REACTOME_PATHWAY	R-HSA-392170:R-HSA-392170	4	0.22818	0.374827	GNAI2, GNAI1, GNB4, GNG12	901	22	9075	1.8313	1	0.957925	99.9405
KEGG_PATHWAY	hsa04726:Serotonergic synapse	14	0.798631	0.389081	CYP2J2, GNAI2, GNAI1, ADCY5, HTR4, GNG12, NRAS, MAPK1, KRAS, GNAQ, GNB4, PRKACB, PLCB2, HTR5A	727	111	6879	1.19343	1	0.763737	99.8541
REACTOME_PATHWAY	R-HSA-418597:R-HSA-418597	6	0.34227	0.504897	GNAI2, GNAI1, ADCY5, GNB4, ADRA2C, GNG12	901	47	9075	1.28581	1	0.982757	99.9985
GOTERM_BP_DIRECT	GO:0071377~cellular response to glucagon stimulus	5	0.285225	0.533223	ADCY5, PRKAR1A, GNB4, PRKACB, GNG12	1593	40	16792	1.31764	1	0.999889	99.9999
REACTOME_PATHWAY	R-HSA-202040:R-HSA-202040	4	0.22818	0.535033	GNAI2, GNAI1, GNB4, GNG12	901	28	9075	1.43888	1	0.986425	99.9994
KEGG_PATHWAY	hsa04727:GABAergic synapse	10	0.570451	0.548452	SLC38A2, GNAI2, TRAK2, GNAI1, ADCY5, GNB4, PRKACB, SLC38A1, GNG12, HAP1	727	85	6879	1.1132	1	0.840511	99.9973
KEGG_PATHWAY	hsa04713:Circadian entrainment	11	0.627496	0.553384	MAPK1, GNAI2, GNAQ, CALML3, GNAI1, ADCY5, GNB4, GUCY1B3, PRKACB, GNG12, PLCB2	727	95	6879	1.09562	1	0.839804	99.9977
KEGG_PATHWAY	hsa05032:Morphine addiction	10	0.570451	0.633085	DRD1, GNAI2, GNAI1, PDE4A, ADCY5, PDE3B, GNB4, PDE3A, PRKACB, GNG12	727	91	6879	1.0398	1	0.869175	99.9998
KEGG_PATHWAY	hsa04724:Glutamatergic synapse	12	0.684541	0.669734	MAPK1, SLC38A2, GNAI2, GNAQ, GNAI1, GRIK2, ADCY5, GNB4, PRKACB, SLC38A1, GNG12, PLCB2	727	114	6879	0.996018	1	0.880673	100
KEGG_PATHWAY	hsa04970:Salivary secretion	9	0.513406	0.699855	ATP2B1, GNAQ, CALML3, BST1, ADCY5, AQP5, GUCY1B3, PRKACB, PLCB2	727	86	6879	0.990227	1	0.889761	100
KEGG_PATHWAY	hsa04723:Retrograde endocannabinoid signaling	10	0.570451	0.752671	MAPK1, GNAI2, GNAQ, GNAI1, ADCY5, MAPK9, GNB4, PRKACB, GNG12, PLCB2	727	101	6879	0.936849	1	0.917531	100
Annotation Cluster 76	Enrichment Score: 0.6344487250357689
Category	Term	Count	%	PValue	Genes	List Total	Pop Hits	Pop Total	Fold Enrichment	Bonferroni	Benjamini	FDR
UP_KEYWORDS	Gamma-carboxyglutamic acid	5	0.285225	0.0411226	TGFBI, F2, POSTN, F7, PROS1	1747	16	20581	3.68149	1	0.224992	45.5759
REACTOME_PATHWAY	R-HSA-159763:R-HSA-159763	3	0.171135	0.222276	F2, F7, PROS1	901	9	9075	3.35738	1	0.880332	98.1208
REACTOME_PATHWAY	R-HSA-159740:R-HSA-159740	3	0.171135	0.260678	F2, F7, PROS1	901	10	9075	3.02164	1	0.910093	99.1561
REACTOME_PATHWAY	R-HSA-159782:R-HSA-159782	3	0.171135	0.260678	F2, F7, PROS1	901	10	9075	3.02164	1	0.910093	99.1561
GOTERM_BP_DIRECT	GO:0017187~peptidyl-glutamic acid carboxylation	3	0.171135	0.280517	F2, F7, PROS1	1593	11	16792	2.87485	1	0.994549	99.8067
INTERPRO	IPR017857:Coagulation factor, subgroup, Gla domain	3	0.171135	0.302957	F2, F7, PROS1	1704	12	18559	2.72286	1	0.999212	99.827
INTERPRO	IPR000294:Gamma-carboxyglutamic acid-rich (GLA) domain	3	0.171135	0.372521	F2, F7, PROS1	1704	14	18559	2.33388	1	0.999751	99.9729
GOTERM_BP_DIRECT	GO:0006465~signal peptide processing	4	0.22818	0.427304	IMMP1L, F2, F7, PROS1	1593	25	16792	1.68658	1	0.999302	99.9975
Annotation Cluster 77	Enrichment Score: 0.6298849138920777
Category	Term	Count	%	PValue	Genes	List Total	Pop Hits	Pop Total	Fold Enrichment	Bonferroni	Benjamini	FDR
INTERPRO	IPR013126:Heat shock protein 70 family	4	0.22818	0.153163	HSPH1, HSPA4L, HSPA5, HSPA8	1704	15	18559	2.90438	1	0.992099	94.6572
INTERPRO	IPR018181:Heat shock protein 70, conserved site	4	0.22818	0.153163	HSPH1, HSPA4L, HSPA5, HSPA8	1704	15	18559	2.90438	1	0.992099	94.6572
REACTOME_PATHWAY	R-HSA-3371453:R-HSA-3371453	8	0.456361	0.549585	MAPK1, HSPH1, GSK3B, HSPA4L, NUP188, HSPA5, YWHAE, HSPA8	901	70	9075	1.1511	1	0.987477	99.9997
Annotation Cluster 78	Enrichment Score: 0.6199079568857766
Category	Term	Count	%	PValue	Genes	List Total	Pop Hits	Pop Total	Fold Enrichment	Bonferroni	Benjamini	FDR
GOTERM_BP_DIRECT	GO:1903077~negative regulation of protein localization to plasma membrane	3	0.171135	0.136938	DAB2, CLTC, AP2M1	1593	7	16792	4.51762	1	0.949814	93.8898
REACTOME_PATHWAY	R-HSA-196025:R-HSA-196025	3	0.171135	0.299119	DAB2, CLTC, AP2M1	901	11	9075	2.74695	1	0.933198	99.6372
REACTOME_PATHWAY	R-HSA-190873:R-HSA-190873	3	0.171135	0.337215	DAB2, CLTC, AP2M1	901	12	9075	2.51804	1	0.945579	99.8501
Annotation Cluster 79	Enrichment Score: 0.6071200909401844
Category	Term	Count	%	PValue	Genes	List Total	Pop Hits	Pop Total	Fold Enrichment	Bonferroni	Benjamini	FDR
GOTERM_BP_DIRECT	GO:1903543~positive regulation of exosomal secretion	5	0.285225	0.0469908	RAB7A, SNF8, HGS, STAM, PDCD6IP	1593	15	16792	3.51371	1	0.795198	59.8896
REACTOME_PATHWAY	R-HSA-917729:R-HSA-917729	4	0.22818	0.559471	SNF8, UBC, HGS, STAM	901	29	9075	1.38926	1	0.988361	99.9998
GOTERM_BP_DIRECT	GO:0036258~multivesicular body assembly	4	0.22818	0.573917	SNF8, HGS, STAM, PDCD6IP	1593	31	16792	1.36014	1	0.999949	100
Annotation Cluster 80	Enrichment Score: 0.5996605015177503
Category	Term	Count	%	PValue	Genes	List Total	Pop Hits	Pop Total	Fold Enrichment	Bonferroni	Benjamini	FDR
UP_KEYWORDS	TPR repeat	19	1.08386	0.174645	AIPL1, TTC34, NASP, FKBP4, SMG7, TTC27, TTC8, TTC17, TTC3, TTC1, P4HA1, RAPSN, CABIN1, GPSM2, TMTC3, MTOR, OGT, TTC39C, UNC45B	1747	167	20581	1.34033	1	0.506182	93.8009
INTERPRO	IPR013026:Tetratricopeptide repeat-containing domain	16	0.912721	0.228977	AIPL1, TTC34, NASP, FKBP4, TTC27, TTC8, TTC17, TTC3, TTC1, P4HA1, RAPSN, CABIN1, GPSM2, TMTC3, OGT, UNC45B	1704	132	18559	1.32017	1	0.997693	98.9766
INTERPRO	IPR019734:Tetratricopeptide repeat	16	0.912721	0.283827	AIPL1, TTC34, NASP, FKBP4, TTC27, TTC8, TTC17, TTC3, TTC1, P4HA1, RAPSN, CABIN1, GPSM2, TMTC3, OGT, UNC45B	1704	138	18559	1.26277	1	0.998977	99.7212
INTERPRO	IPR011990:Tetratricopeptide-like helical	23	1.31204	0.351849	AIPL1, CSTF3, TTC34, NASP, FKBP4, SMG7, PRPF39, TTC27, TTC8, TRRAP, CLTC, TTC17, TTC3, TTC1, P4HA1, RAPSN, CABIN1, GPSM2, TMTC3, MTOR, OGT, TTC39C, UNC45B	1704	218	18559	1.1491	1	0.999626	99.952
Annotation Cluster 81	Enrichment Score: 0.5837065938937298
Category	Term	Count	%	PValue	Genes	List Total	Pop Hits	Pop Total	Fold Enrichment	Bonferroni	Benjamini	FDR
UP_KEYWORDS	Spliceosome	16	0.912721	0.119514	RBM5, HNRNPR, SF3B1, HNRNPK, FRG1, SRRM2, CDC40, RNPC3, PABPC1, DHX35, CWC22, HNRNPH1, HSPA8, SNRNP25, ZCCHC8, PRPF38A	1747	127	20581	1.48419	1	0.419923	84.1815
UP_KEYWORDS	mRNA processing	35	1.99658	0.143489	NCBP1, APOBEC4, RBM5, WBP11, SF3B1, HNRNPK, SCAF11, FRG1, TARDBP, SRRM2, CDC40, MBNL3, DHX35, PABPC1, HSPA8, ZCCHC8, PABPN1, KHDRBS1, CSTF3, PAN3, SAP18, PRPF39, YTHDC1, AFF2, HNRNPR, PAPOLA, PAPD4, ESRP1, RNPC3, CWC22, HNRNPH1, THOC2, CPSF2, SNRNP25, PRPF38A	1747	332	20581	1.24195	1	0.458012	89.3962
UP_KEYWORDS	mRNA splicing	27	1.54022	0.216595	NCBP1, RBM5, WBP11, SF3B1, SCAF11, HNRNPK, FRG1, TARDBP, SRRM2, CDC40, MBNL3, DHX35, PABPC1, HSPA8, ZCCHC8, SAP18, YTHDC1, PRPF39, AFF2, HNRNPR, ESRP1, RNPC3, CWC22, THOC2, HNRNPH1, SNRNP25, PRPF38A	1747	260	20581	1.22339	1	0.567559	97.0885
GOTERM_BP_DIRECT	GO:0000398~mRNA splicing, via spliceosome	25	1.42613	0.278859	PABPN1, NCBP1, CSTF3, RBM41, POLR2L, RBM5, SPEN, HNRNPR, SF3B1, PAPOLA, HNRNPK, FRG1, SRRM2, CDC40, DNAJC8, PABPC1, RNPC3, DHX35, CWC22, HNRNPH1, CPSF2, NOVA1, HSPA8, SNRNP25, ZCCHC8	1593	222	16792	1.18706	1	0.994441	99.7981
REACTOME_PATHWAY	R-HSA-72163:R-HSA-72163	19	1.08386	0.492332	PABPN1, NCBP1, CSTF3, CHERP, POLR2L, RBM5, WBP11, HNRNPR, SF3B1, PAPOLA, HNRNPK, SRRM2, CDC40, DNAJC8, CWC22, HNRNPH1, CPSF2, HSPA8, PRPF38A	901	177	9075	1.08119	1	0.980959	99.9978
GOTERM_BP_DIRECT	GO:0008380~RNA splicing	16	0.912721	0.616926	NCBP1, RBM5, SAP18, AFF2, WBP11, RRAGC, SCAF11, TARDBP, CDC40, ESRP1, MBNL3, RNPC3, THOC2, SNRNP25, NOVA1, PRPF38A	1593	166	16792	1.01601	1	0.99998	100
Annotation Cluster 82	Enrichment Score: 0.5743721309947051
Category	Term	Count	%	PValue	Genes	List Total	Pop Hits	Pop Total	Fold Enrichment	Bonferroni	Benjamini	FDR
GOTERM_MF_DIRECT	GO:0017112~Rab guanyl-nucleotide exchange factor activity	7	0.399315	0.0595376	DENND6B, RAB3GAP2, DENND5A, SBF2, RIN2, RAB3IL1, DENND1A	1604	30	16881	2.45567	1	0.838009	63.7954
INTERPRO	IPR005112:dDENN domain	3	0.171135	0.43911	DENND5A, SBF2, DENND1A	1704	16	18559	2.04214	1	0.999919	99.9962
INTERPRO	IPR001194:DENN domain	3	0.171135	0.43911	DENND5A, SBF2, DENND1A	1704	16	18559	2.04214	1	0.999919	99.9962
INTERPRO	IPR005113:uDENN domain	3	0.171135	0.43911	DENND5A, SBF2, DENND1A	1704	16	18559	2.04214	1	0.999919	99.9962
Annotation Cluster 83	Enrichment Score: 0.5718403516015553
Category	Term	Count	%	PValue	Genes	List Total	Pop Hits	Pop Total	Fold Enrichment	Bonferroni	Benjamini	FDR
GOTERM_MF_DIRECT	GO:0004407~histone deacetylase activity	8	0.456361	0.0717168	HDAC4, HDAC3, RBBP4, RCOR1, MTA3, SAP18, MTA1, CHD4	1604	39	16881	2.15883	1	0.86499	70.8212
GOTERM_BP_DIRECT	GO:0016575~histone deacetylation	7	0.399315	0.267744	HDAC4, RBBP4, MTA3, SAP18, MTA1, TBL1X, CHD4	1593	46	16792	1.60408	1	0.99347	99.7301
REACTOME_PATHWAY	R-HSA-73762:R-HSA-73762	7	0.399315	0.321292	RBBP4, POLR2L, RRN3, TAF1D, MTA3, MTA1, CHD4	901	47	9075	1.50011	1	0.940542	99.7818
REACTOME_PATHWAY	R-HSA-3214815:R-HSA-3214815	8	0.456361	0.83637	HDAC3, RBBP4, RCOR1, MTA3, SAP18, MTA1, TBL1X, CHD4	901	94	9075	0.857204	1	0.999593	100
Annotation Cluster 84	Enrichment Score: 0.568474620355591
Category	Term	Count	%	PValue	Genes	List Total	Pop Hits	Pop Total	Fold Enrichment	Bonferroni	Benjamini	FDR
REACTOME_PATHWAY	R-HSA-1912408:R-HSA-1912408	6	0.34227	0.154235	EP300, MAML2, TFDP2, TNRC6B, RBPJ, TNRC6A	901	29	9075	2.08389	1	0.811158	92.9232
REACTOME_PATHWAY	R-HSA-2644606:R-HSA-2644606	9	0.513406	0.199819	MIB1, HDAC4, HDAC3, EP300, MAML2, UBC, JAG1, RBPJ, TBL1X	901	57	9075	1.59034	1	0.862287	97.0527
REACTOME_PATHWAY	R-HSA-2894862:R-HSA-2894862	9	0.513406	0.199819	MIB1, HDAC4, HDAC3, EP300, MAML2, UBC, JAG1, RBPJ, TBL1X	901	57	9075	1.59034	1	0.862287	97.0527
REACTOME_PATHWAY	R-HSA-2122947:R-HSA-2122947	7	0.399315	0.321292	HDAC4, HDAC3, EP300, MAML2, UBC, RBPJ, TBL1X	901	47	9075	1.50011	1	0.940542	99.7818
REACTOME_PATHWAY	R-HSA-2197563:R-HSA-2197563	3	0.171135	0.337215	EP300, MAML2, RBPJ	901	12	9075	2.51804	1	0.945579	99.8501
KEGG_PATHWAY	hsa04330:Notch signaling pathway	6	0.34227	0.581953	EP300, PSEN1, MAML2, JAG1, RBPJ, RBPJL	727	48	6879	1.18277	1	0.842521	99.999
Annotation Cluster 85	Enrichment Score: 0.565477132719987
Category	Term	Count	%	PValue	Genes	List Total	Pop Hits	Pop Total	Fold Enrichment	Bonferroni	Benjamini	FDR
UP_KEYWORDS	Oxidoreductase	58	3.30861	0.14029	ALDH8A1, CYB5R3, ACOX1, PXDN, HTATIP2, CYB5R2, ENOX2, CYP2J2, HMGCR, ADH1C, CYP2W1, HPDL, KDM1B, FAR2, PECR, TYR, PLOD1, P4HA1, HMOX1, LOXL4, SCD5, LOX, LOXL2, CYP1A2, POR, MOXD1, SCCPDH, CYBRD1, TXNRD1, JMJD1C, ENOX1, HSD3B2, PAM, ALDH18A1, ME2, TH, UGDH, SESN2, ALDH3A2, GPD1L, ALDH1A1, CBR1, AKR1A1, GAPDH, ND6, GPD2, PTGR1, PAOX, PYROXD2, FADS2, CYP20A1, DBH, P4HTM, SDR42E1, AGMO, HPGD, DCXR, C…	1747	582	20581	1.17403	1	0.457556	88.8077
GOTERM_MF_DIRECT	GO:0016491~oxidoreductase activity	22	1.25499	0.346982	CYB5R3, PAOX, PTGR1, HTATIP2, CYB5R2, PYROXD2, ADH1C, CYP1A2, POR, ALDH3A2, ALDH1A1, KDM1B, FAR2, SCCPDH, TYR, AKR1A1, TXNRD1, SCD5, HPGD, DCXR, CRYZL1, ENOX1	1604	200	16881	1.15767	1	0.989107	99.9136
GOTERM_BP_DIRECT	GO:0055114~oxidation-reduction process	59	3.36566	0.413272	ALDH8A1, CYB5R3, OXA1L, PXDN, HTATIP2, CYB5R2, ENOX2, CYP2J2, HMGCR, CYP2W1, HPDL, KDM1B, FAR2, PECR, TYR, PLOD1, P4HA1, LOXL4, SCD5, LOX, LOXL2, CYP1A2, POR, MOXD1, SCCPDH, CYBRD1, TXNRD1, JMJD1C, ENOX1, HSD3B2, PAM, ALDH18A1, ME2, TMX4, TH, UGDH, ALDH3A2, GPD1L, ALDH1A1, CBR1, AKR1A1, GSTK1, SCO2, GPD2, PTGR1, PAOX, PYROXD2, NDUFA6, FADS2, CYP20A1, DBH, P4HTM, STAB1, SDR42E1, AGMO, SH3BGRL3, HP…	1593	592	16792	1.05055	1	0.999178	99.996
Annotation Cluster 86	Enrichment Score: 0.5598781469618
Category	Term	Count	%	PValue	Genes	List Total	Pop Hits	Pop Total	Fold Enrichment	Bonferroni	Benjamini	FDR
INTERPRO	IPR008971:HSP40/DnaJ peptide-binding	3	0.171135	0.197057	DNAJA1, DNAJB13, DNAJB4	1704	9	18559	3.63048	1	0.996302	97.9085
INTERPRO	IPR002939:Chaperone DnaJ, C-terminal	3	0.171135	0.197057	DNAJA1, DNAJB13, DNAJB4	1704	9	18559	3.63048	1	0.996302	97.9085
INTERPRO	IPR001623:DnaJ domain	7	0.399315	0.325071	DNAJC5B, DNAJC22, DNAJC8, DNAJA1, DNAJB13, DNAJB4, GAK	1704	51	18559	1.4949	1	0.99947	99.902
INTERPRO	IPR018253:DnaJ domain, conserved site	4	0.22818	0.456378	DNAJC5B, DNAJA1, DNAJB13, DNAJB4	1704	27	18559	1.61355	1	0.999937	99.9978
Annotation Cluster 87	Enrichment Score: 0.5578022440436952
Category	Term	Count	%	PValue	Genes	List Total	Pop Hits	Pop Total	Fold Enrichment	Bonferroni	Benjamini	FDR
UP_KEYWORDS	Initiation factor	9	0.513406	0.115435	EIF3A, BRF1, RRN3, EIF4A2, EIF1, DENR, EIF2AK3, EIF3M, EIF2B5	1747	58	20581	1.82805	1	0.416114	83.086
UP_KEYWORDS	Protein biosynthesis	17	0.969766	0.218145	BRF1, PDF, EEF2, AARSD1, DENR, WARS, EIF3A, RRN3, EIF4A2, HARS, LARS, EIF1, EEF1D, EIF2AK3, EIF3M, EIF2B5, GATC	1747	152	20581	1.31759	1	0.568111	97.1708
GOTERM_MF_DIRECT	GO:0003743~translation initiation factor activity	9	0.513406	0.219384	EIF3A, BRF1, RRN3, EIF4A2, EIF1, DENR, EIF2AK3, EIF3M, EIF2B5	1604	61	16881	1.55277	1	0.965377	98.3416
GOTERM_BP_DIRECT	GO:0006446~regulation of translational initiation	5	0.285225	0.449009	NCBP1, EIF3A, EIF4A2, EIF1, EIF3M	1593	36	16792	1.46404	1	0.999513	99.9988
GOTERM_BP_DIRECT	GO:0001731~formation of translation preinitiation complex	3	0.171135	0.655312	EIF3A, DENR, EIF3M	1593	23	16792	1.37493	1	0.999991	100
Annotation Cluster 88	Enrichment Score: 0.5503436312448925
Category	Term	Count	%	PValue	Genes	List Total	Pop Hits	Pop Total	Fold Enrichment	Bonferroni	Benjamini	FDR
GOTERM_BP_DIRECT	GO:0006611~protein export from nucleus	6	0.34227	0.149629	XPO1, XPO6, GSK3B, PKD1, STRADB, XPO7	1593	30	16792	2.10822	1	0.959224	95.3874
GOTERM_MF_DIRECT	GO:0008536~Ran GTPase binding	5	0.285225	0.316956	XPO1, XPO6, RANBP3, BIRC5, XPO7	1604	30	16881	1.75405	1	0.985886	99.8181
INTERPRO	IPR001494:Importin-beta, N-terminal	3	0.171135	0.470927	XPO1, XPO6, XPO7	1704	17	18559	1.92202	1	0.999947	99.9987
Annotation Cluster 89	Enrichment Score: 0.5494433205764844
Category	Term	Count	%	PValue	Genes	List Total	Pop Hits	Pop Total	Fold Enrichment	Bonferroni	Benjamini	FDR
KEGG_PATHWAY	hsa01040:Biosynthesis of unsaturated fatty acids	6	0.34227	0.087529	PECR, ACOX1, BAAT, ELOVL5, FADS2, SCD5	727	23	6879	2.46839	1	0.387883	70.2935
KEGG_PATHWAY	hsa01212:Fatty acid metabolism	9	0.513406	0.127755	ACAA2, PECR, ACOX1, CPT2, ELOVL5, ACACA, ECHS1, FADS2, SCD5	727	48	6879	1.77416	1	0.459988	83.6549
UP_KEYWORDS	Fatty acid metabolism	14	0.798631	0.252561	ACAA2, ACOX1, CPT2, ACACA, NDUFAB1, FADS2, ECHS1, PECR, BAAT, ELOVL5, PTGES, SLC27A6, SCD5, HPGD	1747	124	20581	1.33009	1	0.608589	98.5263
UP_KEYWORDS	Fatty acid biosynthesis	7	0.399315	0.277242	PECR, ELOVL5, PTGES, ACACA, NDUFAB1, FADS2, SCD5	1747	52	20581	1.58587	1	0.635355	99.094
GOTERM_BP_DIRECT	GO:0036109~alpha-linolenic acid metabolic process	3	0.171135	0.35312	ACOX1, ELOVL5, FADS2	1593	13	16792	2.43257	1	0.997955	99.9743
REACTOME_PATHWAY	R-HSA-2046106:R-HSA-2046106	3	0.171135	0.374657	ACOX1, ELOVL5, FADS2	901	13	9075	2.32434	1	0.95874	99.9402
GOTERM_BP_DIRECT	GO:0006636~unsaturated fatty acid biosynthetic process	3	0.171135	0.422983	ELOVL5, FADS2, SCD5	1593	15	16792	2.10822	1	0.999273	99.9971
GOTERM_BP_DIRECT	GO:0035338~long-chain fatty-acyl-CoA biosynthetic process	3	0.171135	0.917954	ELOVL5, ACACA, SCD5	1593	42	16792	0.752937	1	1	100
Annotation Cluster 90	Enrichment Score: 0.5283565501674583
Category	Term	Count	%	PValue	Genes	List Total	Pop Hits	Pop Total	Fold Enrichment	Bonferroni	Benjamini	FDR
INTERPRO	IPR000048:IQ motif, EF-hand binding site	13	0.741586	0.0997344	ACAA2, MYO18B, SCN3A, INVS, MYH3, SCN2A, IQCG, MYO1H, MYO9A, IQGAP1, RNF32, ASPM, IQSEC1	1704	87	18559	1.62746	1	0.976917	84.2974
GOTERM_MF_DIRECT	GO:0003774~motor activity	9	0.513406	0.287838	ACAA2, CGNL1, MYO18B, MYH3, CCDC102A, KIF15, DYNLT3, MYO1H, MYO9A	1604	66	16881	1.43513	1	0.981865	99.6369
UP_KEYWORDS	Motor protein	14	0.798631	0.358595	ACAA2, MYL2, KIF5B, MYH3, KIF15, DYNLT3, MYO1H, MYO9A, KIFC3, KIF2B, MYO18B, STARD9, DYNC1H1, KIF13B	1747	135	20581	1.22171	1	0.708604	99.8394
UP_KEYWORDS	Myosin	6	0.34227	0.437497	ACAA2, MYO18B, MYL2, MYH3, MYO1H, MYO9A	1747	51	20581	1.38597	1	0.778921	99.976
INTERPRO	IPR001609:Myosin head, motor domain	5	0.285225	0.506576	ACAA2, MYO18B, MYH3, MYO1H, MYO9A	1704	40	18559	1.36143	1	0.999972	99.9996
Annotation Cluster 91	Enrichment Score: 0.5271776539642122
Category	Term	Count	%	PValue	Genes	List Total	Pop Hits	Pop Total	Fold Enrichment	Bonferroni	Benjamini	FDR
GOTERM_MF_DIRECT	GO:0004128~cytochrome-b5 reductase activity, acting on NAD(P)H	3	0.171135	0.137306	CYB5R3, CYB5R2, POR	1604	7	16881	4.51042	1	0.926984	91.3235
INTERPRO	IPR001709:Flavoprotein pyridine nucleotide cytochrome reductase	3	0.171135	0.197057	CYB5R3, CYB5R2, POR	1704	9	18559	3.63048	1	0.996302	97.9085
INTERPRO	IPR001433:Oxidoreductase FAD/NAD(P)-binding	3	0.171135	0.302957	CYB5R3, CYB5R2, POR	1704	12	18559	2.72286	1	0.999212	99.827
INTERPRO	IPR017927:Ferredoxin reductase-type FAD-binding domain	3	0.171135	0.53116	CYB5R3, CYB5R2, POR	1704	19	18559	1.7197	1	0.999984	99.9998
INTERPRO	IPR017938:Riboflavin synthase-like beta-barrel	3	0.171135	0.53116	CYB5R3, CYB5R2, POR	1704	19	18559	1.7197	1	0.999984	99.9998
Annotation Cluster 92	Enrichment Score: 0.5242196587391894
Category	Term	Count	%	PValue	Genes	List Total	Pop Hits	Pop Total	Fold Enrichment	Bonferroni	Benjamini	FDR
UP_KEYWORDS	Hydrogen ion transport	8	0.456361	0.118072	ATP6V0C, ATP6V1A, ATP5E, ATP5J2, ATP5F1, ATP5L, ATP6V1H, ATP6V1B2	1747	49	20581	1.92339	1	0.418438	83.8021
GOTERM_MF_DIRECT	GO:0015078~hydrogen ion transmembrane transporter activity	6	0.34227	0.182594	ATP6V0C, SLC36A1, ATP5F1, ATP5L, ATP6V1B2, SLC46A1	1604	32	16881	1.97331	1	0.949678	96.4459
GOTERM_MF_DIRECT	GO:0046933~proton-transporting ATP synthase activity, rotational mechanism	4	0.22818	0.214895	ATP6V0C, ATP5E, ATP5F1, ATP5L	1604	17	16881	2.47631	1	0.965958	98.1765
REACTOME_PATHWAY	R-HSA-163210:R-HSA-163210	4	0.22818	0.261957	ATP5E, ATP5J2, ATP5F1, ATP5L	901	18	9075	2.23825	1	0.909619	99.1789
GOTERM_BP_DIRECT	GO:0042776~mitochondrial ATP synthesis coupled proton transport	4	0.22818	0.320505	ATP5E, ATP5J2, ATP5F1, ATP5L	1593	21	16792	2.00783	1	0.996799	99.9347
UP_KEYWORDS	CF(0)	3	0.171135	0.335812	ATP5J2, ATP5F1, ATP5L	1747	14	20581	2.52445	1	0.690752	99.7337
UP_KEYWORDS	ATP synthesis	3	0.171135	0.398869	ATP5E, ATP5J2, ATP5L	1747	16	20581	2.20889	1	0.749347	99.9372
GOTERM_BP_DIRECT	GO:0006754~ATP biosynthetic process	4	0.22818	0.527583	ATP5E, ATP5J2, ATP5F1, ATP5L	1593	29	16792	1.45395	1	0.999875	99.9999
GOTERM_MF_DIRECT	GO:0022857~transmembrane transporter activity	5	0.285225	0.696438	ATP5E, ATP5J2, SLC2A2, ATP5F1, ATP5L	1604	49	16881	1.07391	1	0.999827	100
Annotation Cluster 93	Enrichment Score: 0.5205684767897225
Category	Term	Count	%	PValue	Genes	List Total	Pop Hits	Pop Total	Fold Enrichment	Bonferroni	Benjamini	FDR
INTERPRO	IPR015590:Aldehyde dehydrogenase domain	4	0.22818	0.250643	ALDH1A1, ALDH8A1, ALDH18A1, ALDH3A2	1704	19	18559	2.29293	1	0.998485	99.3807
INTERPRO	IPR016162:Aldehyde dehydrogenase, N-terminal	4	0.22818	0.250643	ALDH1A1, ALDH8A1, ALDH18A1, ALDH3A2	1704	19	18559	2.29293	1	0.998485	99.3807
INTERPRO	IPR016163:Aldehyde dehydrogenase, C-terminal	4	0.22818	0.250643	ALDH1A1, ALDH8A1, ALDH18A1, ALDH3A2	1704	19	18559	2.29293	1	0.998485	99.3807
INTERPRO	IPR016161:Aldehyde/histidinol dehydrogenase	4	0.22818	0.250643	ALDH1A1, ALDH8A1, ALDH18A1, ALDH3A2	1704	19	18559	2.29293	1	0.998485	99.3807
GOTERM_MF_DIRECT	GO:0016620~oxidoreductase activity, acting on the aldehyde or oxo group of donors, NAD or NADP as acceptor	4	0.22818	0.267531	ALDH1A1, ALDH8A1, GAPDH, ALDH3A2	1604	19	16881	2.21565	1	0.976942	99.4218
INTERPRO	IPR016160:Aldehyde dehydrogenase, conserved site	3	0.171135	0.43911	ALDH1A1, ALDH8A1, ALDH3A2	1704	16	18559	2.04214	1	0.999919	99.9962
GOTERM_MF_DIRECT	GO:0004029~aldehyde dehydrogenase (NAD) activity	3	0.171135	0.489607	ALDH1A1, ALDH8A1, ALDH3A2	1604	17	16881	1.85723	1	0.997023	99.9985
Annotation Cluster 94	Enrichment Score: 0.5159607118464866
Category	Term	Count	%	PValue	Genes	List Total	Pop Hits	Pop Total	Fold Enrichment	Bonferroni	Benjamini	FDR
UP_KEYWORDS	Lipid transport	12	0.684541	0.189554	APOA4, OSBPL5, TSPO, OSBPL8, GULP1, OSBPL1A, ATP10A, ATP11A, SLC27A6, ATP11C, ESYT2, TMEM30A	1747	96	20581	1.4726	1	0.530748	95.2397
INTERPRO	IPR018494:Oxysterol-binding protein, conserved site	3	0.171135	0.302957	OSBPL5, OSBPL8, OSBPL1A	1704	12	18559	2.72286	1	0.999212	99.827
INTERPRO	IPR000648:Oxysterol-binding protein	3	0.171135	0.302957	OSBPL5, OSBPL8, OSBPL1A	1704	12	18559	2.72286	1	0.999212	99.827
GOTERM_MF_DIRECT	GO:0015485~cholesterol binding	6	0.34227	0.349048	SOAT1, APOA4, OSBPL5, TSPO, OSBPL8, OSBPL1A	1604	41	16881	1.54014	1	0.988754	99.918
GOTERM_BP_DIRECT	GO:0006869~lipid transport	9	0.513406	0.433329	APOA4, OSBPL5, TSPO, ABCA9, OSBPL8, GULP1, PSAP, OSBPL1A, ESYT2	1593	76	16792	1.24829	1	0.999367	99.9979
Annotation Cluster 95	Enrichment Score: 0.515248827621278
Category	Term	Count	%	PValue	Genes	List Total	Pop Hits	Pop Total	Fold Enrichment	Bonferroni	Benjamini	FDR
UP_KEYWORDS	Vitamin C	5	0.285225	0.0837661	PAM, PLOD1, P4HA1, DBH, P4HTM	1747	20	20581	2.94519	1	0.350021	71.8445
GOTERM_MF_DIRECT	GO:0031418~L-ascorbic acid binding	5	0.285225	0.132296	PAM, PLOD1, P4HA1, DBH, P4HTM	1604	21	16881	2.50579	1	0.928883	90.4508
INTERPRO	IPR006620:Prolyl 4-hydroxylase, alpha subunit	3	0.171135	0.43911	PLOD1, P4HA1, P4HTM	1704	16	18559	2.04214	1	0.999919	99.9962
INTERPRO	IPR005123:Oxoglutarate/iron-dependent dioxygenase	3	0.171135	0.586533	PLOD1, P4HA1, P4HTM	1704	21	18559	1.55592	1	0.999993	100
UP_KEYWORDS	Dioxygenase	5	0.285225	0.929556	PLOD1, P4HA1, JMJD1C, P4HTM, HPDL	1747	83	20581	0.709685	1	0.990853	100
Annotation Cluster 96	Enrichment Score: 0.5021936079117743
Category	Term	Count	%	PValue	Genes	List Total	Pop Hits	Pop Total	Fold Enrichment	Bonferroni	Benjamini	FDR
INTERPRO	IPR011059:Metal-dependent hydrolase, composite domain	3	0.171135	0.232152	GDA, CRMP1, DPYSL2	1704	10	18559	3.26743	1	0.997651	99.0484
INTERPRO	IPR006680:Amidohydrolase 1	3	0.171135	0.26757	GDA, CRMP1, DPYSL2	1704	11	18559	2.97039	1	0.998841	99.5859
GOTERM_BP_DIRECT	GO:0006139~nucleobase-containing compound metabolic process	6	0.34227	0.50143	GDA, SLC23A1, CRMP1, DPYSL2, SLC28A2, RTEL1	1593	49	16792	1.29075	1	0.99981	99.9998
Annotation Cluster 97	Enrichment Score: 0.4977031420184377
Category	Term	Count	%	PValue	Genes	List Total	Pop Hits	Pop Total	Fold Enrichment	Bonferroni	Benjamini	FDR
REACTOME_PATHWAY	R-HSA-3928664:R-HSA-3928664	5	0.285225	0.112162	EPHB6, PAK2, RAC1, EPHB1, EPHB2	901	19	9075	2.65056	1	0.750986	84.7536
INTERPRO	IPR011641:Tyrosine-protein kinase ephrin type A/B receptor-like	5	0.285225	0.192081	EPHB6, SVEP1, SCUBE3, EPHB1, EPHB2	1704	25	18559	2.17829	1	0.996139	97.6679
GOTERM_MF_DIRECT	GO:0005003~ephrin receptor activity	3	0.171135	0.281164	EPHB6, EPHB1, EPHB2	1604	11	16881	2.87027	1	0.98039	99.5763
GOTERM_BP_DIRECT	GO:0048013~ephrin receptor signaling pathway	11	0.627496	0.296698	ACTR2, EPHB6, NTRK1, SIPA1L1, RAC1, ITSN1, CRK, MMP2, EPHB1, AP2M1, EPHB2	1593	86	16792	1.34828	1	0.995469	99.8745
INTERPRO	IPR001426:Tyrosine-protein kinase, receptor class V, conserved site	3	0.171135	0.372521	EPHB6, EPHB1, EPHB2	1704	14	18559	2.33388	1	0.999751	99.9729
INTERPRO	IPR001090:Ephrin receptor ligand binding domain	3	0.171135	0.372521	EPHB6, EPHB1, EPHB2	1704	14	18559	2.33388	1	0.999751	99.9729
INTERPRO	IPR016257:Tyrosine-protein kinase, ephrin receptor	3	0.171135	0.372521	EPHB6, EPHB1, EPHB2	1704	14	18559	2.33388	1	0.999751	99.9729
REACTOME_PATHWAY	R-HSA-3928665:R-HSA-3928665	7	0.399315	0.376167	EPHB6, RAC1, CLTC, MMP2, EPHB1, AP2M1, EPHB2	901	50	9075	1.4101	1	0.95764	99.9424
REACTOME_PATHWAY	R-HSA-3928662:R-HSA-3928662	6	0.34227	0.405005	ACTR2, EPHB6, RAC1, ITSN1, EPHB1, EPHB2	901	42	9075	1.43888	1	0.966234	99.9728
REACTOME_PATHWAY	R-HSA-2682334:R-HSA-2682334	3	0.171135	0.74485	EPHB6, EPHB1, EPHB2	901	26	9075	1.16217	1	0.998158	100
Annotation Cluster 98	Enrichment Score: 0.49627171210021354
Category	Term	Count	%	PValue	Genes	List Total	Pop Hits	Pop Total	Fold Enrichment	Bonferroni	Benjamini	FDR
GOTERM_BP_DIRECT	GO:0001836~release of cytochrome c from mitochondria	5	0.285225	0.168361	BID, BAK1, CCK, DNM1L, BCL2	1593	23	16792	2.29155	1	0.968906	96.9776
GOTERM_BP_DIRECT	GO:2001244~positive regulation of intrinsic apoptotic signaling pathway	5	0.285225	0.382859	BID, DNM1L, BCL2, S100A9, BMF	1593	33	16792	1.59714	1	0.998728	99.9895
GOTERM_BP_DIRECT	GO:0090200~positive regulation of release of cytochrome c from mitochondria	4	0.22818	0.50339	BID, BAK1, DNM1L, BMF	1593	28	16792	1.50587	1	0.999815	99.9998
Annotation Cluster 99	Enrichment Score: 0.48735671192259394
Category	Term	Count	%	PValue	Genes	List Total	Pop Hits	Pop Total	Fold Enrichment	Bonferroni	Benjamini	FDR
KEGG_PATHWAY	hsa04668:TNF signaling pathway	17	0.969766	0.0951188	DNM1L, JAG1, CX3CL1, TAB2, MAP3K7, AKT1, LIF, MAPK1, TNFRSF1A, TNFRSF1B, CASP7, CREB3L1, IL1B, MAPK9, MLKL, FAS, PIK3R1	727	107	6879	1.50334	1	0.397638	73.4061
KEGG_PATHWAY	hsa04380:Osteoclast differentiation	15	0.855676	0.522702	TGFBR2, SIRPA, TAB2, MAP3K7, AKT1, MAPK1, TNFRSF1A, CAMK4, RAC1, IL1B, MAPK9, NFATC2, IFNGR1, PIK3R1, CSF1R	727	131	6879	1.08345	1	0.828835	99.9945
KEGG_PATHWAY	hsa04620:Toll-like receptor signaling pathway	11	0.627496	0.69408	MAP3K7, IRAK4, AKT1, MAPK1, RAC1, MAPK9, IL1B, TLR5, TLR7, TAB2, PIK3R1	727	106	6879	0.981924	1	0.89063	100
Annotation Cluster 100	Enrichment Score: 0.4844845766231821
Category	Term	Count	%	PValue	Genes	List Total	Pop Hits	Pop Total	Fold Enrichment	Bonferroni	Benjamini	FDR
GOTERM_BP_DIRECT	GO:0045332~phospholipid translocation	5	0.285225	0.149611	ABCA7, ATP10A, ATP11A, ATP11C, TMEM30A	1593	22	16792	2.39571	1	0.959734	95.3855
INTERPRO	IPR001757:Cation-transporting P-type ATPase	6	0.34227	0.231465	ATP2B1, ATP2A3, ATP10A, ATP11A, ATP11C, ATP13A3	1704	36	18559	1.81524	1	0.997734	99.0333
INTERPRO	IPR018303:P-type ATPase, phosphorylation site	6	0.34227	0.231465	ATP2B1, ATP2A3, ATP10A, ATP11A, ATP11C, ATP13A3	1704	36	18559	1.81524	1	0.997734	99.0333
INTERPRO	IPR008250:P-type ATPase, A domain	6	0.34227	0.231465	ATP2B1, ATP2A3, ATP10A, ATP11A, ATP11C, ATP13A3	1704	36	18559	1.81524	1	0.997734	99.0333
INTERPRO	IPR023299:P-type ATPase, cytoplasmic domain N	6	0.34227	0.231465	ATP2B1, ATP2A3, ATP10A, ATP11A, ATP11C, ATP13A3	1704	36	18559	1.81524	1	0.997734	99.0333
INTERPRO	IPR006539:Phospholipid-transporting P-type ATPase, subfamily IV	3	0.171135	0.372521	ATP10A, ATP11A, ATP11C	1704	14	18559	2.33388	1	0.999751	99.9729
GOTERM_MF_DIRECT	GO:0004012~phospholipid-translocating ATPase activity	3	0.171135	0.389288	ATP10A, ATP11A, ATP11C	1604	14	16881	2.25521	1	0.991843	99.9715
INTERPRO	IPR023214:HAD-like domain	9	0.513406	0.468621	ATP2B1, PITPNM2, PITPNM3, ATP2A3, ATP10A, PDXP, ATP11A, ATP11C, ATP13A3	1704	81	18559	1.21016	1	0.999947	99.9985
INTERPRO	IPR006068:Cation-transporting P-type ATPase, C-terminal	3	0.171135	0.470927	ATP2B1, ATP2A3, ATP13A3	1704	17	18559	1.92202	1	0.999947	99.9987
INTERPRO	IPR004014:Cation-transporting P-type ATPase, N-terminal	3	0.171135	0.501632	ATP2B1, ATP2A3, ATP13A3	1704	18	18559	1.81524	1	0.999971	99.9995
REACTOME_PATHWAY	R-HSA-936837:R-HSA-936837	6	0.34227	0.67949	ATP2B1, ATP2A3, PLN, ATP10A, ATP11A, ATP11C	901	57	9075	1.06023	1	0.996323	100
Annotation Cluster 101	Enrichment Score: 0.48178043269747084
Category	Term	Count	%	PValue	Genes	List Total	Pop Hits	Pop Total	Fold Enrichment	Bonferroni	Benjamini	FDR
KEGG_PATHWAY	hsa01212:Fatty acid metabolism	9	0.513406	0.127755	ACAA2, PECR, ACOX1, CPT2, ELOVL5, ACACA, ECHS1, FADS2, SCD5	727	48	6879	1.77416	1	0.459988	83.6549
KEGG_PATHWAY	hsa00071:Fatty acid degradation	6	0.34227	0.459819	ACAA2, ACOX1, CPT2, ADH1C, ECHS1, ALDH3A2	727	42	6879	1.35174	1	0.796077	99.9714
GOTERM_BP_DIRECT	GO:0006635~fatty acid beta-oxidation	5	0.285225	0.610514	ACAA2, ACOX1, CPT2, ECHS1, SESN2	1593	44	16792	1.19785	1	0.999976	100
Annotation Cluster 102	Enrichment Score: 0.4789052786754143
Category	Term	Count	%	PValue	Genes	List Total	Pop Hits	Pop Total	Fold Enrichment	Bonferroni	Benjamini	FDR
KEGG_PATHWAY	hsa04924:Renin secretion	12	0.684541	0.0696471	AGTR1, GNAI2, GNAQ, CALML3, GNAI1, ADCY5, PDE3B, PDE3A, GUCY1B3, PRKACB, PLCB2, ADCYAP1	727	64	6879	1.77416	1	0.347622	61.5814
KEGG_PATHWAY	hsa04925:Aldosterone synthesis and secretion	11	0.627496	0.349383	HSD3B2, AGTR1, CAMK1G, CAMK4, GNAQ, CALML3, ADCY5, CREB3L1, PRKACB, PLCB2, PRKD3	727	81	6879	1.28499	1	0.738536	99.664
KEGG_PATHWAY	hsa04918:Thyroid hormone synthesis	8	0.456361	0.618189	HSP90B1, GNAQ, ADCY5, CREB3L1, TSHB, PRKACB, HSPA5, PLCB2	727	70	6879	1.08139	1	0.864114	99.9997
KEGG_PATHWAY	hsa04911:Insulin secretion	8	0.456361	0.807335	GNAQ, ADCY5, SLC2A2, CREB3L1, PRKACB, PDX1, PLCB2, ADCYAP1	727	85	6879	0.890557	1	0.937175	100
Annotation Cluster 103	Enrichment Score: 0.4761260119934464
Category	Term	Count	%	PValue	Genes	List Total	Pop Hits	Pop Total	Fold Enrichment	Bonferroni	Benjamini	FDR
UP_KEYWORDS	Notch signaling pathway	8	0.456361	0.138006	MIB1, PSEN1, MAML2, CNTN1, TP63, SPEN, JAG1, RBPJ	1747	51	20581	1.84796	1	0.45949	88.3691
REACTOME_PATHWAY	R-HSA-2979096:R-HSA-2979096	4	0.22818	0.346636	MIB1, UBC, CNTN1, JAG1	901	21	9075	1.9185	1	0.948721	99.8804
REACTOME_PATHWAY	R-HSA-2691232:R-HSA-2691232	3	0.171135	0.446652	MIB1, UBC, JAG1	901	15	9075	2.01443	1	0.972796	99.9914
REACTOME_PATHWAY	R-HSA-2122948:R-HSA-2122948	4	0.22818	0.583117	MIB1, UBC, CNTN1, JAG1	901	30	9075	1.34295	1	0.990226	99.9999
Annotation Cluster 104	Enrichment Score: 0.4749666981350484
Category	Term	Count	%	PValue	Genes	List Total	Pop Hits	Pop Total	Fold Enrichment	Bonferroni	Benjamini	FDR
KEGG_PATHWAY	hsa04130:SNARE interactions in vesicular transport	8	0.456361	0.0608256	STX7, STX3, VAMP7, USE1, BET1L, GOSR2, GOSR1, YKT6	727	34	6879	2.22639	1	0.333056	56.4636
GOTERM_MF_DIRECT	GO:0005484~SNAP receptor activity	7	0.399315	0.160601	STX7, STX3, VAMP7, BET1L, GOSR2, GOSR1, YKT6	1604	39	16881	1.88898	1	0.940774	94.4846
GOTERM_MF_DIRECT	GO:0000149~SNARE binding	6	0.34227	0.446237	STX7, STX3, VAMP7, GOSR2, GOSR1, YKT6	1604	46	16881	1.37274	1	0.995175	99.9944
INTERPRO	IPR010989:t-SNARE	3	0.171135	0.53116	STX7, STX3, GOSR2	1704	19	18559	1.7197	1	0.999984	99.9998
INTERPRO	IPR000727:Target SNARE coiled-coil domain	3	0.171135	0.7416	STX7, STX3, BET1L	1704	28	18559	1.16694	1	1	100
GOTERM_BP_DIRECT	GO:0006906~vesicle fusion	5	0.285225	0.82301	STX7, STX3, VAMP7, GOSR1, YKT6	1593	59	16792	0.893315	1	1	100
Annotation Cluster 105	Enrichment Score: 0.4678452797638725
Category	Term	Count	%	PValue	Genes	List Total	Pop Hits	Pop Total	Fold Enrichment	Bonferroni	Benjamini	FDR
INTERPRO	IPR003607:HD/PDEase domain	5	0.285225	0.154746	HDDC2, PDE4A, PDE5A, PDE3B, PDE3A	1704	23	18559	2.3677	1	0.992079	94.8304
UP_KEYWORDS	cGMP	4	0.22818	0.261556	PDE6D, PDE5A, PDE3B, PDE3A	1747	21	20581	2.24396	1	0.621301	98.7634
INTERPRO	IPR023174:3'5'-cyclic nucleotide phosphodiesterase, conserved site	4	0.22818	0.302354	PDE4A, PDE5A, PDE3B, PDE3A	1704	21	18559	2.07456	1	0.999243	99.8243
INTERPRO	IPR002073:3'5'-cyclic nucleotide phosphodiesterase, catalytic domain	4	0.22818	0.32843	PDE4A, PDE5A, PDE3B, PDE3A	1704	22	18559	1.98026	1	0.999489	99.9102
UP_KEYWORDS	cAMP	5	0.285225	0.365281	PDE4A, PRKAR1A, PDE3B, PDE3A, PRKACB	1747	36	20581	1.63622	1	0.715062	99.862
GOTERM_MF_DIRECT	GO:0004114~3',5'-cyclic-nucleotide phosphodiesterase activity	4	0.22818	0.375347	PDE6D, PDE4A, PDE5A, PDE3B	1604	23	16881	1.83032	1	0.991332	99.9585
GOTERM_MF_DIRECT	GO:0047555~3',5'-cyclic-GMP phosphodiesterase activity	3	0.171135	0.389288	PDE5A, PDE3B, PDE3A	1604	14	16881	2.25521	1	0.991843	99.9715
GOTERM_BP_DIRECT	GO:0006198~cAMP catabolic process	3	0.171135	0.422983	PDE4A, PDE3B, PDE3A	1593	15	16792	2.10822	1	0.999273	99.9971
GOTERM_MF_DIRECT	GO:0004115~3',5'-cyclic-AMP phosphodiesterase activity	3	0.171135	0.423811	PDE4A, PDE3B, PDE3A	1604	15	16881	2.10486	1	0.994305	99.9891
REACTOME_PATHWAY	R-HSA-418457:R-HSA-418457	3	0.171135	0.545231	PDE5A, PDE3B, PDE3A	901	18	9075	1.67869	1	0.987108	99.9996
Annotation Cluster 106	Enrichment Score: 0.46281441612393726
Category	Term	Count	%	PValue	Genes	List Total	Pop Hits	Pop Total	Fold Enrichment	Bonferroni	Benjamini	FDR
GOTERM_BP_DIRECT	GO:0008654~phospholipid biosynthetic process	7	0.399315	0.173891	CEPT1, SH3GLB1, SERINC1, HEXB, MBOAT1, CHPT1, LPCAT3	1593	40	16792	1.8447	1	0.971423	97.3371
UP_KEYWORDS	Phospholipid biosynthesis	7	0.399315	0.178803	CEPT1, SERINC1, MBOAT1, PTPMT1, LPCAT2, CHPT1, LPCAT3	1747	45	20581	1.83256	1	0.510365	94.2383
GOTERM_MF_DIRECT	GO:0047144~2-acylglycerol-3-phosphate O-acyltransferase activity	3	0.171135	0.207879	MBOAT1, LPCAT2, LPCAT3	1604	9	16881	3.5081	1	0.962652	97.8872
UP_KEYWORDS	Phospholipid metabolism	7	0.399315	0.233369	CEPT1, SERINC1, MBOAT1, PTPMT1, LPCAT2, CHPT1, LPCAT3	1747	49	20581	1.68297	1	0.586698	97.8722
GOTERM_MF_DIRECT	GO:0003841~1-acylglycerol-3-phosphate O-acyltransferase activity	3	0.171135	0.550469	MBOAT1, LPCAT2, LPCAT3	1604	19	16881	1.66173	1	0.998482	99.9998
KEGG_PATHWAY	hsa00564:Glycerophospholipid metabolism	9	0.513406	0.79898	GPD1L, GPD2, CEPT1, PLA2G12A, MBOAT1, DGKI, LPCAT2, CHPT1, LPCAT3	727	95	6879	0.896416	1	0.933604	100
KEGG_PATHWAY	hsa00565:Ether lipid metabolism	4	0.22818	0.868011	CEPT1, PLA2G12A, LPCAT2, CHPT1	727	45	6879	0.841082	1	0.959761	100
Annotation Cluster 107	Enrichment Score: 0.4490342164043179
Category	Term	Count	%	PValue	Genes	List Total	Pop Hits	Pop Total	Fold Enrichment	Bonferroni	Benjamini	FDR
REACTOME_PATHWAY	R-HSA-456926:R-HSA-456926	7	0.399315	0.0911538	F2RL2, MAPK1, F2RL3, GNAQ, F2, GNB4, GNG12	901	32	9075	2.20328	1	0.703561	77.933
REACTOME_PATHWAY	R-HSA-428930:R-HSA-428930	3	0.171135	0.680637	GNAQ, GNB4, GNG12	901	23	9075	1.31376	1	0.996286	100
REACTOME_PATHWAY	R-HSA-418592:R-HSA-418592	3	0.171135	0.724781	GNAQ, GNB4, GNG12	901	25	9075	1.20866	1	0.997663	100
Annotation Cluster 108	Enrichment Score: 0.44555533550033505
Category	Term	Count	%	PValue	Genes	List Total	Pop Hits	Pop Total	Fold Enrichment	Bonferroni	Benjamini	FDR
UP_KEYWORDS	Hydrogen ion transport	8	0.456361	0.118072	ATP6V0C, ATP6V1A, ATP5E, ATP5J2, ATP5F1, ATP5L, ATP6V1H, ATP6V1B2	1747	49	20581	1.92339	1	0.418438	83.8021
GOTERM_BP_DIRECT	GO:0016241~regulation of macroautophagy	8	0.456361	0.118521	ATP6V0C, ATP6V1A, SH3GLB1, EXOC4, ATP6V1H, VPS35, ATP6V1B2, GAPDH	1593	44	16792	1.91657	1	0.935823	90.8776
KEGG_PATHWAY	hsa04721:Synaptic vesicle cycle	11	0.627496	0.122653	CPLX4, ATP6V0C, ATP6V1A, CPLX3, CPLX2, STX3, SLC18A3, ATP6V1H, ATP6V1B2, CLTC, AP2M1	727	63	6879	1.65213	1	0.450854	82.3418
GOTERM_MF_DIRECT	GO:0046961~proton-transporting ATPase activity, rotational mechanism	5	0.285225	0.229718	ATP6V0C, ATP6V1A, ATP5E, ATP6V1H, ATP6V1B2	1604	26	16881	2.02391	1	0.969168	98.6699
GOTERM_BP_DIRECT	GO:0090383~phagosome acidification	5	0.285225	0.250114	ATP6V0C, ATP6V1A, RAB7A, ATP6V1H, ATP6V1B2	1593	27	16792	1.95206	1	0.991688	99.576
KEGG_PATHWAY	hsa05110:Vibrio cholerae infection	8	0.456361	0.306909	ATP6V0C, KDELR3, ATP6V1A, ARF1, ATP6V1H, PRKACB, ATP6V1B2, SEC61G	727	52	6879	1.45572	1	0.69781	99.2233
GOTERM_BP_DIRECT	GO:0008286~insulin receptor signaling pathway	10	0.570451	0.319099	ATP6V0C, AKT1, ATP6V1A, SMARCC1, FOXO1, FOXC2, ATP6V1H, SHC1, ATP6V1B2, PIK3R1	1593	78	16792	1.35143	1	0.996756	99.9321
GOTERM_BP_DIRECT	GO:0033572~transferrin transport	5	0.285225	0.427158	ATP6V0C, ATP6V1A, ATP6V1H, ATP6V1B2, CLTC	1593	35	16792	1.50587	1	0.999313	99.9974
REACTOME_PATHWAY	R-HSA-983712:R-HSA-983712	4	0.22818	0.430331	ATP6V0C, ATP6V1A, ATP6V1H, ATP6V1B2	901	24	9075	1.67869	1	0.970826	99.9863
REACTOME_PATHWAY	R-HSA-1222556:R-HSA-1222556	5	0.285225	0.439796	ATP6V0C, ATP6V1A, LTF, ATP6V1H, ATP6V1B2	901	34	9075	1.4812	1	0.971302	99.9895
REACTOME_PATHWAY	R-HSA-77387:R-HSA-77387	4	0.22818	0.483952	ATP6V0C, ATP6V1A, ATP6V1H, ATP6V1B2	901	26	9075	1.54956	1	0.980437	99.9971
KEGG_PATHWAY	hsa04966:Collecting duct acid secretion	4	0.22818	0.5538	ATP6V0C, ATP6V1A, ATP6V1B2, CA2	727	27	6879	1.4018	1	0.8378	99.9977
REACTOME_PATHWAY	R-HSA-917977:R-HSA-917977	4	0.22818	0.559471	ATP6V0C, ATP6V1A, ATP6V1H, ATP6V1B2	901	29	9075	1.38926	1	0.988361	99.9998
KEGG_PATHWAY	hsa05120:Epithelial cell signaling in Helicobacter pylori infection	8	0.456361	0.570437	ATP6V0C, EGFR, ATP6V1A, RAC1, MAPK9, ATP6V1H, ATP6V1B2, JAM2	727	67	6879	1.12981	1	0.842128	99.9986
GOTERM_BP_DIRECT	GO:0015991~ATP hydrolysis coupled proton transport	4	0.22818	0.595991	ATP6V0C, ATP6V1A, ATP6V1H, ATP6V1B2	1593	32	16792	1.31764	1	0.999968	100
GOTERM_BP_DIRECT	GO:0015992~proton transport	5	0.285225	0.695201	ATP6V0C, ATP6V1A, ATP5J2, ATP6V1B2, SLC35A4	1593	49	16792	1.07562	1	0.999997	100
KEGG_PATHWAY	hsa05323:Rheumatoid arthritis	6	0.34227	0.962801	ATP6V0C, ATP6V1A, IL18, IL1B, ATP6V1H, ATP6V1B2	727	88	6879	0.645148	1	0.990881	100
Annotation Cluster 109	Enrichment Score: 0.4420497440519556
Category	Term	Count	%	PValue	Genes	List Total	Pop Hits	Pop Total	Fold Enrichment	Bonferroni	Benjamini	FDR
GOTERM_BP_DIRECT	GO:0090630~activation of GTPase activity	13	0.741586	0.0680686	WNT5A, RALGAPA1, RABGAP1, TBC1D12, TSC1, TBC1D14, RASGRP1, SIPA1L1, TBC1D5, DOCK7, RHOG, SCRIB, TBC1D9B	1593	79	16792	1.73461	1	0.864459	73.7639
GOTERM_BP_DIRECT	GO:0031338~regulation of vesicle fusion	5	0.285225	0.59194	RABGAP1, TBC1D12, TBC1D14, TBC1D5, TBC1D9B	1593	43	16792	1.22571	1	0.999965	100
INTERPRO	IPR000195:Rab-GTPase-TBC domain	6	0.34227	0.609203	TBC1D23, RABGAP1, TBC1D12, TBC1D14, TBC1D5, TBC1D9B	1704	57	18559	1.14647	1	0.999996	100
GOTERM_BP_DIRECT	GO:1902017~regulation of cilium assembly	4	0.22818	0.694728	RABGAP1, TBC1D14, TBC1D5, TBC1D9B	1593	37	16792	1.13958	1	0.999997	100
Annotation Cluster 110	Enrichment Score: 0.43465976100244885
Category	Term	Count	%	PValue	Genes	List Total	Pop Hits	Pop Total	Fold Enrichment	Bonferroni	Benjamini	FDR
REACTOME_PATHWAY	R-HSA-3656244:R-HSA-3656244	3	0.171135	0.184389	B4GALT1, OGN, LUM	901	8	9075	3.77705	1	0.844662	96.0137
GOTERM_BP_DIRECT	GO:0018146~keratan sulfate biosynthetic process	4	0.22818	0.50339	B4GALT1, OGN, LUM, CHST1	1593	28	16792	1.50587	1	0.999815	99.9998
REACTOME_PATHWAY	R-HSA-2022854:R-HSA-2022854	4	0.22818	0.535033	B4GALT1, OGN, LUM, CHST1	901	28	9075	1.43888	1	0.986425	99.9994
Annotation Cluster 111	Enrichment Score: 0.43030815865591104
Category	Term	Count	%	PValue	Genes	List Total	Pop Hits	Pop Total	Fold Enrichment	Bonferroni	Benjamini	FDR
REACTOME_PATHWAY	R-HSA-400042:R-HSA-400042	7	0.399315	0.0529075	GNAI2, GNAI1, ADCY5, GNB4, ADRA2C, GNG12, CACNA2D2	901	28	9075	2.51804	1	0.579852	57.6582
REACTOME_PATHWAY	R-HSA-381676:R-HSA-381676	7	0.399315	0.233428	ADCY5, PRKAR1A, RAP1A, GNB4, PRKACB, GNG12, IQGAP1	901	42	9075	1.67869	1	0.890068	98.5044
GOTERM_BP_DIRECT	GO:0034199~activation of protein kinase A activity	4	0.22818	0.240224	ADCY5, PRKAR1A, FBN1, PRKACB	1593	18	16792	2.34247	1	0.990605	99.4563
GOTERM_BP_DIRECT	GO:0003091~renal water homeostasis	5	0.285225	0.360536	AVP, ADCY5, PRKAR1A, TFAP2B, PRKACB	1593	32	16792	1.64705	1	0.998166	99.9794
REACTOME_PATHWAY	R-HSA-432040:R-HSA-432040	6	0.34227	0.425344	AVP, ADCY5, PRKAR1A, GNB4, PRKACB, GNG12	901	43	9075	1.40542	1	0.969851	99.9843
REACTOME_PATHWAY	R-HSA-163615:R-HSA-163615	3	0.171135	0.480873	ADCY5, PRKAR1A, PRKACB	901	16	9075	1.88853	1	0.980197	99.9968
REACTOME_PATHWAY	R-HSA-418597:R-HSA-418597	6	0.34227	0.504897	GNAI2, GNAI1, ADCY5, GNB4, ADRA2C, GNG12	901	47	9075	1.28581	1	0.982757	99.9985
REACTOME_PATHWAY	R-HSA-164378:R-HSA-164378	3	0.171135	0.513756	ADCY5, PRKAR1A, PRKACB	901	17	9075	1.77744	1	0.983329	99.9989
GOTERM_BP_DIRECT	GO:0071377~cellular response to glucagon stimulus	5	0.285225	0.533223	ADCY5, PRKAR1A, GNB4, PRKACB, GNG12	1593	40	16792	1.31764	1	0.999889	99.9999
REACTOME_PATHWAY	R-HSA-163359:R-HSA-163359	3	0.171135	0.74485	ADCY5, GNB4, GNG12	901	26	9075	1.16217	1	0.998158	100
REACTOME_PATHWAY	R-HSA-5610787:R-HSA-5610787	5	0.285225	0.819722	ADCY5, PRKAR1A, PRKACB, INTU, SUFU	901	56	9075	0.899298	1	0.999402	100
Annotation Cluster 112	Enrichment Score: 0.42725578063388575
Category	Term	Count	%	PValue	Genes	List Total	Pop Hits	Pop Total	Fold Enrichment	Bonferroni	Benjamini	FDR
GOTERM_BP_DIRECT	GO:0035725~sodium ion transmembrane transport	11	0.627496	0.150624	SLC23A1, TRPM5, SLC20A1, SLC24A4, SCN3A, SCN2A, SLC34A1, SLC41A1, NALCN, KCNK1, TRAPPC10	1593	73	16792	1.58839	1	0.959634	95.4887
UP_KEYWORDS	Sodium transport	12	0.684541	0.407109	SLC9A9, SLC9A7, SLC23A1, SLC38A2, SLC24A4, SCN3A, SCN2A, SLC34A1, SLC5A9, NALCN, SLC38A1, SLC5A10	1747	117	20581	1.20828	1	0.751474	99.9486
UP_KEYWORDS	Sodium	12	0.684541	0.484682	SLC9A9, SLC9A7, SLC23A1, SLC38A2, SLC24A4, SCN3A, SCN2A, SLC34A1, SLC5A9, NALCN, SLC38A1, SLC5A10	1747	124	20581	1.14007	1	0.812099	99.9933
GOTERM_BP_DIRECT	GO:0006814~sodium ion transport	8	0.456361	0.657528	SLC23A1, SLC38A2, SCN3A, SCN2A, SLC5A9, SLC38A1, SLC5A10, TRAPPC10	1593	81	16792	1.0411	1	0.999992	100
Annotation Cluster 113	Enrichment Score: 0.408605579772851
Category	Term	Count	%	PValue	Genes	List Total	Pop Hits	Pop Total	Fold Enrichment	Bonferroni	Benjamini	FDR
GOTERM_MF_DIRECT	GO:0019001~guanyl nucleotide binding	3	0.171135	0.207879	GNAI2, GNAQ, GNAI1	1604	9	16881	3.5081	1	0.962652	97.8872
INTERPRO	IPR001019:Guanine nucleotide binding protein (G-protein), alpha subunit	3	0.171135	0.43911	GNAI2, GNAQ, GNAI1	1704	16	18559	2.04214	1	0.999919	99.9962
INTERPRO	IPR011025:G protein alpha subunit, helical insertion	3	0.171135	0.43911	GNAI2, GNAQ, GNAI1	1704	16	18559	2.04214	1	0.999919	99.9962
GOTERM_MF_DIRECT	GO:0031683~G-protein beta/gamma-subunit complex binding	3	0.171135	0.578922	GNAI2, GNAQ, GNAI1	1604	20	16881	1.57865	1	0.998879	99.9999
Annotation Cluster 114	Enrichment Score: 0.4002715733542328
Category	Term	Count	%	PValue	Genes	List Total	Pop Hits	Pop Total	Fold Enrichment	Bonferroni	Benjamini	FDR
REACTOME_PATHWAY	R-HSA-917937:R-HSA-917937	4	0.22818	0.180754	HMOX1, CYBRD1, SLC40A1, SLC46A1	901	15	9075	2.6859	1	0.840903	95.7234
GOTERM_BP_DIRECT	GO:0006879~cellular iron ion homeostasis	6	0.34227	0.406201	ACO1, HMOX1, CYBRD1, ABCB7, SLC40A1, SLC46A1	1593	44	16792	1.43743	1	0.999089	99.9949
KEGG_PATHWAY	hsa04978:Mineral absorption	4	0.22818	0.85774	TRPM6, HMOX1, CYBRD1, SLC40A1	727	44	6879	0.860198	1	0.956237	100
Annotation Cluster 115	Enrichment Score: 0.38747123270971023
Category	Term	Count	%	PValue	Genes	List Total	Pop Hits	Pop Total	Fold Enrichment	Bonferroni	Benjamini	FDR
INTERPRO	IPR010982:Lambda repressor-like, DNA-binding domain	5	0.285225	0.273411	HNF1B, HMBOX1, POU4F3, POU4F2, POU1F1	1704	29	18559	1.87783	1	0.998966	99.6404
INTERPRO	IPR000327:POU-specific	3	0.171135	0.501632	POU4F3, POU4F2, POU1F1	1704	18	18559	1.81524	1	0.999971	99.9995
INTERPRO	IPR013847:POU domain	3	0.171135	0.501632	POU4F3, POU4F2, POU1F1	1704	18	18559	1.81524	1	0.999971	99.9995
Annotation Cluster 116	Enrichment Score: 0.3804817430306686
Category	Term	Count	%	PValue	Genes	List Total	Pop Hits	Pop Total	Fold Enrichment	Bonferroni	Benjamini	FDR
GOTERM_MF_DIRECT	GO:0004715~non-membrane spanning protein tyrosine kinase activity	7	0.399315	0.268962	BAZ1B, HCK, PEAK1, DYRK1A, JAK2, FER, MATK	1604	46	16881	1.60153	1	0.976764	99.4402
GOTERM_BP_DIRECT	GO:0007498~mesoderm development	5	0.285225	0.360536	HCK, FOXC2, JAK2, EXT1, MATK	1593	32	16792	1.64705	1	0.998166	99.9794
GOTERM_BP_DIRECT	GO:0038083~peptidyl-tyrosine autophosphorylation	4	0.22818	0.744585	HCK, JAK2, FER, MATK	1593	40	16792	1.05411	1	0.999999	100
Annotation Cluster 117	Enrichment Score: 0.377727496122591
Category	Term	Count	%	PValue	Genes	List Total	Pop Hits	Pop Total	Fold Enrichment	Bonferroni	Benjamini	FDR
GOTERM_BP_DIRECT	GO:0002755~MyD88-dependent toll-like receptor signaling pathway	9	0.513406	0.0103205	MAP3K7, IRAK4, CD36, MAP3K1, UBC, HSPD1, TLR5, TLR7, TAB2	1593	33	16792	2.87485	1	0.509561	17.873
REACTOME_PATHWAY	R-HSA-975163:R-HSA-975163	3	0.171135	0.260678	MAP3K7, UBC, TAB2	901	10	9075	3.02164	1	0.910093	99.1561
REACTOME_PATHWAY	R-HSA-937042:R-HSA-937042	3	0.171135	0.260678	MAP3K7, UBC, TAB2	901	10	9075	3.02164	1	0.910093	99.1561
REACTOME_PATHWAY	R-HSA-450321:R-HSA-450321	4	0.22818	0.318325	MAP3K7, UBC, MAPK9, TAB2	901	20	9075	2.01443	1	0.93986	99.7662
GOTERM_BP_DIRECT	GO:0007254~JNK cascade	7	0.399315	0.318705	MAP3K7, IRAK4, ADORA2B, ARHGEF6, UBC, MAPK9, TAB2	1593	49	16792	1.50587	1	0.996785	99.9313
REACTOME_PATHWAY	R-HSA-5357956:R-HSA-5357956	5	0.285225	0.346662	MAP3K7, TNFRSF1A, SHARPIN, UBC, TAB2	901	30	9075	1.67869	1	0.947674	99.8805
REACTOME_PATHWAY	R-HSA-446652:R-HSA-446652	5	0.285225	0.484998	MAP3K7, IRAK4, UBC, IL1B, TAB2	901	36	9075	1.39891	1	0.980218	99.9972
REACTOME_PATHWAY	R-HSA-937072:R-HSA-937072	3	0.171135	0.513756	MAP3K7, UBC, TAB2	901	17	9075	1.77744	1	0.983329	99.9989
REACTOME_PATHWAY	R-HSA-5607764:R-HSA-5607764	9	0.513406	0.545226	MAP3K7, PSMA1, PSMB4, PSMC6, PSMA3, SHFM1, UBC, CDC34, TAB2	901	80	9075	1.13312	1	0.987413	99.9996
GOTERM_BP_DIRECT	GO:0010803~regulation of tumor necrosis factor-mediated signaling pathway	4	0.22818	0.551104	TNFRSF1A, HIPK1, SHARPIN, UBC	1593	30	16792	1.40548	1	0.99992	100
REACTOME_PATHWAY	R-HSA-450302:R-HSA-450302	3	0.171135	0.63087	MAP3K7, UBC, TAB2	901	21	9075	1.43888	1	0.993645	100
GOTERM_BP_DIRECT	GO:0070423~nucleotide-binding oligomerization domain containing signaling pathway	3	0.171135	0.700269	MAP3K7, UBC, TAB2	1593	25	16792	1.26493	1	0.999997	100
REACTOME_PATHWAY	R-HSA-445989:R-HSA-445989	3	0.171135	0.812989	MAP3K7, UBC, TAB2	901	30	9075	1.00721	1	0.999362	100
GOTERM_BP_DIRECT	GO:0007249~I-kappaB kinase/NF-kappaB signaling	5	0.285225	0.832942	MAP3K7, TNFRSF1A, SHARPIN, UBC, TAB2	1593	60	16792	0.878426	1	1	100
REACTOME_PATHWAY	R-HSA-5357905:R-HSA-5357905	3	0.171135	0.852915	TNFRSF1A, SHARPIN, UBC	901	33	9075	0.915649	1	0.999695	100
REACTOME_PATHWAY	R-HSA-168638:R-HSA-168638	3	0.171135	0.884917	MAP3K7, UBC, TAB2	901	36	9075	0.839345	1	0.999874	100
KEGG_PATHWAY	hsa04064:NF-kappa B signaling pathway	7	0.399315	0.908945	MAP3K7, IRAK4, TNFRSF1A, BCL2, IL1B, ERC1, TAB2	727	87	6879	0.761324	1	0.974238	100
Annotation Cluster 118	Enrichment Score: 0.368905556790541
Category	Term	Count	%	PValue	Genes	List Total	Pop Hits	Pop Total	Fold Enrichment	Bonferroni	Benjamini	FDR
GOTERM_MF_DIRECT	GO:0042813~Wnt-activated receptor activity	4	0.22818	0.348439	FZD8, LRP6, FRZB, FZD7	1604	22	16881	1.91351	1	0.989006	99.9167
INTERPRO	IPR020067:Frizzled domain	4	0.22818	0.354482	COL18A1, FZD8, FRZB, FZD7	1704	23	18559	1.89416	1	0.999632	99.9553
INTERPRO	IPR015526:Frizzled/secreted frizzled-related protein	3	0.171135	0.470927	FZD8, FRZB, FZD7	1704	17	18559	1.92202	1	0.999947	99.9987
GOTERM_MF_DIRECT	GO:0017147~Wnt-protein binding	4	0.22818	0.575047	FZD8, LRP6, FRZB, FZD7	1604	31	16881	1.35798	1	0.998838	99.9999
Annotation Cluster 119	Enrichment Score: 0.3676564869360507
Category	Term	Count	%	PValue	Genes	List Total	Pop Hits	Pop Total	Fold Enrichment	Bonferroni	Benjamini	FDR
GOTERM_BP_DIRECT	GO:0022400~regulation of rhodopsin mediated signaling pathway	5	0.285225	0.293722	GUCA1B, NMT2, NMT1, GUCY2F, RHO	1593	29	16792	1.81743	1	0.995327	99.864
REACTOME_PATHWAY	R-HSA-2514859:R-HSA-2514859	5	0.285225	0.484998	GUCA1B, NMT2, NMT1, GUCY2F, RHO	901	36	9075	1.39891	1	0.980218	99.9972
KEGG_PATHWAY	hsa04744:Phototransduction	4	0.22818	0.5538	GUCA1B, GUCY2F, CALML3, RHO	727	27	6879	1.4018	1	0.8378	99.9977
Annotation Cluster 120	Enrichment Score: 0.36435794565331175
Category	Term	Count	%	PValue	Genes	List Total	Pop Hits	Pop Total	Fold Enrichment	Bonferroni	Benjamini	FDR
INTERPRO	IPR023394:SEC7-like, alpha orthogonal bundle	3	0.171135	0.406269	PSD3, PSD2, IQSEC1	1704	15	18559	2.17829	1	0.999855	99.9898
GOTERM_MF_DIRECT	GO:0005086~ARF guanyl-nucleotide exchange factor activity	4	0.22818	0.428357	FNBP1, PSD3, PSD2, IQSEC1	1604	25	16881	1.68389	1	0.994347	99.9904
INTERPRO	IPR000904:SEC7-like	3	0.171135	0.43911	PSD3, PSD2, IQSEC1	1704	16	18559	2.04214	1	0.999919	99.9962
GOTERM_BP_DIRECT	GO:0032012~regulation of ARF protein signal transduction	3	0.171135	0.456432	PSD3, PSD2, IQSEC1	1593	16	16792	1.97646	1	0.999574	99.9991
Annotation Cluster 121	Enrichment Score: 0.35981699394780836
Category	Term	Count	%	PValue	Genes	List Total	Pop Hits	Pop Total	Fold Enrichment	Bonferroni	Benjamini	FDR
GOTERM_BP_DIRECT	GO:0008625~extrinsic apoptotic signaling pathway via death domain receptors	6	0.34227	0.289904	BID, TNFRSF1A, BCL2, NF1, FAS, PIK3R1	1593	38	16792	1.66439	1	0.995254	99.8494
GOTERM_BP_DIRECT	GO:0008630~intrinsic apoptotic signaling pathway in response to DNA damage	6	0.34227	0.463904	TNFRSF1A, BAK1, TNFRSF1B, HMOX1, BCL2, PIK3R1	1593	47	16792	1.34567	1	0.99962	99.9993
KEGG_PATHWAY	hsa05014:Amyotrophic lateral sclerosis (ALS)	6	0.34227	0.619252	BID, TNFRSF1A, TNFRSF1B, BCL2, RAC1, NEFH	727	50	6879	1.13546	1	0.862923	99.9997
Annotation Cluster 122	Enrichment Score: 0.35494176600950084
Category	Term	Count	%	PValue	Genes	List Total	Pop Hits	Pop Total	Fold Enrichment	Bonferroni	Benjamini	FDR
GOTERM_MF_DIRECT	GO:0004602~glutathione peroxidase activity	4	0.22818	0.321412	GSTK1, GSTT1, GSTZ1, CLIC2	1604	21	16881	2.00463	1	0.985535	99.8368
GOTERM_BP_DIRECT	GO:1901687~glutathione derivative biosynthetic process	4	0.22818	0.347488	AKR1A1, GSTK1, GSTT1, GSTZ1	1593	22	16792	1.91657	1	0.997847	99.9697
GOTERM_MF_DIRECT	GO:0004364~glutathione transferase activity	5	0.285225	0.428394	GSTK1, GSTT1, GSTZ1, CLIC2, GDAP1L1	1604	35	16881	1.50347	1	0.994163	99.9905
REACTOME_PATHWAY	R-HSA-156590:R-HSA-156590	4	0.22818	0.430331	AKR1A1, GSTK1, GSTT1, GSTZ1	901	24	9075	1.67869	1	0.970826	99.9863
INTERPRO	IPR004045:Glutathione S-transferase, N-terminal	4	0.22818	0.431432	GSTT1, GSTZ1, CLIC2, GDAP1L1	1704	26	18559	1.6756	1	0.99991	99.9952
GOTERM_BP_DIRECT	GO:0006749~glutathione metabolic process	7	0.399315	0.440799	GGT5, NAT8, GSTK1, GSTT1, GSTZ1, CLIC2, GDAP1L1	1593	56	16792	1.31764	1	0.999423	99.9984
GOTERM_BP_DIRECT	GO:0098869~cellular oxidant detoxification	8	0.456361	0.499966	PXDN, GSTK1, S100A9, GSTT1, GSTZ1, CLIC2, TXNRD1, SESN2	1593	70	16792	1.2047	1	0.999808	99.9998
INTERPRO	IPR010987:Glutathione S-transferase, C-terminal-like	4	0.22818	0.739137	GSTT1, GSTZ1, CLIC2, GDAP1L1	1704	41	18559	1.06258	1	1	100
Annotation Cluster 123	Enrichment Score: 0.34944555439911656
Category	Term	Count	%	PValue	Genes	List Total	Pop Hits	Pop Total	Fold Enrichment	Bonferroni	Benjamini	FDR
UP_KEYWORDS	Cyclin	6	0.34227	0.249227	CCNT2, CCNK, CDKN1B, CCNB2, CCNI, HMOX1	1747	40	20581	1.76712	1	0.605206	98.4281
INTERPRO	IPR013763:Cyclin-like	5	0.285225	0.583753	CCNT2, CCNK, CCNB2, BRF1, CCNI	1704	44	18559	1.23766	1	0.999993	100
INTERPRO	IPR006671:Cyclin, N-terminal	4	0.22818	0.614949	CCNT2, CCNK, CCNB2, CCNI	1704	34	18559	1.28134	1	0.999996	100
Annotation Cluster 124	Enrichment Score: 0.34602409602786743
Category	Term	Count	%	PValue	Genes	List Total	Pop Hits	Pop Total	Fold Enrichment	Bonferroni	Benjamini	FDR
INTERPRO	IPR000651:Ras-like guanine nucleotide exchange factor, N-terminal	4	0.22818	0.32843	RASGRP1, RAPGEF6, RASGEF1B, RALGDS	1704	22	18559	1.98026	1	0.999489	99.9102
INTERPRO	IPR001895:Guanine-nucleotide dissociation stimulator CDC25	4	0.22818	0.528132	RASGRP1, RAPGEF6, RASGEF1B, RALGDS	1704	30	18559	1.45219	1	0.999983	99.9998
INTERPRO	IPR023578:Ras guanine nucleotide exchange factor, domain	4	0.22818	0.528132	RASGRP1, RAPGEF6, RASGEF1B, RALGDS	1704	30	18559	1.45219	1	0.999983	99.9998
Annotation Cluster 125	Enrichment Score: 0.3374479427252523
Category	Term	Count	%	PValue	Genes	List Total	Pop Hits	Pop Total	Fold Enrichment	Bonferroni	Benjamini	FDR
REACTOME_PATHWAY	R-HSA-4086398:R-HSA-4086398	9	0.513406	0.255166	MAP3K7, WNT5A, TCF7, GNB4, GNG12, TNRC6B, PLCB2, TNRC6A, TCF7L2	901	61	9075	1.48605	1	0.906382	99.0509
REACTOME_PATHWAY	R-HSA-418217:R-HSA-418217	3	0.171135	0.6038	GNB4, GNG12, PLCB2	901	20	9075	1.51082	1	0.991739	100
REACTOME_PATHWAY	R-HSA-500657:R-HSA-500657	3	0.171135	0.63087	GNB4, GNG12, PLCB2	901	21	9075	1.43888	1	0.993645	100
Annotation Cluster 126	Enrichment Score: 0.3371314053879308
Category	Term	Count	%	PValue	Genes	List Total	Pop Hits	Pop Total	Fold Enrichment	Bonferroni	Benjamini	FDR
INTERPRO	IPR000538:Link	4	0.22818	0.153163	LYVE1, CD44, STAB1, SUSD5	1704	15	18559	2.90438	1	0.992099	94.6572
GOTERM_MF_DIRECT	GO:0005540~hyaluronic acid binding	5	0.285225	0.169053	HYAL2, LYVE1, CD44, STAB1, SUSD5	1604	23	16881	2.28789	1	0.944608	95.3352
INTERPRO	IPR016187:C-type lectin fold	12	0.684541	0.45329	COL18A1, SELP, LYVE1, COL4A1, CD44, ATRNL1, STAB1, MRC2, ATRN, PKD1, SUSD5, PKD1L2	1704	112	18559	1.16694	1	0.999939	99.9976
INTERPRO	IPR016186:C-type lectin-like	11	0.627496	0.487329	COL18A1, SELP, LYVE1, CD44, ATRNL1, STAB1, MRC2, ATRN, PKD1, SUSD5, PKD1L2	1704	104	18559	1.15198	1	0.999958	99.9992
GOTERM_MF_DIRECT	GO:0030246~carbohydrate binding	15	0.855676	0.899006	SELP, SVEP1, ATRNL1, MRC2, SI, ATRN, NECTIN1, PKD1L2, GALNT10, GBE1, NPTX2, GALNTL6, GAA, CNTN1, PKD1	1604	196	16881	0.805432	1	0.999999	100
INTERPRO	IPR001304:C-type lectin	6	0.34227	0.920224	SELP, ATRNL1, MRC2, ATRN, PKD1, PKD1L2	1704	89	18559	0.734254	1	1	100
UP_KEYWORDS	Lectin	11	0.627496	0.922676	SELP, GALNT10, SVEP1, ATRNL1, NPTX2, MRC2, ATRN, GALNTL6, PKD1, LMAN1, PKD1L2	1747	171	20581	0.757827	1	0.989378	100
Annotation Cluster 127	Enrichment Score: 0.33547667880236237
Category	Term	Count	%	PValue	Genes	List Total	Pop Hits	Pop Total	Fold Enrichment	Bonferroni	Benjamini	FDR
KEGG_PATHWAY	hsa04923:Regulation of lipolysis in adipocytes	8	0.456361	0.378138	AKT1, GNAI2, GNAI1, ADCY5, PDE3B, TSHB, PRKACB, PIK3R1	727	56	6879	1.35174	1	0.754711	99.8154
KEGG_PATHWAY	hsa05030:Cocaine addiction	7	0.399315	0.415671	DRD1, GNAI2, GNAI1, ADCY5, TH, CREB3L1, PRKACB	727	49	6879	1.35174	1	0.769434	99.9191
REACTOME_PATHWAY	R-HSA-422356:R-HSA-422356	5	0.285225	0.416753	GNAI2, GNAI1, SLC2A2, PRKACB, CACNA2D2	901	33	9075	1.52608	1	0.968293	99.9801
GOTERM_BP_DIRECT	GO:0007188~adenylate cyclase-modulating G-protein coupled receptor signaling pathway	4	0.22818	0.694728	GNAI2, GNAI1, RXFP2, PRKACB	1593	37	16792	1.13958	1	0.999997	100
Annotation Cluster 128	Enrichment Score: 0.3336598192760377
Category	Term	Count	%	PValue	Genes	List Total	Pop Hits	Pop Total	Fold Enrichment	Bonferroni	Benjamini	FDR
REACTOME_PATHWAY	R-HSA-383280:R-HSA-383280	7	0.399315	0.394554	NR1I3, HNF4A, RORB, RARB, NR5A1, NR2C1, MED1	901	51	9075	1.38245	1	0.963766	99.9641
INTERPRO	IPR001628:Zinc finger, nuclear hormone receptor-type	6	0.34227	0.416264	NR1I3, HNF4A, RORB, RARB, NR5A1, NR2C1	1704	46	18559	1.42062	1	0.999877	99.9924
INTERPRO	IPR001723:Steroid hormone receptor	6	0.34227	0.434926	NR1I3, HNF4A, RORB, RARB, NR5A1, NR2C1	1704	47	18559	1.3904	1	0.999914	99.9957
GOTERM_MF_DIRECT	GO:0003707~steroid hormone receptor activity	7	0.399315	0.442357	NR1I3, HNF4A, PGRMC2, RORB, RARB, NR5A1, NR2C1	1604	56	16881	1.31554	1	0.995027	99.9937
INTERPRO	IPR013088:Zinc finger, NHR/GATA-type	7	0.399315	0.443076	NR1I3, HNF4A, TRPS1, RORB, RARB, NR5A1, NR2C1	1704	58	18559	1.31448	1	0.999923	99.9967
INTERPRO	IPR000536:Nuclear hormone receptor, ligand-binding, core	6	0.34227	0.453452	NR1I3, HNF4A, RORB, RARB, NR5A1, NR2C1	1704	48	18559	1.36143	1	0.999935	99.9976
GOTERM_BP_DIRECT	GO:0043401~steroid hormone mediated signaling pathway	7	0.399315	0.458083	NR1I3, HNF4A, PGRMC2, RORB, RARB, NR5A1, NR2C1	1593	57	16792	1.29452	1	0.999582	99.9991
GOTERM_BP_DIRECT	GO:0006367~transcription initiation from RNA polymerase II promoter	16	0.912721	0.475287	POLR2L, MAML2, RORB, MED14, NR2C1, MED6, GTF2E1, NR1I3, MED15, HNF4A, NCOA6, TEAD4, RARB, RBPJ, MED1, NR5A1	1593	152	16792	1.10959	1	0.999698	99.9995
GOTERM_BP_DIRECT	GO:0030522~intracellular receptor signaling pathway	5	0.285225	0.491844	DCBLD2, HNF4A, NCOA3, RORB, NR5A1	1593	38	16792	1.38699	1	0.999775	99.9997
GOTERM_MF_DIRECT	GO:0004879~RNA polymerase II transcription factor activity, ligand-activated sequence-specific DNA binding	4	0.22818	0.677644	NR1I3, HNF4A, RORB, NR5A1	1604	36	16881	1.16937	1	0.999753	100
Annotation Cluster 129	Enrichment Score: 0.3334436904424982
Category	Term	Count	%	PValue	Genes	List Total	Pop Hits	Pop Total	Fold Enrichment	Bonferroni	Benjamini	FDR
REACTOME_PATHWAY	R-HSA-390522:R-HSA-390522	6	0.34227	0.283089	MYL2, MYH3, TMOD3, TTN, TMOD1, TNNI2	901	36	9075	1.67869	1	0.92368	99.4813
GOTERM_BP_DIRECT	GO:0060048~cardiac muscle contraction	6	0.34227	0.425573	MYL2, GAA, MTOR, TTN, CSRP3, TNNI2	1593	45	16792	1.40548	1	0.999302	99.9973
GOTERM_BP_DIRECT	GO:0030049~muscle filament sliding	5	0.285225	0.491844	MYL2, MYH3, TTN, TMOD1, TNNI2	1593	38	16792	1.38699	1	0.999775	99.9997
UP_KEYWORDS	Muscle protein	5	0.285225	0.78253	ACTG2, MYL2, MYH3, TNNI2, MB	1747	62	20581	0.950062	1	0.951038	100
Annotation Cluster 130	Enrichment Score: 0.3284780014623176
Category	Term	Count	%	PValue	Genes	List Total	Pop Hits	Pop Total	Fold Enrichment	Bonferroni	Benjamini	FDR
INTERPRO	IPR013806:Kringle-like fold	6	0.34227	0.12151	PLAT, MRC2, KREMEN1, F2, MMP2, HGFAC	1704	29	18559	2.2534	1	0.984457	89.8001
UP_KEYWORDS	Kringle	4	0.22818	0.192266	PLAT, KREMEN1, F2, HGFAC	1747	18	20581	2.61795	1	0.533928	95.4653
INTERPRO	IPR018056:Kringle, conserved site	4	0.22818	0.225291	PLAT, KREMEN1, F2, HGFAC	1704	18	18559	2.42032	1	0.997563	98.8869
INTERPRO	IPR000001:Kringle	4	0.22818	0.225291	PLAT, KREMEN1, F2, HGFAC	1704	18	18559	2.42032	1	0.997563	98.8869
UP_KEYWORDS	Serine protease	12	0.684541	0.658704	PLAT, F11, PCSK1, MASP1, FAP, F2, TMPRSS9, LTF, F7, MBTPS1, TMPRSS13, HGFAC	1747	141	20581	1.00262	1	0.90537	100
INTERPRO	IPR018114:Peptidase S1, trypsin family, active site	8	0.456361	0.837628	PLAT, F11, MASP1, F2, TMPRSS9, F7, TMPRSS13, HGFAC	1704	102	18559	0.85423	1	1	100
INTERPRO	IPR001314:Peptidase S1A, chymotrypsin-type	8	0.456361	0.903248	PLAT, F11, MASP1, F2, TMPRSS9, F7, TMPRSS13, HGFAC	1704	113	18559	0.771075	1	1	100
INTERPRO	IPR001254:Peptidase S1	8	0.456361	0.931974	PLAT, F11, MASP1, F2, TMPRSS9, F7, TMPRSS13, HGFAC	1704	120	18559	0.726095	1	1	100
INTERPRO	IPR009003:Trypsin-like cysteine/serine peptidase domain	8	0.456361	0.955392	PLAT, F11, MASP1, F2, TMPRSS9, F7, TMPRSS13, HGFAC	1704	128	18559	0.680714	1	1	100
GOTERM_MF_DIRECT	GO:0004252~serine-type endopeptidase activity	16	0.912721	0.986471	F11, PLAT, MASP1, TMPRSS9, F7, MMP2, MMP11, IMMP1L, PCSK1, F5, FAP, F2, LTF, TMPRSS13, HGFAC, MBTPS1	1604	255	16881	0.660349	1	1	100
Annotation Cluster 131	Enrichment Score: 0.318996629035792
Category	Term	Count	%	PValue	Genes	List Total	Pop Hits	Pop Total	Fold Enrichment	Bonferroni	Benjamini	FDR
UP_KEYWORDS	Amino-acid transport	6	0.34227	0.249227	SLC36A1, SLC38A2, SLC6A7, XK, SLC38A1, SLC7A6	1747	40	20581	1.76712	1	0.605206	98.4281
GOTERM_BP_DIRECT	GO:0006865~amino acid transport	5	0.285225	0.427158	SLC36A1, SLC38A2, XK, SLC38A1, SLC7A6	1593	35	16792	1.50587	1	0.999313	99.9974
INTERPRO	IPR013057:Amino acid transporter, transmembrane	3	0.171135	0.470927	SLC36A1, SLC38A2, SLC38A1	1704	17	18559	1.92202	1	0.999947	99.9987
REACTOME_PATHWAY	R-HSA-352230:R-HSA-352230	4	0.22818	0.605939	SLC36A1, SLC38A2, SLC38A1, SLC7A6	901	31	9075	1.29963	1	0.991766	100
GOTERM_MF_DIRECT	GO:0015171~amino acid transmembrane transporter activity	4	0.22818	0.836472	SLC36A1, SLC38A2, SLC38A1, SLC7A6	1604	47	16881	0.895686	1	0.999989	100
Annotation Cluster 132	Enrichment Score: 0.31450102605025454
Category	Term	Count	%	PValue	Genes	List Total	Pop Hits	Pop Total	Fold Enrichment	Bonferroni	Benjamini	FDR
INTERPRO	IPR018338:Carbonic anhydrase, alpha-class, conserved site	3	0.171135	0.302957	CA7, CA5B, CA2	1704	12	18559	2.72286	1	0.999212	99.827
REACTOME_PATHWAY	R-HSA-1475029:R-HSA-1475029	3	0.171135	0.337215	CA7, CA5B, CA2	901	12	9075	2.51804	1	0.945579	99.8501
GOTERM_MF_DIRECT	GO:0004089~carbonate dehydratase activity	3	0.171135	0.389288	CA7, CA5B, CA2	1604	14	16881	2.25521	1	0.991843	99.9715
INTERPRO	IPR023561:Carbonic anhydrase, alpha-class	3	0.171135	0.43911	CA7, CA5B, CA2	1704	16	18559	2.04214	1	0.999919	99.9962
INTERPRO	IPR001148:Alpha carbonic anhydrase	3	0.171135	0.501632	CA7, CA5B, CA2	1704	18	18559	1.81524	1	0.999971	99.9995
KEGG_PATHWAY	hsa00910:Nitrogen metabolism	3	0.171135	0.548919	CA7, CA5B, CA2	727	17	6879	1.6698	1	0.838515	99.9974
GOTERM_BP_DIRECT	GO:0006730~one-carbon metabolic process	3	0.171135	0.791596	CA7, CA5B, CA2	1593	30	16792	1.05411	1	1	100
GOTERM_BP_DIRECT	GO:0015701~bicarbonate transport	4	0.22818	0.800687	CYB5R2, CA7, CA5B, CA2	1593	44	16792	0.958283	1	1	100
Annotation Cluster 133	Enrichment Score: 0.30573924691624876
Category	Term	Count	%	PValue	Genes	List Total	Pop Hits	Pop Total	Fold Enrichment	Bonferroni	Benjamini	FDR
INTERPRO	IPR013098:Immunoglobulin I-set	19	1.08386	0.0948135	FGFR1, PTPRD, PXDN, ADAMTSL3, NFASC, TRIO, PTPRS, LRIG1, NEO1, LRRC4C, TTN, MXRA5, ROBO1, PDGFRA, CNTN1, PDGFRB, ROBO3, BOC, NEGR1	1704	141	18559	1.46764	1	0.97614	82.7143
INTERPRO	IPR003598:Immunoglobulin subtype 2	29	1.65431	0.157047	FGFR1, WFIKKN1, PXDN, ADAMTSL3, LRIG1, LRRC4C, NEO1, TTN, ALCAM, ROBO1, ROBO3, BOC, NEGR1, IL1RAPL1, CSF1R, PTPRD, NECTIN1, CD276, NFASC, CILP, TRIO, PTPRS, MXRA5, PDGFRA, CNTN1, PDGFRB, MFAP3, JAM2, VSIG4	1704	250	18559	1.26341	1	0.992251	95.0729
UP_KEYWORDS	Immunoglobulin domain	46	2.62407	0.604258	MPZL3, FGFR1, WFIKKN1, PXDN, IL6ST, VPREB3, LRIG1, FAM187A, LRRC4C, NEO1, TTN, PDCD1, ALCAM, CD47, ROBO1, SEMA3E, SEMA3D, ROBO3, BOC, IL1RAPL1, NEGR1, IFNGR1, CSF1R, VSTM2B, VSTM4, PTPRD, VSTM2A, NECTIN1, CILP, CD276, NFASC, PTPRS, TRIO, SIRPA, SEMA4G, MMP23B, NTRK1, VSTM2L, MILR1, PDGFRA, CNTN1, PDGFRB, MFAP3, PTGFRN, JAM2, VSIG4	1747	546	20581	0.992519	1	0.883588	99.9999
INTERPRO	IPR003599:Immunoglobulin subtype	41	2.33885	0.831617	MPZL3, FGFR1, WFIKKN1, PXDN, ADAMTSL3, VPREB3, LRIG1, LRRC4C, NEO1, TTN, PDCD1, ALCAM, ROBO1, SEMA3D, ROBO3, BOC, IL1RAPL1, NEGR1, CSF1R, VSTM2B, VSTM4, PTPRD, VSTM2A, NECTIN1, CILP, CD276, NFASC, PTPRS, TRIO, SIRPA, MXRA5, SEMA4G, MMP23B, VSTM2L, PDGFRA, CNTN1, PDGFRB, MFAP3, PTGFRN, JAM2, VSIG4	1704	497	18559	0.898488	1	1	100
INTERPRO	IPR013783:Immunoglobulin-like fold	73	4.16429	0.968125	MPZL3, PXDN, IL6ST, F13A1, LRRC4C, TTN, PDCD1, CD47, ROBO1, SEMA3D, COL12A1, ROBO3, NEGR1, RBPJL, BOC, USH2A, FNDC3B, IFNGR1, CSF2RA, ATF7IP, NECTIN1, CILP, PTPRS, SIRPA, SEMA4G, PDGFRA, CNTN1, PDGFRB, MFAP3, PTGFRN, JAM2, VSIG4, FGFR1, WFIKKN1, PKHD1, ADAMTSL3, VPREB3, CRLF2, LRIG1, FAM187A, NEO1, EPHB1, ABI3BP, EPHB2, ALCAM, EPHB6, COL7A1, TNR, FNDC1, COL6A3, NFAT5, PLXND1, NFATC2, IL1RAPL1, NF…	1704	951	18559	0.836041	1	1	100
INTERPRO	IPR007110:Immunoglobulin-like domain	47	2.68112	0.999659	MPZL3, FGFR1, WFIKKN1, PXDN, IL6ST, ADAMTSL3, VPREB3, LRIG1, FAM187A, LRRC4C, NEO1, TTN, PDCD1, ALCAM, CD47, ROBO1, SEMA3E, SEMA3D, ROBO3, BOC, IL1RAPL1, NEGR1, CSF1R, VSTM2B, VSTM4, PTPRD, VSTM2A, NECTIN1, CILP, CD276, NFASC, PTPRS, TRIO, SIRPA, MXRA5, SEMA4G, MMP23B, NTRK1, VSTM2L, MILR1, PDGFRA, CNTN1, PDGFRB, MFAP3, PTGFRN, JAM2, VSIG4	1704	771	18559	0.663939	1	1	100
INTERPRO	IPR013106:Immunoglobulin V-set	17	0.969766	0.999993	VSTM2B, MPZL3, VSTM2A, VPREB3, NECTIN1, CD276, FAM187A, LRRC4C, TTN, SIRPA, PDCD1, ALCAM, ROBO1, VSTM2L, PTGFRN, JAM2, VSIG4	1704	417	18559	0.444015	1	1	100
Annotation Cluster 134	Enrichment Score: 0.3051212896027886
Category	Term	Count	%	PValue	Genes	List Total	Pop Hits	Pop Total	Fold Enrichment	Bonferroni	Benjamini	FDR
REACTOME_PATHWAY	R-HSA-4420097:R-HSA-4420097	9	0.513406	0.269704	DOCK1, HSP90AA1, WASF3, PAK2, RAC1, PRKACB, CRK, PIK3R1, ELMO1	901	62	9075	1.46209	1	0.915228	99.3051
GOTERM_BP_DIRECT	GO:0048010~vascular endothelial growth factor receptor signaling pathway	9	0.513406	0.373858	DOCK1, HSP90AA1, NRP1, PAK2, RAC1, FOXC2, CRK, PIK3R1, ELMO1	1593	72	16792	1.31764	1	0.99853	99.9862
KEGG_PATHWAY	hsa05100:Bacterial invasion of epithelial cells	10	0.570451	0.441618	CBLB, DOCK1, SEPT2, RAC1, SHC1, CLTC, CRK, PIK3R1, RHOG, ELMO1	727	78	6879	1.2131	1	0.783966	99.9557
REACTOME_PATHWAY	R-HSA-5663213:R-HSA-5663213	5	0.285225	0.484998	MAPK1, ACTR2, WASF3, RAC1, WIPF2	901	36	9075	1.39891	1	0.980218	99.9972
KEGG_PATHWAY	hsa05131:Shigellosis	8	0.456361	0.520085	MAPK1, DOCK1, CD44, RAC1, MAPK9, CRK, RHOG, ELMO1	727	64	6879	1.18277	1	0.831704	99.994
GOTERM_BP_DIRECT	GO:0038096~Fc-gamma receptor signaling pathway involved in phagocytosis	11	0.627496	0.775202	HSP90AB1, MAPK1, ACTR2, DOCK1, HSP90AA1, HCK, RAC1, WIPF2, CRK, PIK3R1, ELMO1	1593	127	16792	0.91301	1	1	100
REACTOME_PATHWAY	R-HSA-2029482:R-HSA-2029482	10	0.570451	0.840004	HSP90AB1, MAPK1, ACTR2, DOCK1, HSP90AA1, WASF3, RAC1, WIPF2, CRK, ELMO1	901	118	9075	0.853571	1	0.999592	100
Annotation Cluster 135	Enrichment Score: 0.30311015211503883
Category	Term	Count	%	PValue	Genes	List Total	Pop Hits	Pop Total	Fold Enrichment	Bonferroni	Benjamini	FDR
UP_KEYWORDS	Cyclin	6	0.34227	0.249227	CCNT2, CCNK, CDKN1B, CCNB2, CCNI, HMOX1	1747	40	20581	1.76712	1	0.605206	98.4281
GOTERM_BP_DIRECT	GO:0045737~positive regulation of cyclin-dependent protein serine/threonine kinase activity	3	0.171135	0.678432	CCNT2, CCNK, CDKN1B	1593	24	16792	1.31764	1	0.999995	100
GOTERM_BP_DIRECT	GO:0000079~regulation of cyclin-dependent protein serine/threonine kinase activity	4	0.22818	0.728733	CCNT2, CCNK, CDKN1B, GADD45A	1593	39	16792	1.08114	1	0.999999	100
Annotation Cluster 136	Enrichment Score: 0.3009161377107966
Category	Term	Count	%	PValue	Genes	List Total	Pop Hits	Pop Total	Fold Enrichment	Bonferroni	Benjamini	FDR
GOTERM_BP_DIRECT	GO:0030203~glycosaminoglycan metabolic process	5	0.285225	0.293722	GPC4, GNS, CHST9, CSPG5, DCN	1593	29	16792	1.81743	1	0.995327	99.864
REACTOME_PATHWAY	R-HSA-1971475:R-HSA-1971475	4	0.22818	0.483952	GPC4, XYLT1, CSPG5, DCN	901	26	9075	1.54956	1	0.980437	99.9971
REACTOME_PATHWAY	R-HSA-3560801:R-HSA-3560801	3	0.171135	0.6038	GPC4, CSPG5, DCN	901	20	9075	1.51082	1	0.991739	100
REACTOME_PATHWAY	R-HSA-3560783:R-HSA-3560783	3	0.171135	0.6038	GPC4, CSPG5, DCN	901	20	9075	1.51082	1	0.991739	100
REACTOME_PATHWAY	R-HSA-4420332:R-HSA-4420332	3	0.171135	0.6038	GPC4, CSPG5, DCN	901	20	9075	1.51082	1	0.991739	100
Annotation Cluster 137	Enrichment Score: 0.29999758534236093
Category	Term	Count	%	PValue	Genes	List Total	Pop Hits	Pop Total	Fold Enrichment	Bonferroni	Benjamini	FDR
GOTERM_BP_DIRECT	GO:0045454~cell redox homeostasis	10	0.570451	0.30559	TMX2, GCLC, TMX4, TMX3, LTF, PDIA6, TXNRD1, SH3BGRL3, NFE2L2, SCO2	1593	77	16792	1.36898	1	0.996072	99.9014
INTERPRO	IPR012336:Thioredoxin-like fold	14	0.798631	0.415355	TMX2, NDUFA2, TMX4, TMX3, PDIA6, GSTT1, CLIC2, GDAP1L1, GSTK1, GSTZ1, TXNRD1, FAF2, SH3BGRL3, SCO2	1704	130	18559	1.17292	1	0.999881	99.9922
INTERPRO	IPR017937:Thioredoxin, conserved site	3	0.171135	0.470927	TMX4, TMX3, PDIA6	1704	17	18559	1.92202	1	0.999947	99.9987
INTERPRO	IPR013766:Thioredoxin domain	5	0.285225	0.526496	TMX2, TMX4, TMX3, PDIA6, SCO2	1704	41	18559	1.32822	1	0.999984	99.9998
GOTERM_MF_DIRECT	GO:0003756~protein disulfide isomerase activity	3	0.171135	0.631787	TMX4, TMX3, PDIA6	1604	22	16881	1.43513	1	0.9995	100
UP_KEYWORDS	Redox-active center	4	0.22818	0.797143	TMX4, TMX3, PDIA6, TXNRD1	1747	49	20581	0.961695	1	0.956306	100
Annotation Cluster 138	Enrichment Score: 0.2993412054780661
Category	Term	Count	%	PValue	Genes	List Total	Pop Hits	Pop Total	Fold Enrichment	Bonferroni	Benjamini	FDR
GOTERM_BP_DIRECT	GO:0006281~DNA repair	27	1.54022	0.230733	FZR1, TRRAP, BOD1L1, RPS3, SUMO1, FANCA, INO80D, RTEL1, RDM1, POLK, PDS5B, UPF1, GEN1, TAOK3, SMG1, RAD9B, RAD9A, MBD4, ATRX, TDP1, NCOA6, TDG, UBE2W, PARP4, MTOR, OGG1, GADD45A	1593	235	16792	1.21111	1	0.989452	99.3118
UP_KEYWORDS	DNA damage	29	1.65431	0.668203	FZR1, NUAK1, MCM10, BOD1L1, SETX, RPS3, RNF168, FANCA, INO80D, RTEL1, POLK, GEN1, TAOK3, MACROD2, NEIL1, SMG1, RAD9A, MBD4, HERC2, ATRX, FMN2, DCLRE1B, BAZ1B, TDP1, TDG, UBE2W, OGG1, GADD45A, REV3L	1747	352	20581	0.970575	1	0.90651	100
UP_KEYWORDS	DNA repair	22	1.25499	0.820271	POLK, FZR1, GEN1, TAOK3, NEIL1, SMG1, MBD4, HERC2, RPS3, SETX, BOD1L1, ATRX, DCLRE1B, TDP1, TDG, UBE2W, RNF168, OGG1, FANCA, INO80D, RTEL1, REV3L	1747	293	20581	0.884563	1	0.961984	100
Annotation Cluster 139	Enrichment Score: 0.2962497263911587
Category	Term	Count	%	PValue	Genes	List Total	Pop Hits	Pop Total	Fold Enrichment	Bonferroni	Benjamini	FDR
INTERPRO	IPR020843:Polyketide synthase, enoylreductase	3	0.171135	0.43911	PTGR1, ADH1C, CRYZL1	1704	16	18559	2.04214	1	0.999919	99.9962
INTERPRO	IPR002085:Alcohol dehydrogenase superfamily, zinc-type	3	0.171135	0.501632	PTGR1, ADH1C, CRYZL1	1704	18	18559	1.81524	1	0.999971	99.9995
INTERPRO	IPR011032:GroES-like	3	0.171135	0.586533	PTGR1, ADH1C, CRYZL1	1704	21	18559	1.55592	1	0.999993	100
Annotation Cluster 140	Enrichment Score: 0.2957851687562277
Category	Term	Count	%	PValue	Genes	List Total	Pop Hits	Pop Total	Fold Enrichment	Bonferroni	Benjamini	FDR
GOTERM_BP_DIRECT	GO:1901652~response to peptide	3	0.171135	0.280517	GPR22, AVPR1B, OXTR	1593	11	16792	2.87485	1	0.994549	99.8067
GOTERM_MF_DIRECT	GO:0042277~peptide binding	7	0.399315	0.493825	GPR22, RPLP0, AVPR1B, RNPEPL1, OXTR, ENPEP, GPR37L1	1604	59	16881	1.24865	1	0.997031	99.9987
GOTERM_BP_DIRECT	GO:0032870~cellular response to hormone stimulus	3	0.171135	0.935645	GPR22, AVPR1B, OXTR	1593	45	16792	0.702741	1	1	100
Annotation Cluster 141	Enrichment Score: 0.2946712126358303
Category	Term	Count	%	PValue	Genes	List Total	Pop Hits	Pop Total	Fold Enrichment	Bonferroni	Benjamini	FDR
GOTERM_BP_DIRECT	GO:0043044~ATP-dependent chromatin remodeling	4	0.22818	0.374357	RBBP4, SMARCC1, ARID1A, CHD4	1593	23	16792	1.83324	1	0.998519	99.9864
GOTERM_MF_DIRECT	GO:0000980~RNA polymerase II distal enhancer sequence-specific DNA binding	8	0.456361	0.422662	FLI1, RBBP4, MEOX2, SMARCC1, HIVEP1, NFE2L2, CHD4, NR5A1	1604	65	16881	1.2953	1	0.994388	99.9887
GOTERM_MF_DIRECT	GO:0031492~nucleosomal DNA binding	4	0.22818	0.825481	HMGN3, RBBP4, SMARCC1, CHD4	1604	46	16881	0.915158	1	0.999987	100
Annotation Cluster 142	Enrichment Score: 0.29077180328568414
Category	Term	Count	%	PValue	Genes	List Total	Pop Hits	Pop Total	Fold Enrichment	Bonferroni	Benjamini	FDR
UP_KEYWORDS	Eye lens protein	3	0.171135	0.45898	CRYAA, CRYBB3, CRYBA4	1747	18	20581	1.96346	1	0.793948	99.9864
UP_KEYWORDS	Cataract	8	0.456361	0.48239	GJA8, RAB3GAP2, GCNT2, CRYAA, UNC45B, CRYBB3, CRYBA4, FAM126A	1747	77	20581	1.22398	1	0.81151	99.9928
GOTERM_MF_DIRECT	GO:0005212~structural constituent of eye lens	3	0.171135	0.606028	CRYAA, CRYBB3, CRYBA4	1604	21	16881	1.50347	1	0.999253	100
Annotation Cluster 143	Enrichment Score: 0.2828666212535655
Category	Term	Count	%	PValue	Genes	List Total	Pop Hits	Pop Total	Fold Enrichment	Bonferroni	Benjamini	FDR
REACTOME_PATHWAY	R-HSA-5687128:R-HSA-5687128	13	0.741586	0.159285	PSMA1, PSMB4, PSMC6, PAK2, NCOA3, PSMA3, SHFM1, RAC1, UBC, FOXO1, PRKACB, TNRC6B, TNRC6A	901	88	9075	1.48793	1	0.816017	93.5625
REACTOME_PATHWAY	R-HSA-4608870:R-HSA-4608870	10	0.570451	0.179694	WNT5A, FZD8, PSMA1, PSMB4, PSMC6, PSMA3, SHFM1, UBC, FZD7, SCRIB	901	64	9075	1.57377	1	0.844398	95.6351
REACTOME_PATHWAY	R-HSA-195253:R-HSA-195253	10	0.570451	0.228998	PSMA1, PSMB4, PSMC6, PPP2R5D, GSK3B, PPP2CB, PSMA3, SHFM1, UBC, APC	901	68	9075	1.4812	1	0.886737	98.3618
REACTOME_PATHWAY	R-HSA-5610785:R-HSA-5610785	9	0.513406	0.240883	PSMA1, PSMB4, PSMC6, GSK3B, PSMA3, SHFM1, UBC, PRKACB, SUFU	901	60	9075	1.51082	1	0.894795	98.7185
REACTOME_PATHWAY	R-HSA-5610783:R-HSA-5610783	9	0.513406	0.240883	PSMA1, PSMB4, PSMC6, GSK3B, PSMA3, SHFM1, UBC, PRKACB, SUFU	901	60	9075	1.51082	1	0.894795	98.7185
GOTERM_BP_DIRECT	GO:0060071~Wnt signaling pathway, planar cell polarity pathway	12	0.684541	0.253637	WNT5A, GPC4, PSMA1, PSMB4, PSMC6, PSMA3, RAC1, UBC, WNT9B, CLTC, FZD7, AP2M1	1593	92	16792	1.37493	1	0.991794	99.6122
GOTERM_BP_DIRECT	GO:0051603~proteolysis involved in cellular protein catabolic process	7	0.399315	0.301526	PSMA1, PSMB4, CTSZ, FAP, PSMA3, HSPA5, ADAMTS12	1593	48	16792	1.53725	1	0.995781	99.8899
REACTOME_PATHWAY	R-HSA-450408:R-HSA-450408	8	0.456361	0.318213	PSMA1, PSMB4, PSMC6, PSMA3, SHFM1, UBC, PABPC1, HSPA8	901	56	9075	1.43888	1	0.941019	99.7656
GOTERM_BP_DIRECT	GO:0038095~Fc-epsilon receptor signaling pathway	20	1.1409	0.327911	FER, TAB2, MAP3K7, PSMA1, NRAS, MAPK1, PSMB4, PSMC6, LAT2, KRAS, PAK2, MAP3K1, PSMA3, RAC1, UBC, MAPK9, SHC1, NFATC2, NFATC3, PIK3R1	1593	178	16792	1.1844	1	0.99713	99.947
GOTERM_BP_DIRECT	GO:0090263~positive regulation of canonical Wnt signaling pathway	14	0.798631	0.349179	ARNTL, JUP, PSMA1, PSMB4, PSMC6, WNT4, PSMA3, UBC, LRP6, TNKS, VPS35, COL1A1, WNT7A, ASPM	1593	120	16792	1.2298	1	0.99781	99.9712
REACTOME_PATHWAY	R-HSA-5658442:R-HSA-5658442	9	0.513406	0.360786	PSMA1, NRAS, PSMB4, PSMC6, KRAS, PSMA3, NF1, SHFM1, UBC	901	68	9075	1.33308	1	0.954064	99.9154
REACTOME_PATHWAY	R-HSA-211733:R-HSA-211733	7	0.399315	0.376167	PSMA1, PSMB4, PSMC6, PAK2, PSMA3, SHFM1, UBC	901	50	9075	1.4101	1	0.95764	99.9424
REACTOME_PATHWAY	R-HSA-5610780:R-HSA-5610780	8	0.456361	0.385075	PSMA1, PSMB4, PSMC6, PSMA3, SHFM1, UBC, PRKACB, SUFU	901	60	9075	1.34295	1	0.960692	99.9542
REACTOME_PATHWAY	R-HSA-187577:R-HSA-187577	8	0.456361	0.385075	PSMA1, PSMB4, PSMC6, CDKN1B, PSMA3, SHFM1, UBC, SKP2	901	60	9075	1.34295	1	0.960692	99.9542
GOTERM_BP_DIRECT	GO:0002223~stimulatory C-type lectin receptor signaling pathway	12	0.684541	0.410847	MAP3K7, PSMA1, NRAS, PSMB4, PSMC6, KRAS, EP300, PAK2, PSMA3, UBC, PRKACB, TAB2	1593	105	16792	1.2047	1	0.999148	99.9956
REACTOME_PATHWAY	R-HSA-349425:R-HSA-349425	7	0.399315	0.412919	RFWD2, PSMA1, PSMB4, PSMC6, PSMA3, SHFM1, UBC	901	52	9075	1.35587	1	0.967649	99.978
REACTOME_PATHWAY	R-HSA-174178:R-HSA-174178	9	0.513406	0.423224	PSMA1, PSMB4, FZR1, PSMC6, PSMA3, SHFM1, UBC, SKP2, CDC26	901	72	9075	1.25902	1	0.969813	99.9833
REACTOME_PATHWAY	R-HSA-174084:R-HSA-174084	8	0.456361	0.435525	PSMA1, PSMB4, FZR1, PSMC6, PSMA3, SHFM1, UBC, CDC26	901	63	9075	1.279	1	0.971208	99.9882
REACTOME_PATHWAY	R-HSA-174113:R-HSA-174113	7	0.399315	0.467514	PSMA1, PSMB4, FZR1, PSMC6, PSMA3, SHFM1, UBC	901	55	9075	1.28191	1	0.977461	99.9953
REACTOME_PATHWAY	R-HSA-4641257:R-HSA-4641257	7	0.399315	0.467514	PSMA1, PSMB4, PSMC6, PSMA3, SHFM1, UBC, TNKS	901	55	9075	1.28191	1	0.977461	99.9953
REACTOME_PATHWAY	R-HSA-5632684:R-HSA-5632684	8	0.456361	0.485341	PSMA1, PSMB4, PSMC6, PSMA3, SHFM1, UBC, SUFU, SPOP	901	66	9075	1.22087	1	0.979837	99.9973
UP_KEYWORDS	Threonine protease	3	0.171135	0.515438	PSMA1, PSMB4, PSMA3	1747	20	20581	1.76712	1	0.834854	99.9972
INTERPRO	IPR001353:Proteasome, subunit alpha/beta	3	0.171135	0.53116	PSMA1, PSMB4, PSMA3	1704	19	18559	1.7197	1	0.999984	99.9998
REACTOME_PATHWAY	R-HSA-5676590:R-HSA-5676590	7	0.399315	0.537906	PSMA1, PSMB4, PSMC6, UBA3, PSMA3, SHFM1, UBC	901	59	9075	1.195	1	0.98657	99.9995
REACTOME_PATHWAY	R-HSA-5607764:R-HSA-5607764	9	0.513406	0.545226	MAP3K7, PSMA1, PSMB4, PSMC6, PSMA3, SHFM1, UBC, CDC34, TAB2	901	80	9075	1.13312	1	0.987413	99.9996
REACTOME_PATHWAY	R-HSA-5358346:R-HSA-5358346	7	0.399315	0.554888	PSMA1, PSMB4, PSMC6, PSMA3, SHFM1, UBC, IHH	901	60	9075	1.17508	1	0.987979	99.9997
REACTOME_PATHWAY	R-HSA-5607761:R-HSA-5607761	7	0.399315	0.554888	PSMA1, PSMB4, PSMC6, UBA3, PSMA3, SHFM1, UBC	901	60	9075	1.17508	1	0.987979	99.9997
REACTOME_PATHWAY	R-HSA-1236978:R-HSA-1236978	6	0.34227	0.561572	PSMA1, PSMB4, PSMC6, MRC2, PSMA3, SHFM1	901	50	9075	1.20866	1	0.988383	99.9998
REACTOME_PATHWAY	R-HSA-68949:R-HSA-68949	8	0.456361	0.565115	PSMA1, PSMB4, FZR1, PSMC6, CDKN1B, PSMA3, SHFM1, UBC	901	71	9075	1.13489	1	0.98861	99.9998
REACTOME_PATHWAY	R-HSA-69229:R-HSA-69229	6	0.34227	0.579726	PSMA1, PSMB4, PSMC6, PSMA3, SHFM1, UBC	901	51	9075	1.18496	1	0.990042	99.9999
REACTOME_PATHWAY	R-HSA-69017:R-HSA-69017	6	0.34227	0.579726	PSMA1, PSMB4, PSMC6, PSMA3, SHFM1, UBC	901	51	9075	1.18496	1	0.990042	99.9999
REACTOME_PATHWAY	R-HSA-69481:R-HSA-69481	6	0.34227	0.579726	PSMA1, PSMB4, PSMC6, PSMA3, SHFM1, UBC	901	51	9075	1.18496	1	0.990042	99.9999
REACTOME_PATHWAY	R-HSA-180534:R-HSA-180534	6	0.34227	0.597471	PSMA1, PSMB4, PSMC6, PSMA3, SHFM1, UBC	901	52	9075	1.16217	1	0.991462	99.9999
REACTOME_PATHWAY	R-HSA-1236974:R-HSA-1236974	9	0.513406	0.602287	PSMA1, PSMB4, PSMC6, CD36, TAP2, PSMA3, SHFM1, UBC, SEC61G	901	84	9075	1.07916	1	0.99178	100
GOTERM_MF_DIRECT	GO:0004298~threonine-type endopeptidase activity	3	0.171135	0.606028	PSMA1, PSMB4, PSMA3	1604	21	16881	1.50347	1	0.999253	100
REACTOME_PATHWAY	R-HSA-69601:R-HSA-69601	6	0.34227	0.614788	PSMA1, PSMB4, PSMC6, PSMA3, SHFM1, UBC	901	53	9075	1.14024	1	0.99249	100
GOTERM_BP_DIRECT	GO:0031145~anaphase-promoting complex-dependent catabolic process	8	0.456361	0.631151	PSMA1, PSMB4, FZR1, PSMC6, PSMA3, UBC, SKP2, CDC26	1593	79	16792	1.06745	1	0.999985	100
REACTOME_PATHWAY	R-HSA-180585:R-HSA-180585	6	0.34227	0.631661	PSMA1, PSMB4, PSMC6, PSMA3, SHFM1, UBC	901	54	9075	1.11913	1	0.993552	100
REACTOME_PATHWAY	R-HSA-5362768:R-HSA-5362768	6	0.34227	0.664022	PSMA1, PSMB4, PSMC6, PSMA3, SHFM1, UBC	901	56	9075	1.07916	1	0.995602	100
REACTOME_PATHWAY	R-HSA-174154:R-HSA-174154	7	0.399315	0.664593	PSMA1, PSMB4, PSMC6, PSMA3, SHFM1, UBC, CDC26	901	67	9075	1.05231	1	0.99552	100
REACTOME_PATHWAY	R-HSA-1169091:R-HSA-1169091	7	0.399315	0.664593	MAP3K7, PSMA1, PSMB4, PSMC6, PSMA3, SHFM1, UBC	901	67	9075	1.05231	1	0.99552	100
UP_KEYWORDS	Proteasome	5	0.285225	0.668622	PSMA1, PSMB4, PSMC6, PSMA3, SHFM1	1747	53	20581	1.11139	1	0.905853	100
GOTERM_BP_DIRECT	GO:0051436~negative regulation of ubiquitin-protein ligase activity involved in mitotic cell cycle	7	0.399315	0.676063	PSMA1, PSMB4, FZR1, PSMC6, PSMA3, UBC, CDC26	1593	71	16792	1.03927	1	0.999995	100
REACTOME_PATHWAY	R-HSA-4641258:R-HSA-4641258	6	0.34227	0.67949	PSMA1, PSMB4, PSMC6, PSMA3, SHFM1, UBC	901	57	9075	1.06023	1	0.996323	100
REACTOME_PATHWAY	R-HSA-202424:R-HSA-202424	10	0.570451	0.682192	MAP3K7, PSMA1, PSMB4, PSMC6, PSMA3, SHFM1, UBC, CDC34, TAB2, PIK3R1	901	101	9075	0.997242	1	0.996274	100
GOTERM_BP_DIRECT	GO:0033209~tumor necrosis factor-mediated signaling pathway	11	0.627496	0.691746	TNFRSF6B, PSMA1, TNFRSF1A, PSMB4, TNFRSF1B, PSMC6, PSMA3, UBC, JAK2, FAS, EDARADD	1593	118	16792	0.982647	1	0.999997	100
REACTOME_PATHWAY	R-HSA-5668541:R-HSA-5668541	7	0.399315	0.692601	PSMA1, PSMB4, TNFRSF1B, PSMC6, PSMA3, SHFM1, UBC	901	69	9075	1.02181	1	0.99656	100
KEGG_PATHWAY	hsa03050:Proteasome	5	0.285225	0.696924	PSMA1, PSMB4, PSMC6, PSMA3, SHFM1	727	44	6879	1.07525	1	0.890944	100
REACTOME_PATHWAY	R-HSA-68827:R-HSA-68827	6	0.34227	0.708971	PSMA1, PSMB4, PSMC6, PSMA3, SHFM1, UBC	901	59	9075	1.02429	1	0.997124	100
REACTOME_PATHWAY	R-HSA-174184:R-HSA-174184	7	0.399315	0.731616	PSMA1, PSMB4, PSMC6, PSMA3, SHFM1, UBC, CDC26	901	72	9075	0.979236	1	0.997801	100
REACTOME_PATHWAY	R-HSA-5678895:R-HSA-5678895	6	0.34227	0.736497	PSMA1, PSMB4, PSMC6, PSMA3, SHFM1, UBC	901	61	9075	0.990702	1	0.997923	100
GOTERM_BP_DIRECT	GO:0051437~positive regulation of ubiquitin-protein ligase activity involved in regulation of mitotic cell cycle transition	7	0.399315	0.738538	PSMA1, PSMB4, FZR1, PSMC6, PSMA3, UBC, CDC26	1593	76	16792	0.970892	1	0.999999	100
REACTOME_PATHWAY	R-HSA-350562:R-HSA-350562	5	0.285225	0.758447	PSMA1, PSMB4, PSMC6, PSMA3, SHFM1	901	51	9075	0.987465	1	0.998526	100
GOTERM_BP_DIRECT	GO:0038061~NIK/NF-kappaB signaling	6	0.34227	0.762154	PSMA1, PSMB4, PSMC6, UBA3, PSMA3, UBC	1593	66	16792	0.958283	1	1	100
GOTERM_BP_DIRECT	GO:0002479~antigen processing and presentation of exogenous peptide antigen via MHC class I, TAP-dependent	5	0.285225	0.859977	PSMA1, PSMB4, PSMC6, CD36, PSMA3	1593	63	16792	0.836597	1	1	100
GOTERM_BP_DIRECT	GO:0006521~regulation of cellular amino acid metabolic process	4	0.22818	0.873941	PSMA1, PSMB4, PSMC6, PSMA3	1593	51	16792	0.826754	1	1	100
GOTERM_BP_DIRECT	GO:0050852~T cell receptor signaling pathway	11	0.627496	0.904504	MAP3K7, MAPK1, PSMA1, PSMB4, PSMC6, PAK2, PSEN1, PSMA3, UBC, TAB2, PIK3R1	1593	148	16792	0.783461	1	1	100
REACTOME_PATHWAY	R-HSA-382556:R-HSA-382556	6	0.34227	0.929211	PSMA1, PSMB4, PSMC6, PSMA3, SHFM1, UBC	901	84	9075	0.719439	1	0.999976	100
REACTOME_PATHWAY	R-HSA-2467813:R-HSA-2467813	14	0.798631	0.932805	XPO1, PDS5B, PPP2R5D, SHFM1, BIRC5, CDC26, KIF2B, PSMA1, PSMB4, PSMC6, NSL1, PPP2CB, PSMA3, UBC	901	185	9075	0.762216	1	0.99998	100
REACTOME_PATHWAY	R-HSA-2871837:R-HSA-2871837	10	0.570451	0.935773	MAP3K7, PSMA1, PSMB4, PSMC6, RASGRP1, PSMA3, SHFM1, UBC, CDC34, TAB2	901	137	9075	0.735193	1	0.999982	100
Annotation Cluster 144	Enrichment Score: 0.2778856996269191
Category	Term	Count	%	PValue	Genes	List Total	Pop Hits	Pop Total	Fold Enrichment	Bonferroni	Benjamini	FDR
INTERPRO	IPR018297:Adenylyl cyclase class-3/4/guanylyl cyclase, conserved site	3	0.171135	0.501632	GUCY2F, ADCY5, GUCY1B3	1704	18	18559	1.81524	1	0.999971	99.9995
INTERPRO	IPR001054:Adenylyl cyclase class-3/4/guanylyl cyclase	3	0.171135	0.53116	GUCY2F, ADCY5, GUCY1B3	1704	19	18559	1.7197	1	0.999984	99.9998
GOTERM_MF_DIRECT	GO:0004016~adenylate cyclase activity	3	0.171135	0.550469	GUCY2F, ADCY5, GUCY1B3	1604	19	16881	1.66173	1	0.998482	99.9998
Annotation Cluster 145	Enrichment Score: 0.2735610181763907
Category	Term	Count	%	PValue	Genes	List Total	Pop Hits	Pop Total	Fold Enrichment	Bonferroni	Benjamini	FDR
GOTERM_BP_DIRECT	GO:0016925~protein sumoylation	13	0.741586	0.432229	SUMO2, SUMO1, HNRNPK, UBA2, TDG, MTA1, BIRC5, NUP188, PIAS2, RNF168, PIAS1, HERC2, SCMH1	1593	117	16792	1.17124	1	0.999364	99.9978
REACTOME_PATHWAY	R-HSA-3108214:R-HSA-3108214	9	0.513406	0.500404	SUMO2, SUMO1, TDG, NUP188, PIAS2, RNF168, PIAS1, HERC2, SCMH1	901	77	9075	1.17726	1	0.98225	99.9983
REACTOME_PATHWAY	R-HSA-4570464:R-HSA-4570464	5	0.285225	0.698686	SUMO2, SUMO1, HNRNPK, NUP188, SCMH1	901	47	9075	1.0715	1	0.996788	100
Annotation Cluster 146	Enrichment Score: 0.2651432344308874
Category	Term	Count	%	PValue	Genes	List Total	Pop Hits	Pop Total	Fold Enrichment	Bonferroni	Benjamini	FDR
GOTERM_MF_DIRECT	GO:0005031~tumor necrosis factor-activated receptor activity	4	0.22818	0.40202	TNFRSF6B, TNFRSF1A, TNFRSF1B, FAS	1604	24	16881	1.75405	1	0.993132	99.9799
INTERPRO	IPR001368:TNFR/NGFR cysteine-rich region	4	0.22818	0.406079	TNFRSF6B, TNFRSF1A, TNFRSF1B, FAS	1704	25	18559	1.74263	1	0.999863	99.9897
REACTOME_PATHWAY	R-HSA-5669034:R-HSA-5669034	4	0.22818	0.457423	TNFRSF6B, TNFRSF1A, TNFRSF1B, EDARADD	901	25	9075	1.61154	1	0.975319	99.9937
GOTERM_BP_DIRECT	GO:0033209~tumor necrosis factor-mediated signaling pathway	11	0.627496	0.691746	TNFRSF6B, PSMA1, TNFRSF1A, PSMB4, TNFRSF1B, PSMC6, PSMA3, UBC, JAK2, FAS, EDARADD	1593	118	16792	0.982647	1	0.999997	100
GOTERM_BP_DIRECT	GO:0097190~apoptotic signaling pathway	5	0.285225	0.914452	TNFRSF6B, BAK1, TNFRSF1B, FAS, DIDO1	1593	71	16792	0.742332	1	1	100
Annotation Cluster 147	Enrichment Score: 0.26136199776192337
Category	Term	Count	%	PValue	Genes	List Total	Pop Hits	Pop Total	Fold Enrichment	Bonferroni	Benjamini	FDR
UP_KEYWORDS	Motor protein	14	0.798631	0.358595	ACAA2, MYL2, KIF5B, MYH3, KIF15, DYNLT3, MYO1H, MYO9A, KIFC3, KIF2B, MYO18B, STARD9, DYNC1H1, KIF13B	1747	135	20581	1.22171	1	0.708604	99.8394
INTERPRO	IPR001752:Kinesin, motor domain	6	0.34227	0.397505	KIF2B, KIF5B, STARD9, KIF15, KIFC3, KIF13B	1704	45	18559	1.45219	1	0.999835	99.9867
GOTERM_BP_DIRECT	GO:0007018~microtubule-based movement	9	0.513406	0.506569	KIF2B, KIF5B, STARD9, NTRK1, KIF15, DYNC1H1, KIFC3, AP2M1, KIF13B	1593	81	16792	1.17124	1	0.999826	99.9998
GOTERM_BP_DIRECT	GO:0030705~cytoskeleton-dependent intracellular transport	3	0.171135	0.519792	KIF5B, STARD9, KIF13B	1593	18	16792	1.75685	1	0.99986	99.9999
INTERPRO	IPR019821:Kinesin, motor region, conserved site	5	0.285225	0.526496	KIF2B, KIF5B, STARD9, KIFC3, KIF13B	1704	41	18559	1.32822	1	0.999984	99.9998
GOTERM_MF_DIRECT	GO:0003777~microtubule motor activity	7	0.399315	0.783262	KIF2B, KIF5B, STARD9, KIF15, DYNC1H1, KIFC3, KIF13B	1604	80	16881	0.920877	1	0.999963	100
REACTOME_PATHWAY	R-HSA-983189:R-HSA-983189	4	0.22818	0.956638	KIF2B, KIF5B, KIF15, KIF13B	901	63	9075	0.639501	1	0.999995	100
Annotation Cluster 148	Enrichment Score: 0.2588164343760475
Category	Term	Count	%	PValue	Genes	List Total	Pop Hits	Pop Total	Fold Enrichment	Bonferroni	Benjamini	FDR
UP_KEYWORDS	Cell cycle	59	3.36566	0.357221	CCNT2, LZTS2, SEPT2, TP63, CLTC, RPS3, ZNF207, KIF2B, FAM83D, PAK4, PARD3B, CDCA4, CDK14, ASPM, KHDRBS1, CCNK, RBBP4, RINT1, DYNLT3, NUSAP1, BANP, PIM3, PPP1CB, GAK, MAPK1, EP300, NSL1, PDCD6IP, GADD45A, SNX9, ZMYND11, FZR1, USP8, RABGAP1, GNAI2, GNAI1, CDC34, CDC40, TFDP2, NPAT, GMNC, TNKS, PDS5B, MKI67, TP53BP2, NASP, WDR6, ARPP19, BIRC5, STRADB, CDC26, SMC2, SEPT10, FAM64A, CDKN1B, CCNB2, DMTF…	1747	650	20581	1.06933	1	0.708784	99.8343
UP_KEYWORDS	Cell division	34	1.93953	0.520752	CCNT2, SNX9, LZTS2, FZR1, SEPT2, GNAI2, GNAI1, CDC34, CLTC, ZNF207, RPS3, KIF2B, FAM83D, CDC40, TNKS, PARD3B, CDCA4, CDK14, ASPM, CCNK, PDS5B, ARPP19, DYNLT3, NUSAP1, BIRC5, CDC26, PPP1CB, SEPT10, SMC2, FAM64A, CCNB2, NSL1, PDCD6IP, USP44	1747	388	20581	1.03234	1	0.83792	99.9976
UP_KEYWORDS	Mitosis	23	1.31204	0.552717	SNX9, FZR1, LZTS2, CCNK, SEPT2, PDS5B, DYNLT3, ARPP19, NUSAP1, BIRC5, CLTC, CDC26, SMC2, RPS3, ZNF207, FAM83D, KIF2B, FAM64A, CCNB2, NSL1, TNKS, ASPM, USP44	1747	262	20581	1.03419	1	0.854347	99.9991
GOTERM_BP_DIRECT	GO:0007067~mitotic nuclear division	23	1.31204	0.661227	SNX9, FZR1, LZTS2, CCNK, SEPT2, KIF15, ARPP19, DYNLT3, BIRC5, CLTC, RPS6, CDC26, RPS3, FAM83D, KIF2B, FAM64A, CCNB2, NOLC1, NSL1, PBRM1, TNKS, ASPM, USP44	1593	248	16792	0.977604	1	0.999992	100
GOTERM_BP_DIRECT	GO:0051301~cell division	31	1.7684	0.747303	CCNT2, LZTS2, FZR1, SEPT2, GNAI2, GNAI1, CDC34, CLTC, ZNF207, RPS3, KIF2B, FAM83D, CDC40, TNKS, PARD3B, CDCA4, CDK14, CCNK, PDS5B, ARPP19, DYNLT3, BIRC5, CDC26, PPP1CB, SEPT10, SMC2, FAM64A, CCNB2, NSL1, MAP4, USP44	1593	350	16792	0.933642	1	0.999999	100
Annotation Cluster 149	Enrichment Score: 0.2585424869905069
Category	Term	Count	%	PValue	Genes	List Total	Pop Hits	Pop Total	Fold Enrichment	Bonferroni	Benjamini	FDR
KEGG_PATHWAY	hsa05162:Measles	16	0.912721	0.43348	IL4, RAB9B, TAB2, TLR7, MAP3K7, AKT1, IRAK4, CDKN1B, GSK3B, IL1B, JAK2, FAS, EIF2AK3, IFNGR1, HSPA8, PIK3R1	727	133	6879	1.13831	1	0.781826	99.9463
REACTOME_PATHWAY	R-HSA-446652:R-HSA-446652	5	0.285225	0.484998	MAP3K7, IRAK4, UBC, IL1B, TAB2	901	36	9075	1.39891	1	0.980218	99.9972
KEGG_PATHWAY	hsa05140:Leishmaniasis	8	0.456361	0.633447	MAP3K7, IL4, IRAK4, MAPK1, IL1B, JAK2, TAB2, IFNGR1	727	71	6879	1.06616	1	0.867538	99.9998
KEGG_PATHWAY	hsa04620:Toll-like receptor signaling pathway	11	0.627496	0.69408	MAP3K7, IRAK4, AKT1, MAPK1, RAC1, MAPK9, IL1B, TLR5, TLR7, TAB2, PIK3R1	727	106	6879	0.981924	1	0.89063	100
Annotation Cluster 150	Enrichment Score: 0.2562391189555777
Category	Term	Count	%	PValue	Genes	List Total	Pop Hits	Pop Total	Fold Enrichment	Bonferroni	Benjamini	FDR
INTERPRO	IPR000330:SNF2-related	5	0.285225	0.337604	ATRX, CHD7, CHD2, CHD6, CHD4	1704	32	18559	1.70179	1	0.999583	99.9295
INTERPRO	IPR000953:Chromo domain/shadow	5	0.285225	0.359195	CHD7, SMARCC1, CHD2, CHD6, CHD4	1704	33	18559	1.65022	1	0.999658	99.9607
INTERPRO	IPR023780:Chromo domain	4	0.22818	0.431432	CHD7, CHD2, CHD6, CHD4	1704	26	18559	1.6756	1	0.99991	99.9952
UP_KEYWORDS	Helicase	14	0.798631	0.439694	UPF1, YTHDC2, SETX, ATRX, CHD7, DDX18, EIF4A2, CHD2, DHX35, CHD6, DDX43, CHD4, RTEL1, DDX51	1747	143	20581	1.15336	1	0.77951	99.9773
INTERPRO	IPR000629:RNA helicase, ATP-dependent, DEAD-box, conserved site	4	0.22818	0.456378	DDX18, EIF4A2, DDX43, DDX51	1704	27	18559	1.61355	1	0.999937	99.9978
INTERPRO	IPR001650:Helicase, C-terminal	11	0.627496	0.536666	ATRX, CHD7, DDX18, EIF4A2, CHD2, YTHDC2, DHX35, CHD6, CHD4, DDX43, DDX51	1704	108	18559	1.10931	1	0.999984	99.9999
INTERPRO	IPR014001:Helicase, superfamily 1/2, ATP-binding domain	11	0.627496	0.560701	ATRX, CHD7, DDX18, EIF4A2, CHD2, YTHDC2, DHX35, CHD6, CHD4, DDX43, DDX51	1704	110	18559	1.08914	1	0.99999	99.9999
INTERPRO	IPR016197:Chromo domain-like	4	0.22818	0.572915	CHD7, CHD2, CHD6, CHD4	1704	32	18559	1.36143	1	0.999992	100
GOTERM_MF_DIRECT	GO:0004004~ATP-dependent RNA helicase activity	7	0.399315	0.591096	DDX18, UPF1, EIF4A2, YTHDC2, DHX35, DDX43, DDX51	1604	65	16881	1.13339	1	0.999075	100
GOTERM_MF_DIRECT	GO:0004386~helicase activity	8	0.456361	0.708338	ATRX, CHD7, DDX18, UPF1, EIF4A2, CHD2, ANXA1, DDX51	1604	85	16881	0.990524	1	0.999858	100
GOTERM_BP_DIRECT	GO:0010501~RNA secondary structure unwinding	4	0.22818	0.800687	DDX18, EIF4A2, DDX43, DDX51	1593	44	16792	0.958283	1	1	100
INTERPRO	IPR014014:RNA helicase, DEAD-box type, Q motif	3	0.171135	0.865672	DDX18, EIF4A2, DDX43	1704	37	18559	0.883089	1	1	100
INTERPRO	IPR011545:DNA/RNA helicase, DEAD/DEAH box type, N-terminal	5	0.285225	0.888233	DDX18, EIF4A2, YTHDC2, DDX43, DDX51	1704	69	18559	0.789234	1	1	100
Annotation Cluster 151	Enrichment Score: 0.239640478345864
Category	Term	Count	%	PValue	Genes	List Total	Pop Hits	Pop Total	Fold Enrichment	Bonferroni	Benjamini	FDR
REACTOME_PATHWAY	R-HSA-5655862:R-HSA-5655862	3	0.171135	0.513756	POLK, UBC, REV3L	901	17	9075	1.77744	1	0.983329	99.9989
GOTERM_BP_DIRECT	GO:0042276~error-prone translesion synthesis	3	0.171135	0.549565	POLK, UBC, REV3L	1593	19	16792	1.66439	1	0.999919	100
GOTERM_BP_DIRECT	GO:0019985~translesion synthesis	4	0.22818	0.676554	POLK, UBC, USP43, REV3L	1593	36	16792	1.17124	1	0.999995	100
Annotation Cluster 152	Enrichment Score: 0.22065656242609083
Category	Term	Count	%	PValue	Genes	List Total	Pop Hits	Pop Total	Fold Enrichment	Bonferroni	Benjamini	FDR
REACTOME_PATHWAY	R-HSA-73762:R-HSA-73762	7	0.399315	0.321292	RBBP4, POLR2L, RRN3, TAF1D, MTA3, MTA1, CHD4	901	47	9075	1.50011	1	0.940542	99.7818
REACTOME_PATHWAY	R-HSA-73772:R-HSA-73772	3	0.171135	0.812989	POLR2L, RRN3, TAF1D	901	30	9075	1.00721	1	0.999362	100
GOTERM_BP_DIRECT	GO:0006361~transcription initiation from RNA polymerase I promoter	3	0.171135	0.833769	POLR2L, RRN3, TAF1D	1593	33	16792	0.958283	1	1	100
Annotation Cluster 153	Enrichment Score: 0.2171491015442324
Category	Term	Count	%	PValue	Genes	List Total	Pop Hits	Pop Total	Fold Enrichment	Bonferroni	Benjamini	FDR
GOTERM_BP_DIRECT	GO:0032924~activin receptor signaling pathway	3	0.171135	0.456432	GDF7, SMAD3, SMAD2	1593	16	16792	1.97646	1	0.999574	99.9991
GOTERM_MF_DIRECT	GO:0005160~transforming growth factor beta receptor binding	5	0.285225	0.574166	BMP3, GDF7, SMAD3, TGFBR3, SMAD2	1604	42	16881	1.25289	1	0.998903	99.9999
GOTERM_BP_DIRECT	GO:0060395~SMAD protein signal transduction	5	0.285225	0.85141	BMP3, HNF4A, GDF7, SMAD3, SMAD2	1593	62	16792	0.85009	1	1	100
Annotation Cluster 154	Enrichment Score: 0.20787169789746207
Category	Term	Count	%	PValue	Genes	List Total	Pop Hits	Pop Total	Fold Enrichment	Bonferroni	Benjamini	FDR
GOTERM_BP_DIRECT	GO:0007154~cell communication	5	0.285225	0.491844	GJA8, GJD3, KREMEN1, NF1, GJB5	1593	38	16792	1.38699	1	0.999775	99.9997
INTERPRO	IPR017990:Connexin, conserved site	3	0.171135	0.559469	GJA8, GJD3, GJB5	1704	20	18559	1.63371	1	0.99999	99.9999
INTERPRO	IPR013092:Connexin, N-terminal	3	0.171135	0.586533	GJA8, GJD3, GJB5	1704	21	18559	1.55592	1	0.999993	100
INTERPRO	IPR000500:Connexin	3	0.171135	0.586533	GJA8, GJD3, GJB5	1704	21	18559	1.55592	1	0.999993	100
INTERPRO	IPR019570:Gap junction protein, cysteine-rich domain	3	0.171135	0.586533	GJA8, GJD3, GJB5	1704	21	18559	1.55592	1	0.999993	100
UP_KEYWORDS	Gap junction	3	0.171135	0.699768	GJA8, GJD3, GJB5	1747	28	20581	1.26223	1	0.917284	100
REACTOME_PATHWAY	R-HSA-190861:R-HSA-190861	3	0.171135	0.902532	GJA8, GJD3, GJB5	901	38	9075	0.795169	1	0.999923	100
Annotation Cluster 155	Enrichment Score: 0.19889948689484144
Category	Term	Count	%	PValue	Genes	List Total	Pop Hits	Pop Total	Fold Enrichment	Bonferroni	Benjamini	FDR
GOTERM_MF_DIRECT	GO:0005044~scavenger receptor activity	6	0.34227	0.484234	ENPP1, STAB1, ENDOU, LOXL4, LOXL2, TMPRSS13	1604	48	16881	1.31554	1	0.996851	99.9983
INTERPRO	IPR017448:Speract/scavenger receptor-related	3	0.171135	0.722975	LOXL4, LOXL2, TMPRSS13	1704	27	18559	1.21016	1	1	100
INTERPRO	IPR001190:Speract/scavenger receptor	3	0.171135	0.722975	LOXL4, LOXL2, TMPRSS13	1704	27	18559	1.21016	1	1	100
Annotation Cluster 156	Enrichment Score: 0.19838406370265022
Category	Term	Count	%	PValue	Genes	List Total	Pop Hits	Pop Total	Fold Enrichment	Bonferroni	Benjamini	FDR
UP_KEYWORDS	SH2 domain	10	0.570451	0.57261	TNS1, HCK, RIN2, SHC1, JAK2, FER, SOCS5, CRK, PIK3R1, MATK	1747	108	20581	1.09081	1	0.86572	99.9996
INTERPRO	IPR000980:SH2 domain	11	0.627496	0.595764	CBLB, TNS1, HCK, RIN2, SHC1, JAK2, FER, SOCS5, CRK, PIK3R1, MATK	1704	113	18559	1.06023	1	0.999994	100
GOTERM_BP_DIRECT	GO:0038083~peptidyl-tyrosine autophosphorylation	4	0.22818	0.744585	HCK, JAK2, FER, MATK	1593	40	16792	1.05411	1	0.999999	100
Annotation Cluster 157	Enrichment Score: 0.19163145194651865
Category	Term	Count	%	PValue	Genes	List Total	Pop Hits	Pop Total	Fold Enrichment	Bonferroni	Benjamini	FDR
GOTERM_MF_DIRECT	GO:0071949~FAD binding	4	0.22818	0.375347	CYB5R3, ACOX1, CYB5R2, CRY2	1604	23	16881	1.83032	1	0.991332	99.9585
UP_KEYWORDS	FAD	10	0.570451	0.59516	CYB5R3, KDM1B, GPD2, ACOX1, PAOX, CYB5R2, CRY2, PYROXD2, TXNRD1, POR	1747	110	20581	1.07098	1	0.878429	99.9998
UP_KEYWORDS	Flavoprotein	10	0.570451	0.716824	CYB5R3, KDM1B, GPD2, ACOX1, PAOX, CYB5R2, CRY2, PYROXD2, TXNRD1, POR	1747	122	20581	0.965637	1	0.925198	100
INTERPRO	IPR023753:Pyridine nucleotide-disulphide oxidoreductase, FAD/NAD(P)-binding domain	5	0.285225	0.791355	KDM1B, GPD2, PAOX, PYROXD2, TXNRD1	1704	58	18559	0.938917	1	1	100
GOTERM_MF_DIRECT	GO:0050660~flavin adenine dinucleotide binding	5	0.285225	0.868946	CYB5R3, KDM1B, ACOX1, TXNRD1, POR	1604	64	16881	0.822212	1	0.999996	100
Annotation Cluster 158	Enrichment Score: 0.19008212190965912
Category	Term	Count	%	PValue	Genes	List Total	Pop Hits	Pop Total	Fold Enrichment	Bonferroni	Benjamini	FDR
INTERPRO	IPR001879:GPCR, family 2, extracellular hormone receptor domain	4	0.22818	0.480848	GIPR, CALCRL, VIPR1, SCTR	1704	28	18559	1.55592	1	0.999955	99.999
INTERPRO	IPR017983:GPCR, family 2, secretin-like, conserved site	4	0.22818	0.634889	GIPR, CALCRL, VIPR1, SCTR	1704	35	18559	1.24474	1	0.999998	100
INTERPRO	IPR017981:GPCR, family 2-like	6	0.34227	0.669552	FZD8, GIPR, CALCRL, VIPR1, FZD7, SCTR	1704	61	18559	1.07129	1	0.999999	100
INTERPRO	IPR000832:GPCR, family 2, secretin-like	4	0.22818	0.849535	GIPR, CALCRL, VIPR1, SCTR	1704	50	18559	0.871315	1	1	100
Annotation Cluster 159	Enrichment Score: 0.18777996052580095
Category	Term	Count	%	PValue	Genes	List Total	Pop Hits	Pop Total	Fold Enrichment	Bonferroni	Benjamini	FDR
GOTERM_BP_DIRECT	GO:0006470~protein dephosphorylation	14	0.798631	0.417343	MTM1, PTPRD, PHLPP2, PPP1R3B, PPM1J, CPPED1, BCL2, PPP2R5D, MYH3, PPP2CB, PDXP, PTPN21, PPP1CB, DLG1	1593	126	16792	1.17124	1	0.999221	99.9965
UP_KEYWORDS	Protein phosphatase	10	0.570451	0.804923	MTM1, PTPRD, PHLPP2, PPM1J, PPP2CB, PTPRS, PTPN21, PTPMT1, PPP1CB, DUSP7	1747	133	20581	0.885772	1	0.958553	100
GOTERM_MF_DIRECT	GO:0004722~protein serine/threonine phosphatase activity	5	0.285225	0.813603	PHLPP2, PPM1J, PPP2R5D, PPP2CB, PPP1CB	1604	58	16881	0.907268	1	0.999981	100
Annotation Cluster 160	Enrichment Score: 0.17932702689737165
Category	Term	Count	%	PValue	Genes	List Total	Pop Hits	Pop Total	Fold Enrichment	Bonferroni	Benjamini	FDR
INTERPRO	IPR024079:Metallopeptidase, catalytic domain	8	0.456361	0.622622	ADAMTS19, MMP23B, ADAMTS12, ADAMTS2, MMP2, ADAMTS5, MMP11, ADAM15	1704	81	18559	1.0757	1	0.999997	100
INTERPRO	IPR001818:Peptidase M10, metallopeptidase	3	0.171135	0.636902	MMP23B, MMP2, MMP11	1704	23	18559	1.42062	1	0.999998	100
INTERPRO	IPR021190:Peptidase M10A	3	0.171135	0.636902	MMP23B, MMP2, MMP11	1704	23	18559	1.42062	1	0.999998	100
INTERPRO	IPR006026:Peptidase, metallopeptidase	3	0.171135	0.759142	MMP23B, MMP2, MMP11	1704	29	18559	1.1267	1	1	100
Annotation Cluster 161	Enrichment Score: 0.1760370040053984
Category	Term	Count	%	PValue	Genes	List Total	Pop Hits	Pop Total	Fold Enrichment	Bonferroni	Benjamini	FDR
GOTERM_BP_DIRECT	GO:0036150~phosphatidylserine acyl-chain remodeling	3	0.171135	0.519792	PLA2G12A, MBOAT1, LPCAT3	1593	18	16792	1.75685	1	0.99986	99.9999
REACTOME_PATHWAY	R-HSA-1482801:R-HSA-1482801	3	0.171135	0.575253	PLA2G12A, MBOAT1, LPCAT3	901	19	9075	1.59034	1	0.989718	99.9999
GOTERM_BP_DIRECT	GO:0036152~phosphatidylethanolamine acyl-chain remodeling	3	0.171135	0.678432	PLA2G12A, MBOAT1, LPCAT3	1593	24	16792	1.31764	1	0.999995	100
KEGG_PATHWAY	hsa00564:Glycerophospholipid metabolism	9	0.513406	0.79898	GPD1L, GPD2, CEPT1, PLA2G12A, MBOAT1, DGKI, LPCAT2, CHPT1, LPCAT3	727	95	6879	0.896416	1	0.933604	100
REACTOME_PATHWAY	R-HSA-1482839:R-HSA-1482839	3	0.171135	0.812989	PLA2G12A, MBOAT1, LPCAT3	901	30	9075	1.00721	1	0.999362	100
Annotation Cluster 162	Enrichment Score: 0.17254554261442548
Category	Term	Count	%	PValue	Genes	List Total	Pop Hits	Pop Total	Fold Enrichment	Bonferroni	Benjamini	FDR
GOTERM_MF_DIRECT	GO:0005251~delayed rectifier potassium channel activity	5	0.285225	0.450267	KCNC1, KCNQ5, KCNE2, KCNG4, KCNV1	1604	36	16881	1.46171	1	0.995329	99.995
GOTERM_BP_DIRECT	GO:0071805~potassium ion transmembrane transport	13	0.741586	0.479774	SLC9A9, TMEM175, KCNC1, KCNQ5, SLC9A7, SLC12A9, TRPM5, SLC12A4, KCNE2, NALCN, KCNK1, KCNG4, KCNV1	1593	121	16792	1.13252	1	0.999711	99.9996
INTERPRO	IPR027359:Voltage-dependent potassium channel, four helix bundle domain	6	0.34227	0.576753	KCNC1, SCN3A, SCN2A, NALCN, KCNG4, KCNV1	1704	55	18559	1.18816	1	0.999992	100
GOTERM_MF_DIRECT	GO:0005242~inward rectifier potassium channel activity	3	0.171135	0.578922	KCNQ5, KCNE2, KCNK1	1604	20	16881	1.57865	1	0.998879	99.9999
UP_KEYWORDS	Potassium channel	7	0.399315	0.606886	TMEM175, KCNC1, KCNQ5, KCNE2, KCNK1, KCNG4, KCNV1	1747	74	20581	1.1144	1	0.88427	99.9999
UP_KEYWORDS	Voltage-gated channel	13	0.741586	0.627193	KCNC1, KCNQ5, TRPM5, SCN3A, SCN2A, CACNG4, KCNE2, CLIC2, NALCN, CACNA2D2, KCNG4, KCNV1, CACNA2D4	1747	150	20581	1.021	1	0.891398	99.9999
INTERPRO	IPR005821:Ion transport domain	10	0.570451	0.646091	TRPM3, KCNC1, KCNQ5, TRPM6, TRPM5, SCN3A, SCN2A, NALCN, KCNG4, KCNV1	1704	106	18559	1.02749	1	0.999998	100
GOTERM_MF_DIRECT	GO:0005249~voltage-gated potassium channel activity	6	0.34227	0.655807	KCNC1, KCNQ5, KCNE2, KCNK1, KCNG4, KCNV1	1604	58	16881	1.08872	1	0.999646	100
UP_KEYWORDS	Potassium transport	10	0.570451	0.659123	TMEM175, KCNC1, KCNQ5, SLC9A7, SLC24A4, SLC12A4, KCNE2, KCNK1, KCNG4, KCNV1	1747	116	20581	1.01558	1	0.904688	100
UP_KEYWORDS	Potassium	11	0.627496	0.663533	TMEM175, KCNC1, KCNQ5, SLC9A7, SLC24A4, SLC12A4, KCNE2, RBKS, KCNK1, KCNG4, KCNV1	1747	129	20581	1.00456	1	0.905514	100
INTERPRO	IPR003131:Potassium channel tetramerisation-type BTB domain	5	0.285225	0.70031	KCNC1, KCTD2, KCNG4, KCTD7, KCNV1	1704	51	18559	1.06779	1	1	100
UP_KEYWORDS	Sodium channel	3	0.171135	0.718177	SCN3A, SCN2A, NALCN	1747	29	20581	1.2187	1	0.925171	100
INTERPRO	IPR003968:Potassium channel, voltage dependent, Kv	3	0.171135	0.722975	KCNC1, KCNG4, KCNV1	1704	27	18559	1.21016	1	1	100
GOTERM_BP_DIRECT	GO:0086010~membrane depolarization during action potential	3	0.171135	0.758461	SCN3A, SCN2A, NALCN	1593	28	16792	1.12941	1	0.999999	100
REACTOME_PATHWAY	R-HSA-1296072:R-HSA-1296072	4	0.22818	0.813718	KCNC1, KCNQ5, KCNG4, KCNV1	901	43	9075	0.936943	1	0.999353	100
GOTERM_BP_DIRECT	GO:0034765~regulation of ion transmembrane transport	9	0.513406	0.837405	KCNQ5, TRPM5, SCN3A, SCN2A, NALCN, CACNA2D2, KCNG4, KCNV1, CACNA2D4	1593	111	16792	0.854685	1	1	100
GOTERM_BP_DIRECT	GO:0006813~potassium ion transport	6	0.34227	0.89895	KCNC1, CDKN1B, TSC1, SLC24A4, KCNK1, KCNV1	1593	82	16792	0.771301	1	1	100
UP_KEYWORDS	Ion channel	25	1.42613	0.911872	KCNC1, TRPM3, TRPM6, TRPM5, SCN3A, GRIK2, SCN2A, CACNG4, CLIC2, KCNK1, CACNA2D2, KCTD7, TMEM63C, PKD1L2, KCNV1, PKD2L2, CACNA2D4, TMEM175, KCNQ5, KCNE2, CHRND, PLLP, NALCN, KCNG4, TMCO1	1747	359	20581	0.820388	1	0.986798	100
Annotation Cluster 163	Enrichment Score: 0.16922279734329246
Category	Term	Count	%	PValue	Genes	List Total	Pop Hits	Pop Total	Fold Enrichment	Bonferroni	Benjamini	FDR
REACTOME_PATHWAY	R-HSA-749476:R-HSA-749476	6	0.34227	0.405005	SNAPC5, BRF1, POLR2L, POLR3A, NFIC, NFIB	901	42	9075	1.43888	1	0.966234	99.9728
REACTOME_PATHWAY	R-HSA-76066:R-HSA-76066	3	0.171135	0.781237	BRF1, POLR2L, POLR3A	901	28	9075	1.07916	1	0.998907	100
REACTOME_PATHWAY	R-HSA-76061:R-HSA-76061	3	0.171135	0.797664	BRF1, POLR2L, POLR3A	901	29	9075	1.04195	1	0.999153	100
GOTERM_BP_DIRECT	GO:0006383~transcription from RNA polymerase III promoter	3	0.171135	0.833769	BRF1, POLR2L, POLR3A	1593	33	16792	0.958283	1	1	100
Annotation Cluster 164	Enrichment Score: 0.1618554824071649
Category	Term	Count	%	PValue	Genes	List Total	Pop Hits	Pop Total	Fold Enrichment	Bonferroni	Benjamini	FDR
UP_KEYWORDS	Sarcoplasmic reticulum	5	0.285225	0.444041	ATP2A3, PLN, STIM1, THBS1, ART1	1747	40	20581	1.4726	1	0.782293	99.9798
REACTOME_PATHWAY	R-HSA-936837:R-HSA-936837	6	0.34227	0.67949	ATP2B1, ATP2A3, PLN, ATP10A, ATP11A, ATP11C	901	57	9075	1.06023	1	0.996323	100
REACTOME_PATHWAY	R-HSA-5578775:R-HSA-5578775	5	0.285225	0.819722	ATP2B1, ATP2A3, PLN, STIM1, CLIC2	901	56	9075	0.899298	1	0.999402	100
GOTERM_BP_DIRECT	GO:1903779~regulation of cardiac conduction	4	0.22818	0.910554	ATP2B1, ATP2A3, PLN, STIM1	1593	56	16792	0.752937	1	1	100
Annotation Cluster 165	Enrichment Score: 0.15911784169092746
Category	Term	Count	%	PValue	Genes	List Total	Pop Hits	Pop Total	Fold Enrichment	Bonferroni	Benjamini	FDR
INTERPRO	IPR020901:Proteinase inhibitor I2, Kunitz, conserved site	3	0.171135	0.501632	WFIKKN1, COL7A1, COL6A3	1704	18	18559	1.81524	1	0.999971	99.9995
INTERPRO	IPR002223:Proteinase inhibitor I2, Kunitz metazoa	3	0.171135	0.53116	WFIKKN1, COL7A1, COL6A3	1704	19	18559	1.7197	1	0.999984	99.9998
INTERPRO	IPR023795:Protease inhibitor I4, serpin, conserved site	4	0.22818	0.594286	SERPINF1, SERPINA1, SERPIND1, SERPINH1	1704	33	18559	1.32017	1	0.999994	100
INTERPRO	IPR000215:Serpin family	4	0.22818	0.690302	SERPINF1, SERPINA1, SERPIND1, SERPINH1	1704	38	18559	1.14647	1	0.999999	100
INTERPRO	IPR023796:Serpin domain	4	0.22818	0.690302	SERPINF1, SERPINA1, SERPIND1, SERPINH1	1704	38	18559	1.14647	1	0.999999	100
GOTERM_BP_DIRECT	GO:0010951~negative regulation of endopeptidase activity	10	0.570451	0.821478	CAST, AKT1, WFIKKN1, COL7A1, SERPINF1, COL6A3, SERPINA1, SERPIND1, PROS1, SERPINH1	1593	121	16792	0.871167	1	1	100
GOTERM_MF_DIRECT	GO:0004867~serine-type endopeptidase inhibitor activity	8	0.456361	0.825982	RECK, WFIKKN1, COL7A1, SERPINF1, COL6A3, SERPINA1, SERPIND1, SERPINH1	1604	97	16881	0.867985	1	0.999986	100
UP_KEYWORDS	Protease inhibitor	9	0.513406	0.835588	RECK, CAST, WFIKKN1, COL7A1, COL6A3, BIRC5, SERPINA1, SERPIND1, PI16	1747	124	20581	0.855056	1	0.96629	100
UP_KEYWORDS	Serine protease inhibitor	6	0.34227	0.864364	RECK, WFIKKN1, COL7A1, COL6A3, SERPINA1, SERPIND1	1747	86	20581	0.821914	1	0.974244	100
Annotation Cluster 166	Enrichment Score: 0.1553404291978828
Category	Term	Count	%	PValue	Genes	List Total	Pop Hits	Pop Total	Fold Enrichment	Bonferroni	Benjamini	FDR
REACTOME_PATHWAY	R-HSA-1369062:R-HSA-1369062	3	0.171135	0.545231	ABCG8, ABCA7, ABCA9	901	18	9075	1.67869	1	0.987108	99.9996
GOTERM_MF_DIRECT	GO:0042626~ATPase activity, coupled to transmembrane movement of substances	5	0.285225	0.611819	ABCG8, ABCA7, ABCA9, TAP2, ABCB7	1604	44	16881	1.19594	1	0.999307	100
INTERPRO	IPR003439:ABC transporter-like	5	0.285225	0.685218	ABCG8, ABCA7, ABCA9, TAP2, ABCB7	1704	50	18559	1.08914	1	0.999999	100
KEGG_PATHWAY	hsa02010:ABC transporters	5	0.285225	0.696924	ABCG8, ABCA7, ABCA9, TAP2, ABCB7	727	44	6879	1.07525	1	0.890944	100
INTERPRO	IPR017871:ABC transporter, conserved site	4	0.22818	0.781651	ABCG8, ABCA7, TAP2, ABCB7	1704	44	18559	0.99013	1	1	100
INTERPRO	IPR003593:AAA+ ATPase domain	9	0.513406	0.939132	ABCA7, PSMC6, ABCA9, TAP2, ABCB7, DYNC1H1, RNF213, MDN1, ATAD2B	1704	136	18559	0.720757	1	1	100
Annotation Cluster 167	Enrichment Score: 0.14779391823598748
Category	Term	Count	%	PValue	Genes	List Total	Pop Hits	Pop Total	Fold Enrichment	Bonferroni	Benjamini	FDR
GOTERM_BP_DIRECT	GO:0000086~G2/M transition of mitotic cell cycle	14	0.798631	0.541518	KHDRBS1, CCNB2, HSP90AA1, ACTR1A, ARPP19, UBC, SKP2, ALMS1, BIRC5, TUBG1, DYNC1H1, YWHAE, PPP1CB, CDK14	1593	137	16792	1.07719	1	0.999904	100
REACTOME_PATHWAY	R-HSA-2565942:R-HSA-2565942	9	0.513406	0.65551	HSP90AA1, CCNB2, ACTR1A, UBC, ALMS1, TUBG1, DYNC1H1, YWHAE, PPP1CB	901	88	9075	1.03011	1	0.995276	100
REACTOME_PATHWAY	R-HSA-5620912:R-HSA-5620912	9	0.513406	0.768681	TMEM67, HSP90AA1, SEPT2, ACTR1A, ALMS1, TUBG1, DYNC1H1, YWHAE, NPHP1	901	98	9075	0.924993	1	0.998715	100
REACTOME_PATHWAY	R-HSA-380270:R-HSA-380270	7	0.399315	0.7988	TUBGCP3, HSP90AA1, ACTR1A, ALMS1, TUBG1, DYNC1H1, YWHAE	901	78	9075	0.90391	1	0.999148	100
REACTOME_PATHWAY	R-HSA-380259:R-HSA-380259	6	0.34227	0.836863	HSP90AA1, ACTR1A, ALMS1, TUBG1, DYNC1H1, YWHAE	901	70	9075	0.863326	1	0.999585	100
Annotation Cluster 168	Enrichment Score: 0.1441899845357749
Category	Term	Count	%	PValue	Genes	List Total	Pop Hits	Pop Total	Fold Enrichment	Bonferroni	Benjamini	FDR
INTERPRO	IPR000834:Peptidase M14, carboxypeptidase A	3	0.171135	0.636902	CPO, AGBL2, AGBL5	1704	23	18559	1.42062	1	0.999998	100
GOTERM_MF_DIRECT	GO:0004181~metallocarboxypeptidase activity	3	0.171135	0.741077	CPO, AGBL2, AGBL5	1604	27	16881	1.16937	1	0.999913	100
UP_KEYWORDS	Carboxypeptidase	3	0.171135	0.782518	CPO, AGBL2, AGBL5	1747	33	20581	1.07098	1	0.951591	100
Annotation Cluster 169	Enrichment Score: 0.1371341197544759
Category	Term	Count	%	PValue	Genes	List Total	Pop Hits	Pop Total	Fold Enrichment	Bonferroni	Benjamini	FDR
REACTOME_PATHWAY	R-HSA-5576893:R-HSA-5576893	4	0.22818	0.509843	CACNG4, KCNE2, CACNA2D2, CACNA2D4	901	27	9075	1.49217	1	0.982949	99.9987
GOTERM_BP_DIRECT	GO:0061337~cardiac conduction	5	0.285225	0.628557	CACNG4, KCNE2, KCNK1, CACNA2D2, CACNA2D4	1593	45	16792	1.17124	1	0.999985	100
UP_KEYWORDS	Calcium channel	6	0.34227	0.668881	TRPM3, TRPM6, CACNG4, CACNA2D2, TMCO1, CACNA2D4	1747	66	20581	1.07098	1	0.905099	100
KEGG_PATHWAY	hsa05414:Dilated cardiomyopathy	9	0.513406	0.674082	MYL2, ADCY5, PLN, CACNG4, IGF1, PRKACB, TTN, CACNA2D2, CACNA2D4	727	84	6879	1.0138	1	0.881977	100
REACTOME_PATHWAY	R-HSA-5576892:R-HSA-5576892	5	0.285225	0.682193	SCN3A, SCN2A, CACNG4, CACNA2D2, CACNA2D4	901	46	9075	1.0948	1	0.996172	100
GOTERM_MF_DIRECT	GO:0005245~voltage-gated calcium channel activity	4	0.22818	0.745597	CACNG4, CACNA2D2, IL1RAPL1, CACNA2D4	1604	40	16881	1.05243	1	0.999919	100
REACTOME_PATHWAY	R-HSA-5576894:R-HSA-5576894	3	0.171135	0.763651	CACNG4, CACNA2D2, CACNA2D4	901	27	9075	1.11913	1	0.998625	100
KEGG_PATHWAY	hsa05412:Arrhythmogenic right ventricular cardiomyopathy (ARVC)	6	0.34227	0.849568	JUP, TCF7, CACNG4, CACNA2D2, TCF7L2, CACNA2D4	727	67	6879	0.847359	1	0.953768	100
KEGG_PATHWAY	hsa05410:Hypertrophic cardiomyopathy (HCM)	6	0.34227	0.925578	MYL2, CACNG4, IGF1, TTN, CACNA2D2, CACNA2D4	727	78	6879	0.727859	1	0.978568	100
KEGG_PATHWAY	hsa04260:Cardiac muscle contraction	5	0.285225	0.963605	UQCR10, MYL2, CACNG4, CACNA2D2, CACNA2D4	727	75	6879	0.630812	1	0.990949	100
Annotation Cluster 170	Enrichment Score: 0.13373690355492143
Category	Term	Count	%	PValue	Genes	List Total	Pop Hits	Pop Total	Fold Enrichment	Bonferroni	Benjamini	FDR
INTERPRO	IPR019748:FERM central domain	5	0.285225	0.70031	FRMD3, PLEKHH2, PTPN21, JAK2, PLEKHH1	1704	51	18559	1.06779	1	1	100
INTERPRO	IPR019749:Band 4.1 domain	5	0.285225	0.70031	FRMD3, PLEKHH2, PTPN21, JAK2, PLEKHH1	1704	51	18559	1.06779	1	1	100
INTERPRO	IPR000299:FERM domain	5	0.285225	0.70031	FRMD3, PLEKHH2, PTPN21, JAK2, PLEKHH1	1704	51	18559	1.06779	1	1	100
INTERPRO	IPR014352:FERM/acyl-CoA-binding protein, 3-helical bundle	4	0.22818	0.849535	FRMD3, PLEKHH2, PTPN21, PLEKHH1	1704	50	18559	0.871315	1	1	100
Annotation Cluster 171	Enrichment Score: 0.12764154651605625
Category	Term	Count	%	PValue	Genes	List Total	Pop Hits	Pop Total	Fold Enrichment	Bonferroni	Benjamini	FDR
UP_KEYWORDS	Sterol biosynthesis	3	0.171135	0.638516	CYB5R3, CYB5R2, HMGCR	1747	25	20581	1.41369	1	0.895674	100
UP_KEYWORDS	Sterol metabolism	6	0.34227	0.681888	SOAT1, CYB5R3, CYB5R2, HMGCR, CYP1A2, MBTPS1	1747	67	20581	1.05499	1	0.910255	100
UP_KEYWORDS	Steroid metabolism	7	0.399315	0.747909	SOAT1, CYB5R3, STS, CYB5R2, HMGCR, CYP1A2, MBTPS1	1747	86	20581	0.9589	1	0.93712	100
UP_KEYWORDS	Steroid biosynthesis	3	0.171135	0.809572	CYB5R3, CYB5R2, HMGCR	1747	35	20581	1.00978	1	0.959016	100
UP_KEYWORDS	Cholesterol metabolism	4	0.22818	0.872575	SOAT1, CYB5R3, HMGCR, MBTPS1	1747	57	20581	0.82672	1	0.976416	100
Annotation Cluster 172	Enrichment Score: 0.11817864269503862
Category	Term	Count	%	PValue	Genes	List Total	Pop Hits	Pop Total	Fold Enrichment	Bonferroni	Benjamini	FDR
GOTERM_MF_DIRECT	GO:0004812~aminoacyl-tRNA ligase activity	3	0.171135	0.489607	WARS, LARS, HARS	1604	17	16881	1.85723	1	0.997023	99.9985
REACTOME_PATHWAY	R-HSA-379716:R-HSA-379716	3	0.171135	0.703392	WARS, LARS, HARS	901	24	9075	1.25902	1	0.996938	100
UP_KEYWORDS	Aminoacyl-tRNA synthetase	3	0.171135	0.844531	WARS, LARS, HARS	1747	38	20581	0.930061	1	0.968497	100
GOTERM_BP_DIRECT	GO:0006418~tRNA aminoacylation for protein translation	3	0.171135	0.903716	WARS, LARS, HARS	1593	40	16792	0.790584	1	1	100
KEGG_PATHWAY	hsa00970:Aminoacyl-tRNA biosynthesis	4	0.22818	0.975919	WARS, LARS, HARS, GATC	727	66	6879	0.573465	1	0.994272	100
Annotation Cluster 173	Enrichment Score: 0.11506526494417443
Category	Term	Count	%	PValue	Genes	List Total	Pop Hits	Pop Total	Fold Enrichment	Bonferroni	Benjamini	FDR
GOTERM_BP_DIRECT	GO:0036151~phosphatidylcholine acyl-chain remodeling	3	0.171135	0.740242	PLA2G12A, LPCAT2, LPCAT3	1593	27	16792	1.17124	1	0.999999	100
REACTOME_PATHWAY	R-HSA-1482788:R-HSA-1482788	3	0.171135	0.763651	PLA2G12A, LPCAT2, LPCAT3	901	27	9075	1.11913	1	0.998625	100
KEGG_PATHWAY	hsa00564:Glycerophospholipid metabolism	9	0.513406	0.79898	GPD1L, GPD2, CEPT1, PLA2G12A, MBOAT1, DGKI, LPCAT2, CHPT1, LPCAT3	727	95	6879	0.896416	1	0.933604	100
Annotation Cluster 174	Enrichment Score: 0.11332490254365302
Category	Term	Count	%	PValue	Genes	List Total	Pop Hits	Pop Total	Fold Enrichment	Bonferroni	Benjamini	FDR
GOTERM_BP_DIRECT	GO:0042795~snRNA transcription from RNA polymerase II promoter	10	0.570451	0.215913	INTS9, CCNT2, CPSF3L, NCBP1, SNAPC5, GTF2E1, CCNK, POLR2L, INTS6, RPRD1A	1593	70	16792	1.50587	1	0.986393	99.0114
REACTOME_PATHWAY	R-HSA-167152:R-HSA-167152	4	0.22818	0.885463	CCNT2, NCBP1, CCNK, POLR2L	901	50	9075	0.805771	1	0.999872	100
REACTOME_PATHWAY	R-HSA-167290:R-HSA-167290	3	0.171135	0.902532	CCNT2, CCNK, POLR2L	901	38	9075	0.795169	1	0.999923	100
REACTOME_PATHWAY	R-HSA-167287:R-HSA-167287	3	0.171135	0.902532	CCNT2, CCNK, POLR2L	901	38	9075	0.795169	1	0.999923	100
GOTERM_BP_DIRECT	GO:0006368~transcription elongation from RNA polymerase II promoter	6	0.34227	0.919937	CCNT2, NCBP1, GTF2E1, CCNK, POLR2L, PCID2	1593	86	16792	0.735427	1	1	100
REACTOME_PATHWAY	R-HSA-112382:R-HSA-112382	4	0.22818	0.926136	CCNT2, NCBP1, CCNK, POLR2L	901	56	9075	0.719439	1	0.999973	100
REACTOME_PATHWAY	R-HSA-674695:R-HSA-674695	5	0.285225	0.95789	CCNT2, NCBP1, GTF2E1, CCNK, POLR2L	901	78	9075	0.64565	1	0.999995	100
REACTOME_PATHWAY	R-HSA-75955:R-HSA-75955	3	0.171135	0.975614	CCNT2, CCNK, POLR2L	901	54	9075	0.559563	1	0.999999	100
Annotation Cluster 175	Enrichment Score: 0.10753951146710652
Category	Term	Count	%	PValue	Genes	List Total	Pop Hits	Pop Total	Fold Enrichment	Bonferroni	Benjamini	FDR
UP_KEYWORDS	Monooxygenase	10	0.570451	0.329701	PAM, TYR, CYP2J2, TH, AGMO, CYP2W1, CYP1A2, CYP20A1, DBH, MOXD1	1747	88	20581	1.33872	1	0.688567	99.6959
GOTERM_MF_DIRECT	GO:0004497~monooxygenase activity	7	0.399315	0.476824	PAM, TYR, CYP2J2, AGMO, CYP2W1, CYP1A2, CYP20A1	1604	58	16881	1.27018	1	0.99667	99.9978
INTERPRO	IPR002401:Cytochrome P450, E-class, group I	4	0.22818	0.849535	CYP2J2, CYP2W1, CYP1A2, CYP20A1	1704	50	18559	0.871315	1	1	100
UP_KEYWORDS	Heme	9	0.513406	0.880908	PXDN, CYP2J2, HMOX1, CYBRD1, GUCY1B3, CYP2W1, CYP1A2, CYP20A1, MB	1747	132	20581	0.803234	1	0.978863	100
GOTERM_MF_DIRECT	GO:0020037~heme binding	10	0.570451	0.912609	PXDN, CYP2J2, HMOX1, PGRMC2, GUCY1B3, JAK2, CYP2W1, CYP1A2, CYP20A1, MB	1604	137	16881	0.768198	1	1	100
GOTERM_MF_DIRECT	GO:0005506~iron ion binding	11	0.627496	0.924676	CYP2J2, PLOD1, P4HA1, TH, LTF, AGMO, CYP2W1, SCD5, CYP1A2, CYP20A1, P4HTM	1604	153	16881	0.75665	1	1	100
INTERPRO	IPR001128:Cytochrome P450	4	0.22818	0.941058	CYP2J2, CYP2W1, CYP1A2, CYP20A1	1704	64	18559	0.680714	1	1	100
GOTERM_BP_DIRECT	GO:0006805~xenobiotic metabolic process	5	0.285225	0.945672	CYP2J2, HNF4A, CYP2W1, CYP1A2, POR	1593	78	16792	0.675713	1	1	100
INTERPRO	IPR017972:Cytochrome P450, conserved site	3	0.171135	0.97434	CYP2J2, CYP2W1, CYP1A2	1704	58	18559	0.56335	1	1	100
GOTERM_MF_DIRECT	GO:0016705~oxidoreductase activity, acting on paired donors, with incorporation or reduction of molecular oxygen	3	0.171135	0.976502	CYP2J2, CYP2W1, CYP20A1	1604	57	16881	0.553911	1	1	100
Annotation Cluster 176	Enrichment Score: 0.10737942271295797
Category	Term	Count	%	PValue	Genes	List Total	Pop Hits	Pop Total	Fold Enrichment	Bonferroni	Benjamini	FDR
INTERPRO	IPR023313:Ubiquitin-conjugating enzyme, active site	3	0.171135	0.703227	KRAS, UBE2K, CDC34	1704	26	18559	1.2567	1	1	100
INTERPRO	IPR000608:Ubiquitin-conjugating enzyme, E2	4	0.22818	0.753992	KRAS, UBE2K, UBE2W, CDC34	1704	42	18559	1.03728	1	1	100
INTERPRO	IPR016135:Ubiquitin-conjugating enzyme/RWD-like	4	0.22818	0.898255	KRAS, UBE2K, UBE2W, CDC34	1704	56	18559	0.777959	1	1	100
Annotation Cluster 177	Enrichment Score: 0.10606483984348242
Category	Term	Count	%	PValue	Genes	List Total	Pop Hits	Pop Total	Fold Enrichment	Bonferroni	Benjamini	FDR
GOTERM_BP_DIRECT	GO:0006661~phosphatidylinositol biosynthetic process	6	0.34227	0.654377	MTM1, PIK3C2G, VAC14, ARF1, SYNJ1, PIK3R1	1593	58	16792	1.09046	1	0.999991	100
REACTOME_PATHWAY	R-HSA-1660499:R-HSA-1660499	4	0.22818	0.688659	MTM1, PIK3C2G, SYNJ1, PIK3R1	901	35	9075	1.1511	1	0.99644	100
REACTOME_PATHWAY	R-HSA-1855204:R-HSA-1855204	3	0.171135	0.781237	SYNJ1, PLCD1, PLCB2	901	28	9075	1.07916	1	0.998907	100
KEGG_PATHWAY	hsa04070:Phosphatidylinositol signaling system	9	0.513406	0.825926	MTM1, PIK3C2G, CALML3, SYNJ1, PPIP5K2, PLCD1, DGKI, PLCB2, PIK3R1	727	98	6879	0.868975	1	0.945173	100
GOTERM_BP_DIRECT	GO:0043647~inositol phosphate metabolic process	4	0.22818	0.835648	SYNJ1, PPIP5K2, PLCD1, PLCB2	1593	47	16792	0.897116	1	1	100
KEGG_PATHWAY	hsa00562:Inositol phosphate metabolism	5	0.285225	0.950673	MTM1, PIK3C2G, SYNJ1, PLCD1, PLCB2	727	71	6879	0.66635	1	0.986941	100
Annotation Cluster 178	Enrichment Score: 0.10142110719365091
Category	Term	Count	%	PValue	Genes	List Total	Pop Hits	Pop Total	Fold Enrichment	Bonferroni	Benjamini	FDR
KEGG_PATHWAY	hsa04080:Neuroactive ligand-receptor interaction	35	1.99658	0.195298	F2RL2, MCHR1, F2RL3, TSPO, DRD1, ADORA2B, GRIK2, TACR2, NPY2R, OPRK1, OXTR, TSHB, LPAR1, VIPR1, SCTR, P2RY8, AGTR1, EDNRB, AGTR2, MC1R, ADRA2C, CALCRL, PRL, HTR5A, C5AR1, CCKBR, NPBWR1, RXFP2, HTR4, NTSR1, PTGFR, F2, GIPR, AVPR1B, CHRND	727	277	6879	1.19558	1	0.575593	94.3825
UP_KEYWORDS	Transducer	54	3.08043	0.998836	F2RL2, MCHR1, F2RL3, GPR162, TACR2, OR8S1, LPAR1, VIPR1, SCTR, AGTR1, EDNRB, AGTR2, MC1R, CALCRL, PLCB2, HTR5A, OR52B2, C5AR1, CCKBR, NPBWR1, RXFP2, HTR4, NTSR1, GPR37L1, CCR9, GNAQ, GIPR, GNB4, GPR12, DRD1, ADORA2B, OPN1LW, GNAI2, GNAI1, NPY2R, GPR149, OPRK1, OXTR, GNG12, GPR1, GPRC5A, P2RY8, GPR22, OR1F2P, PLCD1, ADRA2C, FZD8, PTGFR, GPR151, FZD7, GPR34, AVPR1B, OPN4, RHO	1747	899	20581	0.707632	1	0.999987	100
UP_KEYWORDS	G-protein coupled receptor	47	2.68112	0.999734	F2RL2, MCHR1, F2RL3, DRD1, GPR162, ADORA2B, OPN1LW, TACR2, OPRK1, GPR149, NPY2R, OXTR, OR8S1, LPAR1, VIPR1, GPR1, GPRC5A, SCTR, P2RY8, AGTR1, EDNRB, GPR22, AGTR2, MC1R, OR1F2P, ADRA2C, CALCRL, HTR5A, OR52B2, FZD8, C5AR1, CCKBR, NPBWR1, RXFP2, HTR4, NTSR1, PTGFR, GPR151, GPR37L1, FZD7, CCR9, GPR34, GIPR, AVPR1B, GPR12, OPN4, RHO	1747	842	20581	0.657596	1	0.999999	100
INTERPRO	IPR000276:G protein-coupled receptor, rhodopsin-like	39	2.22476	0.999971	F2RL2, MCHR1, F2RL3, DRD1, GPR162, ADORA2B, OPN1LW, TACR2, OPRK1, NPY2R, OXTR, OR8S1, LPAR1, GPR1, P2RY8, AGTR1, EDNRB, GPR22, AGTR2, MC1R, OR1F2P, ADRA2C, HTR5A, OR52B2, C5AR1, CCKBR, NPBWR1, RXFP2, HTR4, NTSR1, PTGFR, GPR151, GPR37L1, CCR9, GPR34, AVPR1B, GPR12, OPN4, RHO	1704	719	18559	0.590773	1	1	100
INTERPRO	IPR017452:GPCR, rhodopsin-like, 7TM	40	2.2818	0.999975	F2RL2, MCHR1, F2RL3, DRD1, GPR162, ADORA2B, OPN1LW, TACR2, OPRK1, GPR149, NPY2R, OXTR, OR8S1, LPAR1, GPR1, P2RY8, AGTR1, EDNRB, GPR22, AGTR2, MC1R, OR1F2P, ADRA2C, HTR5A, OR52B2, C5AR1, CCKBR, NPBWR1, RXFP2, HTR4, NTSR1, PTGFR, GPR151, GPR37L1, CCR9, GPR34, AVPR1B, GPR12, OPN4, RHO	1704	736	18559	0.591926	1	1	100
GOTERM_BP_DIRECT	GO:0007186~G-protein coupled receptor signaling pathway	50	2.85225	0.999998	MCHR1, GPR162, PREX1, OR8S1, LPAR1, VIPR1, SCTR, AKT1, AGTR1, AGTR2, FRS2, HTR5A, OR52B2, ATRNL1, CCKBR, NPBWR1, HTR4, NTSR1, CCR9, PROK2, GNAQ, GHRL, PDGFRB, GPR12, ADORA2B, OPN1LW, GNAI2, GNAI1, AKAP12, OXTR, TSHB, GNG12, CX3CL1, GPR1, GPRC5A, GPR22, RAC1, OR1F2P, GPSM2, ADRA2C, FZD8, PTGFR, FRZB, GPR151, FZD7, CCL17, GPR34, AVPR1B, JAK2, RHO	1593	899	16792	0.586269	1	1	100
GOTERM_MF_DIRECT	GO:0004930~G-protein coupled receptor activity	28	1.59726	1	F2RL2, MCHR1, F2RL3, GPR162, ADORA2B, OPN1LW, GPR149, OR8S1, LPAR1, GPRC5A, GPR1, SCTR, P2RY8, GPR22, OR1F2P, CALCRL, FZD8, OR52B2, C5AR1, RXFP2, FRZB, NTSR1, GPR151, FZD7, GPR34, GPR12, RHO, OPN4	1604	710	16881	0.415043	1	1	100
Annotation Cluster 179	Enrichment Score: 0.09981961611406322
Category	Term	Count	%	PValue	Genes	List Total	Pop Hits	Pop Total	Fold Enrichment	Bonferroni	Benjamini	FDR
INTERPRO	IPR000626:Ubiquitin	6	0.34227	0.640164	SUMO2, SUMO1, UBC, UBQLN4, SNRNP25, IQUB	1704	59	18559	1.1076	1	0.999998	100
REACTOME_PATHWAY	R-HSA-5696395:R-HSA-5696395	4	0.22818	0.813718	SUMO2, SUMO1, UBC, PIAS1	901	43	9075	0.936943	1	0.999353	100
GOTERM_BP_DIRECT	GO:0070911~global genome nucleotide-excision repair	3	0.171135	0.82065	SUMO2, SUMO1, UBC	1593	32	16792	0.98823	1	1	100
REACTOME_PATHWAY	R-HSA-5693607:R-HSA-5693607	7	0.399315	0.932823	SUMO2, SUMO1, UBC, RAD9B, RAD9A, RNF168, HERC2	901	98	9075	0.719439	1	0.999979	100
Annotation Cluster 180	Enrichment Score: 0.09442209719340353
Category	Term	Count	%	PValue	Genes	List Total	Pop Hits	Pop Total	Fold Enrichment	Bonferroni	Benjamini	FDR
INTERPRO	IPR020472:G-protein beta WD-40 repeat	9	0.513406	0.628819	WDR48, RFWD2, COPB2, WDR37, RBBP4, FBXW2, GNB4, WDR44, TBL1X	1704	93	18559	1.05401	1	0.999997	100
INTERPRO	IPR019775:WD40 repeat, conserved site	14	0.798631	0.764643	WDFY3, FZR1, RBBP4, HIRA, AMBRA1, WDR48, RFWD2, DCAF13, WDR37, STXBP5, CDC40, FBXW2, GNB4, TBL1X	1704	166	18559	0.918554	1	1	100
UP_KEYWORDS	WD repeat	21	1.19795	0.824466	WDFY3, FZR1, RBBP5, RBBP4, WDR6, LRBA, HIRA, AMBRA1, WDR48, RFWD2, COPB2, DCAF13, WDR37, STXBP5, CDC40, NOL10, FBXW2, GNB4, WDR44, TBL1X, NBEAL1	1747	281	20581	0.880413	1	0.962773	100
INTERPRO	IPR015943:WD40/YVTN repeat-like-containing domain	27	1.54022	0.824771	FZR1, HIRA, LRBA, SEMA5B, DCAF13, COPB2, WDR37, SEMA3E, CDC40, SEMA3D, FBXW2, PLXND1, NBEAL1, WDFY3, RBBP5, RBBP4, WDR6, AMBRA1, WDR48, RFWD2, SEMA6A, SEMA4G, STXBP5, NOL10, GNB4, WDR44, TBL1X	1704	331	18559	0.888425	1	1	100
INTERPRO	IPR001680:WD40 repeat	21	1.19795	0.862613	WDFY3, FZR1, RBBP5, RBBP4, WDR6, LRBA, HIRA, AMBRA1, WDR48, RFWD2, COPB2, DCAF13, WDR37, STXBP5, CDC40, NOL10, FBXW2, GNB4, WDR44, TBL1X, NBEAL1	1704	268	18559	0.853433	1	1	100
INTERPRO	IPR017986:WD40-repeat-containing domain	21	1.19795	0.961968	WDFY3, FZR1, RBBP5, RBBP4, WDR6, LRBA, HIRA, AMBRA1, WDR48, RFWD2, COPB2, DCAF13, WDR37, STXBP5, CDC40, NOL10, FBXW2, GNB4, WDR44, TBL1X, NBEAL1	1704	306	18559	0.747451	1	1	100
Annotation Cluster 181	Enrichment Score: 0.08937873994404825
Category	Term	Count	%	PValue	Genes	List Total	Pop Hits	Pop Total	Fold Enrichment	Bonferroni	Benjamini	FDR
INTERPRO	IPR015915:Kelch-type beta propeller	5	0.285225	0.728909	ATRNL1, KLHDC8A, KBTBD12, KLHL15, ATRN	1704	53	18559	1.02749	1	1	100
INTERPRO	IPR006652:Kelch repeat type 1	5	0.285225	0.850444	ATRNL1, KLHDC8A, KBTBD12, KLHL15, ATRN	1704	64	18559	0.850893	1	1	100
UP_KEYWORDS	Kelch repeat	5	0.285225	0.87005	ATRNL1, KLHDC8A, KBTBD12, KLHL15, ATRN	1747	72	20581	0.818109	1	0.975874	100
Annotation Cluster 182	Enrichment Score: 0.07834534811326108
Category	Term	Count	%	PValue	Genes	List Total	Pop Hits	Pop Total	Fold Enrichment	Bonferroni	Benjamini	FDR
UP_KEYWORDS	Iron-sulfur	5	0.285225	0.760288	CISD1, ACO1, CIAPIN1, RTEL1, REV3L	1747	60	20581	0.981731	1	0.942538	100
UP_KEYWORDS	4Fe-4S	3	0.171135	0.833582	ACO1, RTEL1, REV3L	1747	37	20581	0.955197	1	0.96593	100
GOTERM_MF_DIRECT	GO:0051539~4 iron, 4 sulfur cluster binding	3	0.171135	0.918412	ACO1, RTEL1, REV3L	1604	42	16881	0.751737	1	1	100
Annotation Cluster 183	Enrichment Score: 0.07432719424911464
Category	Term	Count	%	PValue	Genes	List Total	Pop Hits	Pop Total	Fold Enrichment	Bonferroni	Benjamini	FDR
UP_KEYWORDS	Lipid degradation	8	0.456361	0.805275	CEL, RAB7A, CLPS, PLA2G12A, PLA1A, PLCD1, PNPLA4, PLCB2	1747	106	20581	0.889114	1	0.958207	100
GOTERM_BP_DIRECT	GO:0016042~lipid catabolic process	7	0.399315	0.82825	CLPS, PLA2G12A, PLA1A, PLCD1, PNPLA4, PLCB2, OC90	1593	85	16792	0.868092	1	1	100
GOTERM_BP_DIRECT	GO:0006644~phospholipid metabolic process	4	0.22818	0.897249	PLA2G12A, PLCD1, PLCB2, OC90	1593	54	16792	0.780824	1	1	100
Annotation Cluster 184	Enrichment Score: 0.049273029254448826
Category	Term	Count	%	PValue	Genes	List Total	Pop Hits	Pop Total	Fold Enrichment	Bonferroni	Benjamini	FDR
UP_KEYWORDS	Protein phosphatase	10	0.570451	0.804923	MTM1, PTPRD, PHLPP2, PPM1J, PPP2CB, PTPRS, PTPN21, PTPMT1, PPP1CB, DUSP7	1747	133	20581	0.885772	1	0.958553	100
INTERPRO	IPR003595:Protein-tyrosine phosphatase, catalytic	5	0.285225	0.841703	MTM1, PTPRD, TNS1, PTPRS, PTPN21	1704	63	18559	0.864399	1	1	100
INTERPRO	IPR000242:Protein-tyrosine phosphatase, receptor/non-receptor type	3	0.171135	0.875415	PTPRD, PTPRS, PTPN21	1704	38	18559	0.85985	1	1	100
INTERPRO	IPR000387:Protein-tyrosine/Dual specificity phosphatase	6	0.34227	0.882205	MTM1, PTPRD, PTPRS, PTPN21, PTPMT1, DUSP7	1704	82	18559	0.796934	1	1	100
INTERPRO	IPR016130:Protein-tyrosine phosphatase, active site	5	0.285225	0.927013	MTM1, PTPRD, PTPRS, PTPN21, PTPMT1	1704	76	18559	0.716542	1	1	100
GOTERM_BP_DIRECT	GO:0035335~peptidyl-tyrosine dephosphorylation	6	0.34227	0.963991	MTM1, PTPRD, PTPRS, PTPN21, PTPMT1, DUSP7	1593	99	16792	0.638856	1	1	100
GOTERM_MF_DIRECT	GO:0004725~protein tyrosine phosphatase activity	6	0.34227	0.966572	MTM1, PTPRD, PTPRS, PTPN21, PTPMT1, DUSP7	1604	100	16881	0.631459	1	1	100
Annotation Cluster 185	Enrichment Score: 0.04465023066311866
Category	Term	Count	%	PValue	Genes	List Total	Pop Hits	Pop Total	Fold Enrichment	Bonferroni	Benjamini	FDR
UP_KEYWORDS	Rotamase	3	0.171135	0.844531	FKBP4, PPIC, PIN4	1747	38	20581	0.930061	1	0.968497	100
GOTERM_BP_DIRECT	GO:0000413~protein peptidyl-prolyl isomerization	3	0.171135	0.924307	FKBP4, PPIC, PIN4	1593	43	16792	0.735427	1	1	100
GOTERM_MF_DIRECT	GO:0003755~peptidyl-prolyl cis-trans isomerase activity	3	0.171135	0.94106	FKBP4, PPIC, PIN4	1604	46	16881	0.686368	1	1	100
Annotation Cluster 186	Enrichment Score: 0.04407574372804556
Category	Term	Count	%	PValue	Genes	List Total	Pop Hits	Pop Total	Fold Enrichment	Bonferroni	Benjamini	FDR
INTERPRO	IPR002126:Cadherin	9	0.513406	0.858623	RET, ME2, CLSTN3, PCDHA5, PCDH15, PCDHGC3, PCDH17, CDH11, PCDH18	1704	118	18559	0.830702	1	1	100
INTERPRO	IPR015919:Cadherin-like	9	0.513406	0.870553	RET, ME2, CLSTN3, PCDHA5, PCDH15, PCDHGC3, PCDH17, CDH11, PCDH18	1704	120	18559	0.816857	1	1	100
GOTERM_BP_DIRECT	GO:0007156~homophilic cell adhesion via plasma membrane adhesion molecules	12	0.684541	0.893513	RET, ME2, CLSTN3, ROBO1, PCDHA5, NECTIN1, PKD1, PCDH15, PCDHGC3, PCDH17, CDH11, PCDH18	1593	158	16792	0.800591	1	1	100
INTERPRO	IPR013164:Cadherin, N-terminal	4	0.22818	0.94504	PCDHA5, PCDHGC3, PCDH17, PCDH18	1704	65	18559	0.670242	1	1	100
INTERPRO	IPR020894:Cadherin conserved site	7	0.399315	0.953833	ME2, PCDHA5, PCDH15, PCDHGC3, PCDH17, CDH11, PCDH18	1704	113	18559	0.67469	1	1	100
Annotation Cluster 187	Enrichment Score: 0.0336266174881621
Category	Term	Count	%	PValue	Genes	List Total	Pop Hits	Pop Total	Fold Enrichment	Bonferroni	Benjamini	FDR
GOTERM_BP_DIRECT	GO:0032259~methylation	6	0.34227	0.8338	HNMT, DPH5, PRDM11, MTR, CYP1A2, CIAPIN1	1593	73	16792	0.866393	1	1	100
UP_KEYWORDS	S-adenosyl-L-methionine	10	0.570451	0.964392	DNMT3A, EHMT1, HNMT, DPH5, PRDM11, MTR, ASH1L, TFB1M, METTL16, FTSJ3	1747	174	20581	0.677056	1	0.99704	100
UP_KEYWORDS	Methyltransferase	10	0.570451	0.985836	DNMT3A, EHMT1, HNMT, DPH5, PRDM11, MTR, ASH1L, TFB1M, METTL16, FTSJ3	1747	193	20581	0.610402	1	0.999331	100
Annotation Cluster 188	Enrichment Score: 0.028846549884643025
Category	Term	Count	%	PValue	Genes	List Total	Pop Hits	Pop Total	Fold Enrichment	Bonferroni	Benjamini	FDR
UP_KEYWORDS	ANK repeat	18	1.02681	0.909418	EHMT1, TP53BP2, ASAP2, YTHDC2, ASB13, DGKI, ANKRD31, ESPN, MIB1, ANKRD17, INVS, BCORL1, OSBPL1A, GIT2, TNKS, RIPK4, AGAP1, ANKFY1	1747	264	20581	0.803234	1	0.986538	100
INTERPRO	IPR002110:Ankyrin repeat	18	1.02681	0.939601	EHMT1, TP53BP2, ASAP2, YTHDC2, ASB13, DGKI, ANKRD31, ESPN, MIB1, ANKRD17, INVS, BCORL1, OSBPL1A, GIT2, TNKS, RIPK4, AGAP1, ANKFY1	1704	255	18559	0.768807	1	1	100
INTERPRO	IPR020683:Ankyrin repeat-containing domain	18	1.02681	0.958855	EHMT1, TP53BP2, ASAP2, YTHDC2, ASB13, DGKI, ANKRD31, ESPN, MIB1, ANKRD17, INVS, BCORL1, OSBPL1A, GIT2, TNKS, RIPK4, AGAP1, ANKFY1	1704	265	18559	0.739795	1	1	100
Annotation Cluster 189	Enrichment Score: 0.02558877337197029
Category	Term	Count	%	PValue	Genes	List Total	Pop Hits	Pop Total	Fold Enrichment	Bonferroni	Benjamini	FDR
GOTERM_BP_DIRECT	GO:0046718~viral entry into host cell	6	0.34227	0.886767	EPS15, LAMP1, VPS18, HYAL2, NECTIN1, SCARB2	1593	80	16792	0.790584	1	1	100
GOTERM_MF_DIRECT	GO:0001618~virus receptor activity	4	0.22818	0.967891	LAMP1, HYAL2, NECTIN1, SCARB2	1604	70	16881	0.601389	1	1	100
UP_KEYWORDS	Host cell receptor for virus entry	3	0.171135	0.976333	LAMP1, NECTIN1, SCARB2	1747	64	20581	0.552223	1	0.998419	100
Annotation Cluster 190	Enrichment Score: 0.024097318559217977
Category	Term	Count	%	PValue	Genes	List Total	Pop Hits	Pop Total	Fold Enrichment	Bonferroni	Benjamini	FDR
UP_KEYWORDS	Innate immunity	19	1.08386	0.851248	C7, MASP1, HCK, S100A9, ANXA1, POLR3A, C4BPA, TLR5, NLRP3, TLR7, SEC14L1, IRAK4, SERINC3, ANKRD17, CFH, JAK2, VSIG4, SPON2, CSF1R	1747	261	20581	0.857604	1	0.969873	100
UP_KEYWORDS	Immunity	29	1.65431	0.994616	C7, MASP1, S100A9, TFEB, TLR5, TLR7, SEC14L1, PDCD1, CD74, ALCAM, IRAK4, SERINC3, ANKRD17, TAP2, CFH, LTF, BCL6, SPON2, CSF1R, HCK, ANXA1, POLR3A, C4BPA, NLRP3, PSMA1, LAT2, CAMK4, JAK2, VSIG4	1747	500	20581	0.683284	1	0.999853	100
GOTERM_BP_DIRECT	GO:0045087~innate immune response	19	1.08386	0.999991	S100A9, ANXA1, POLR3A, FER, C4BPA, TLR5, NLRP3, TLR7, SEC14L1, IRAK4, SERINC3, ANKRD17, TRIM8, UBC, JAK2, SPON2, MATK, ADAM15, CSF1R	1593	430	16792	0.46577	1	1	100
Annotation Cluster 191	Enrichment Score: 0.0237176586340403
Category	Term	Count	%	PValue	Genes	List Total	Pop Hits	Pop Total	Fold Enrichment	Bonferroni	Benjamini	FDR
INTERPRO	IPR001664:Intermediate filament protein	5	0.285225	0.93561	GUCA1B, GFAP, KRT12, NEFH, KRT4	1704	78	18559	0.698169	1	1	100
INTERPRO	IPR018039:Intermediate filament protein, conserved site	4	0.22818	0.941058	GFAP, KRT12, NEFH, KRT4	1704	64	18559	0.680714	1	1	100
UP_KEYWORDS	Intermediate filament	4	0.22818	0.96413	GFAP, KRT12, NEFH, KRT4	1747	77	20581	0.611988	1	0.99706	100
Annotation Cluster 192	Enrichment Score: 0.019996914555848868
Category	Term	Count	%	PValue	Genes	List Total	Pop Hits	Pop Total	Fold Enrichment	Bonferroni	Benjamini	FDR
REACTOME_PATHWAY	R-HSA-5693607:R-HSA-5693607	7	0.399315	0.932823	SUMO2, SUMO1, UBC, RAD9B, RAD9A, RNF168, HERC2	901	98	9075	0.719439	1	0.999979	100
GOTERM_BP_DIRECT	GO:0006303~double-strand break repair via nonhomologous end joining	4	0.22818	0.945684	SUMO1, DCLRE1B, RNF168, HERC2	1593	63	16792	0.669277	1	1	100
REACTOME_PATHWAY	R-HSA-5693565:R-HSA-5693565	5	0.285225	0.951493	SUMO1, BAZ1B, UBC, RNF168, HERC2	901	76	9075	0.662641	1	0.999992	100
REACTOME_PATHWAY	R-HSA-69473:R-HSA-69473	5	0.285225	0.972696	SUMO1, RAD9B, RAD9A, RNF168, HERC2	901	84	9075	0.599532	1	0.999999	100
REACTOME_PATHWAY	R-HSA-5693571:R-HSA-5693571	4	0.22818	0.972943	SUMO1, TDP1, RNF168, HERC2	901	69	9075	0.583892	1	0.999999	100
Annotation Cluster 193	Enrichment Score: 0.015364076030083886
Category	Term	Count	%	PValue	Genes	List Total	Pop Hits	Pop Total	Fold Enrichment	Bonferroni	Benjamini	FDR
REACTOME_PATHWAY	R-HSA-6781827:R-HSA-6781827	3	0.171135	0.946249	EP300, POLR2L, UBC	901	45	9075	0.671476	1	0.999989	100
REACTOME_PATHWAY	R-HSA-6782210:R-HSA-6782210	4	0.22818	0.962893	POLK, EP300, POLR2L, UBC	901	65	9075	0.619824	1	0.999996	100
REACTOME_PATHWAY	R-HSA-6782135:R-HSA-6782135	4	0.22818	0.965693	POLK, EP300, POLR2L, UBC	901	66	9075	0.610433	1	0.999997	100
REACTOME_PATHWAY	R-HSA-6781823:R-HSA-6781823	3	0.171135	0.975614	EP300, POLR2L, UBC	901	54	9075	0.559563	1	0.999999	100
GOTERM_BP_DIRECT	GO:0006283~transcription-coupled nucleotide-excision repair	4	0.22818	0.976065	POLK, EP300, POLR2L, UBC	1593	74	16792	0.56979	1	1	100
Annotation Cluster 194	Enrichment Score: 0.013542588068250231
Category	Term	Count	%	PValue	Genes	List Total	Pop Hits	Pop Total	Fold Enrichment	Bonferroni	Benjamini	FDR
REACTOME_PATHWAY	R-HSA-2467813:R-HSA-2467813	14	0.798631	0.932805	XPO1, PDS5B, PPP2R5D, SHFM1, BIRC5, CDC26, KIF2B, PSMA1, PSMB4, PSMC6, NSL1, PPP2CB, PSMA3, UBC	901	185	9075	0.762216	1	0.99998	100
REACTOME_PATHWAY	R-HSA-2500257:R-HSA-2500257	8	0.456361	0.962623	KIF2B, XPO1, PDS5B, CCNB2, PPP2R5D, NSL1, PPP2CB, BIRC5	901	121	9075	0.665927	1	0.999996	100
GOTERM_BP_DIRECT	GO:0007062~sister chromatid cohesion	6	0.34227	0.972163	KIF2B, XPO1, RAD21L1, PDS5B, NSL1, BIRC5	1593	103	16792	0.614046	1	1	100
REACTOME_PATHWAY	R-HSA-68877:R-HSA-68877	6	0.34227	0.98599	KIF2B, XPO1, PPP2R5D, NSL1, PPP2CB, BIRC5	901	108	9075	0.559563	1	1	100
REACTOME_PATHWAY	R-HSA-5663220:R-HSA-5663220	7	0.399315	0.994095	KIF2B, XPO1, PPP2R5D, NSL1, PPP2CB, RAC1, BIRC5	901	135	9075	0.522259	1	1	100
Annotation Cluster 195	Enrichment Score: 0.012381908220152262
Category	Term	Count	%	PValue	Genes	List Total	Pop Hits	Pop Total	Fold Enrichment	Bonferroni	Benjamini	FDR
KEGG_PATHWAY	hsa00980:Metabolism of xenobiotics by cytochrome P450	5	0.285225	0.960705	CBR1, GSTK1, ADH1C, GSTT1, CYP1A2	727	74	6879	0.639336	1	0.990366	100
KEGG_PATHWAY	hsa05204:Chemical carcinogenesis	5	0.285225	0.975347	CBR1, GSTK1, ADH1C, GSTT1, CYP1A2	727	80	6879	0.591386	1	0.994229	100
KEGG_PATHWAY	hsa00982:Drug metabolism - cytochrome P450	4	0.22818	0.979727	GSTK1, ADH1C, GSTT1, CYP1A2	727	68	6879	0.556598	1	0.995245	100
Annotation Cluster 196	Enrichment Score: 0.009255066050704865
Category	Term	Count	%	PValue	Genes	List Total	Pop Hits	Pop Total	Fold Enrichment	Bonferroni	Benjamini	FDR
GOTERM_BP_DIRECT	GO:0006511~ubiquitin-dependent protein catabolic process	12	0.684541	0.964233	PSMA1, PSMC6, USP8, UBE2K, PSMA3, SKP2, USP36, RNF168, USP43, RNF213, TTC3, USP44	1593	182	16792	0.695019	1	1	100
GOTERM_MF_DIRECT	GO:0036459~thiol-dependent ubiquitinyl hydrolase activity	4	0.22818	0.967891	USP8, USP36, USP43, USP44	1604	70	16881	0.601389	1	1	100
INTERPRO	IPR018200:Peptidase C19, ubiquitin carboxyl-terminal hydrolase 2, conserved site	4	0.22818	0.975069	USP8, USP36, USP43, USP44	1704	76	18559	0.573233	1	1	100
INTERPRO	IPR001394:Peptidase C19, ubiquitin carboxyl-terminal hydrolase 2	4	0.22818	0.981455	USP8, USP36, USP43, USP44	1704	80	18559	0.544572	1	1	100
GOTERM_MF_DIRECT	GO:0004843~thiol-dependent ubiquitin-specific protease activity	4	0.22818	0.985076	USP8, USP36, MYSM1, USP44	1604	80	16881	0.526216	1	1	100
GOTERM_BP_DIRECT	GO:0016579~protein deubiquitination	5	0.285225	0.987417	WDR48, USP8, USP36, USP43, USP44	1593	99	16792	0.53238	1	1	100
UP_KEYWORDS	Thiol protease	7	0.399315	0.991586	CTSZ, USP8, CASP7, USP36, USP43, SENP7, USP44	1747	153	20581	0.538989	1	0.999719	100
Annotation Cluster 197	Enrichment Score: 7.180608023823271E-7
Category	Term	Count	%	PValue	Genes	List Total	Pop Hits	Pop Total	Fold Enrichment	Bonferroni	Benjamini	FDR
INTERPRO	IPR007087:Zinc finger, C2H2	42	2.39589	0.999995	TSHZ2, ZFP64, RBM5, ZEB2, ZEB1, ZNF346, ARID2, ZBTB38, ZNF207, ZFP91, HIC2, ZNF704, OVOL2, BCL6, ZNF395, ZNF608, GFI1, ZNF423, IKZF5, ZBTB20, ZNF593, KLF8, ZNF541, RREB1, ZHX1, ZFX, ZBTB41, SNAI2, ZBTB25, ZFHX4, MTF1, TRPS1, BNC1, ZNF711, ZNF385D, ZBTB5, HIVEP2, HIVEP1, ZNF438, ZFHX3, GPATCH8, ZNF410	1704	799	18559	0.572516	1	1	100
INTERPRO	IPR015880:Zinc finger, C2H2-like	35	1.99658	1	TSHZ2, ZFP64, ZEB2, ZEB1, ZNF346, ZBTB38, ZNF207, HIC2, ZFP91, OVOL2, BCL6, GFI1, ZNF423, IKZF5, ZBTB20, KLF8, ZNF541, RREB1, ZHX1, ZFX, ZBTB41, SNAI2, ZBTB25, ZFHX4, MTF1, TRPS1, BNC1, ZNF385D, ZNF711, HIVEP2, ZBTB5, HIVEP1, ZNF438, ZFHX3, ZNF410	1704	762	18559	0.500263	1	1	100
INTERPRO	IPR013087:Zinc finger C2H2-type/integrase DNA-binding domain	28	1.59726	1	ZFP64, ZEB2, ZEB1, ZBTB38, HIC2, ZFP91, OVOL2, BCL6, GFI1, ZNF423, IKZF5, ZBTB20, KLF8, ZNF541, RREB1, ZFX, ZBTB41, SNAI2, ZBTB25, ZFHX4, MTF1, ZNF711, HIVEP2, ZBTB5, HIVEP1, ZNF438, ZFHX3, ZNF410	1704	712	18559	0.428315	1	1	100
Annotation Cluster 198	Enrichment Score: 4.339473599489794E-16
Category	Term	Count	%	PValue	Genes	List Total	Pop Hits	Pop Total	Fold Enrichment	Bonferroni	Benjamini	FDR
UP_KEYWORDS	Olfaction	4	0.22818	1	OR52B2, SLC24A4, OR1F2P, OR8S1	1747	443	20581	0.106373	1	1	100
REACTOME_PATHWAY	R-HSA-381753:R-HSA-381753	3	0.171135	1	OR52B2, OR1F2P, OR8S1	901	426	9075	0.0709306	1	1	100
GOTERM_BP_DIRECT	GO:0050911~detection of chemical stimulus involved in sensory perception of smell	3	0.171135	1	OR52B2, OR1F2P, OR8S1	1593	425	16792	0.0744079	1	1	100
INTERPRO	IPR000725:Olfactory receptor	3	0.171135	1	OR52B2, OR1F2P, OR8S1	1704	430	18559	0.0759867	1	1	100
GOTERM_MF_DIRECT	GO:0004984~olfactory receptor activity	3	0.171135	1	OR52B2, OR1F2P, OR8S1	1604	431	16881	0.0732551	1	1	100

## Sheet: Darkred
Supplementary Table S2. Macro-module and individual module Functional analysis performed using DAVID tools. The table reports the detailed results of the functional classification of the macro-module and of each module analyses: darkred, midnightblue, paleturquoise4 and red.
Annotation Cluster 1	Enrichment Score: 6.409016894156504
Category	Term	Count	%	PValue	Genes	List Total	Pop Hits	Pop Total	Fold Enrichment	Bonferroni	Benjamini	FDR
UP_KEYWORDS	Glycoprotein	312	29.6296	2.72293e-09	SLC9A9, MASP1, GDF7, IL6ST, FST, AQP5, FSTL1, POSTN, LPAR1, CD47, AGTR1, OGN, AGTR2, CD44, TRAK2, FAP, TRAK1, CFH, PLA1A, COL12A1, FAS, PI16, RECK, SLC12A9, ATRNL1, SCN2A, TMEM200A, PTPRS, TMEM132A, F7, SSPO, TMEM131, JUP, CCR9, MGAT3, CD36, SERPINF1, F5, PDGFRA, PDGFRB, LAMC1, MGAT5, EXT1, ADAMTS2, ADAMTS5, DCBLD2, TPST1, GLG1, TNFRSF6B, ENPP1, GPR149, SERPINH1, CD74, EPHB1, SORCS2, EPHB2, ITGBL…	1049	4551	20581	1.34505	1.28522e-06	3.21305e-07	3.88935e-06
UP_KEYWORDS	Secreted	148	14.0551	1.06007e-06	ASPN, GNPTG, FGF18, MASP1, GDF7, IL6ST, TUFT1, F13A1, FST, S100A9, POSTN, FSTL1, MMP2, CHAD, APOA4, OLFML1, OGN, WNT4, FAP, TGFBI, CFH, PLA1A, COL12A1, IL1B, PDGFD, LOX, FAS, PI16, SPON2, LAD1, F7, SSPO, PCOLCE2, CBLN4, CLPS, F5, SERPINF1, COL1A2, COL1A1, LAMC1, MFAP5, ADAMTS2, ADAMTS5, FAM172A, WNT5A, TNFRSF6B, PAM, PODN, MAMDC2, ENPP1, ADAMTSL3, BPIFB6, CX3CL1, ABI3BP, ITGBL1, FGL2, FGL1, LAMB1…	1049	1965	20581	1.47771	0.000500229	7.14767e-05	0.00151417
UP_KEYWORDS	Disulfide bond	232	22.0323	2.42105e-06	MASP1, GDF7, IL6ST, FST, POSTN, FSTL1, LPAR1, CD47, AGTR1, OGN, AGTR2, CD44, FAP, CFH, PLA1A, COL12A1, FAS, RECK, ATRNL1, SCN2A, PTPRS, F7, SSPO, CCR9, CD36, F5, PDGFRA, PDGFRB, LAMC1, EXT1, VSIG4, ADAMTS2, ADAMTS5, DCBLD2, TNFRSF6B, TPST1, ENPP1, GPR149, XK, CD74, EPHB2, SEMA5B, FGL2, FGL1, LAMB1, AGRP, FCHO2, IL1RAPL1, BMP3, TGFBR2, PCDH15, EMILIN2, KCNK1, LAMA2, LAMA4, AVPR1B, TGFBR3, PON2, CH…	1049	3434	20581	1.3255	0.00114208	0.00010388	0.0034581
UP_KEYWORDS	Signal	272	25.831	3.30794e-06	SLC9A7, MASP1, GDF7, IL6ST, FST, FSTL1, POSTN, CD47, OGN, CD44, CFH, PLA1A, COL12A1, FAS, PI16, RECK, SLC12A9, ATRNL1, AIG1, TMIE, SCN2A, PTPRS, TMEM132A, LHFP, F7, SSPO, TMEM131, F5, SERPINF1, PDGFRA, PDGFRB, LAMC1, VSIG4, ADAMTS2, ADAMTS5, FAM172A, DCBLD2, TMX2, GLG1, TNFRSF6B, XK, SERPINH1, EPHB1, SORCS2, EPHB2, ITGBL1, SEMA5B, FGL2, FGL1, LAMB1, IL1RAPL1, AGRP, BMP3, TGFBR2, CCDC80, PCDH15, E…	1049	4160	20581	1.28282	0.00156013	0.000130104	0.00472485
Annotation Cluster 2	Enrichment Score: 3.9155936447196966
Category	Term	Count	%	PValue	Genes	List Total	Pop Hits	Pop Total	Fold Enrichment	Bonferroni	Benjamini	FDR
GOTERM_BP_DIRECT	GO:0030198~extracellular matrix organization	42	3.9886	2.5363e-13	PXDN, ELF3, LUM, COL3A1, POSTN, DCN, ABI3BP, CD47, SMOC2, CD44, COL7A1, TNR, FOXF1, POMT1, COMP, TGFBI, COL6A3, COL6A2, COL6A1, LOX, LAMB1, THBS1, COL8A1, RECK, B4GALT1, COL4A1, FBN1, NF1, CCDC80, NID1, SPARC, ECM2, COL5A2, COL5A1, LAMA2, LAMA4, FBLN5, COL1A2, COL1A1, LAMC1, JAM2, MFAP5	956	196	16792	3.7639	9.51667e-10	9.51667e-10	4.67992e-10
REACTOME_PATHWAY	R-HSA-3000178:R-HSA-3000178	20	1.89934	4.36135e-08	ASPN, COL4A1, LUM, COL3A1, PTPRS, SPARC, DCN, COL5A2, COL5A1, LAMA2, LAMA4, COMP, TNR, COL6A3, COL1A2, COL6A2, COL6A1, COL1A1, LAMC1, LAMB1	538	75	9075	4.49814	3.37999e-05	3.37999e-05	6.66675e-05
GOTERM_BP_DIRECT	GO:0030199~collagen fibril organization	14	1.32953	1.22214e-07	LUM, NF1, COL3A1, COL5A2, SERPINH1, COL5A1, P4HA1, COL1A2, COL12A1, LOX, COL1A1, LOXL2, ADAMTS2, DPT	956	39	16792	6.30533	0.000458563	0.000229308	0.000225554
GOTERM_MF_DIRECT	GO:0048407~platelet-derived growth factor binding	8	0.759734	5.1507e-07	COL4A1, COL3A1, PDGFRA, COL1A2, PDGFRB, COL6A1, COL1A1, COL5A1	963	11	16881	12.7488	0.00054634	0.000273207	0.000819932
REACTOME_PATHWAY	R-HSA-1650814:R-HSA-1650814	17	1.61443	1.21229e-06	COL4A1, COL21A1, COL3A1, COL5A2, SERPINH1, COL5A1, PCOLCE2, COL7A1, P4HA1, COL6A3, COL1A2, COL6A2, COL12A1, COL6A1, COL1A1, COL8A1, ADAMTS2	538	67	9075	4.27995	0.000939086	0.000469653	0.00185309
KEGG_PATHWAY	hsa04512:ECM-receptor interaction	20	1.89934	1.67854e-06	COL4A1, COL3A1, COL5A2, COL5A1, CHAD, LAMA2, CD47, LAMA4, CD36, CD44, COMP, TNR, COL6A3, COL1A2, COL6A2, COL6A1, COL1A1, LAMC1, THBS1, LAMB1	441	87	6879	3.58589	0.000449749	0.000449749	0.0022044
UP_KEYWORDS	Collagen	19	1.80437	1.97418e-06	COL4A1, COL21A1, COL3A1, EMILIN2, SERPINH1, COL5A2, COL5A1, CD36, COL7A1, P4HA1, COL6A3, C1QTNF2, COL1A2, COL6A2, COL12A1, COL6A1, C1QL4, COL1A1, COL8A1	1049	98	20581	3.80381	0.000931381	0.00010353	0.00281982
UP_KEYWORDS	Ehlers-Danlos syndrome	8	0.759734	2.17855e-06	SLC39A13, COL3A1, COL1A2, COL1A1, ADAMTS2, DSE, COL5A2, COL5A1	1049	14	20581	11.2112	0.00102775	0.000102822	0.00311173
REACTOME_PATHWAY	R-HSA-216083:R-HSA-216083	18	1.7094	9.05461e-06	COL4A1, LUM, COL3A1, FBN1, COL5A2, COL5A1, CD47, CD44, COL7A1, COMP, COL6A3, COL6A2, COL1A2, COL6A1, COL1A1, JAM2, THBS1, COL8A1	538	86	9075	3.53052	0.00699279	0.00233639	0.01384
REACTOME_PATHWAY	R-HSA-186797:R-HSA-186797	11	1.04463	9.54681e-06	COL4A1, COL3A1, COL6A3, PDGFRA, COL6A2, PDGFRB, COL6A1, PDGFD, THBS1, COL5A2, COL5A1	538	32	9075	5.79839	0.00737151	0.00184799	0.0145923
GOTERM_BP_DIRECT	GO:0030574~collagen catabolic process	15	1.4245	1.11743e-05	COL4A1, COL3A1, MRC2, COL5A2, MMP2, COL5A1, COL7A1, COL6A3, COL6A2, COL1A2, COL12A1, COL6A1, COL1A1, COL8A1, ADAMTS2	956	64	16792	4.11676	0.0410701	0.00696518	0.0206209
KEGG_PATHWAY	hsa04151:PI3K-Akt signaling pathway	44	4.17854	1.46208e-05	HSP90AB1, FGFR1, FGF18, FGF8, FGF7, PHLPP2, COL3A1, GNG12, LPAR1, CHAD, KRAS, BCL2, TNR, COMP, RAC1, COL6A3, COL6A2, COL6A1, MTCP1, PDGFD, LAMB1, THBS1, PRL, CSF1R, IL4, COL4A1, YWHAB, RPS6, COL5A2, COL5A1, LAMA2, NRAS, LAMA4, CDKN1B, TSC1, GSK3B, TSC2, COL1A2, PDGFRA, PDGFRB, JAK2, GNB4, COL1A1, LAMC1	441	345	6879	1.98939	0.00391075	0.00130529	0.0191998
GOTERM_MF_DIRECT	GO:0005201~extracellular matrix structural constituent	15	1.4245	1.99351e-05	PXDN, COL4A1, LUM, FBN1, COL3A1, COL5A2, COL5A1, LAMA4, FBLN2, COMP, COL1A2, LAMC1, COL1A1, LAMB1, MFAP5	963	67	16881	3.92454	0.0209293	0.00702566	0.0317299
GOTERM_BP_DIRECT	GO:0071230~cellular response to amino acid stimulus	12	1.1396	4.99808e-05	DNMT3A, COL4A1, COL3A1, COL1A2, COL6A1, PDGFD, COL1A1, ZEB1, SESN2, MMP2, COL5A2, RRAGC	956	47	16792	4.48464	0.17104	0.0206268	0.0922029
KEGG_PATHWAY	hsa04510:Focal adhesion	29	2.75404	0.000108574	COL3A1, CHAD, PAK2, BCL2, TNR, COMP, RAC1, COL6A3, COL6A2, COL6A1, PDGFD, THBS1, LAMB1, COL4A1, MYLK4, COL5A2, PPP1CB, COL5A1, LAMA2, LAMA4, GSK3B, COL1A2, PDGFRA, RAP1A, PDGFRB, COL1A1, LAMC1, CRK, PARVA	441	206	6879	2.19592	0.0286802	0.005803	0.142496
REACTOME_PATHWAY	R-HSA-1474244:R-HSA-1474244	7	0.664767	0.00013192	COL4A1, COL7A1, COL3A1, COL1A2, COL1A1, COL5A2, COL5A1	538	15	9075	7.87175	0.0971917	0.0202413	0.201464
REACTOME_PATHWAY	R-HSA-2022090:R-HSA-2022090	11	1.04463	0.000284731	COL4A1, COL7A1, COL3A1, COL6A3, COL1A2, COL6A2, COL6A1, COL1A1, COL8A1, COL5A2, COL5A1	538	46	9075	4.03366	0.198041	0.0361148	0.434356
UP_KEYWORDS	Hydroxylation	15	1.4245	0.000312672	COL4A1, MASP1, COL3A1, F7, COL5A2, COL5A1, COL7A1, COL6A3, COL6A2, COL1A2, COL12A1, COL6A1, COL1A1, COL8A1, PROS1	1049	95	20581	3.09784	0.137228	0.0061313	0.445685
REACTOME_PATHWAY	R-HSA-1442490:R-HSA-1442490	13	1.23457	0.000315817	COL4A1, COL7A1, COL3A1, COL6A3, COL1A2, COL6A2, COL6A1, COL12A1, COL1A1, COL8A1, MMP2, COL5A2, COL5A1	538	64	9075	3.42632	0.217137	0.0343666	0.481671
REACTOME_PATHWAY	R-HSA-3000171:R-HSA-3000171	10	0.949668	0.000435817	LAMA2, LAMA4, COL4A1, COL3A1, COL1A2, COL1A1, LAMC1, LAMB1, COL5A2, COL5A1	538	40	9075	4.21701	0.286685	0.0368411	0.664121
INTERPRO	IPR008160:Collagen triple helix repeat	14	1.32953	0.000513654	COL4A1, COL21A1, COL3A1, COL5A2, COL5A1, COL7A1, C1QTNF2, COL6A3, COL6A2, COL1A2, COL12A1, COL6A1, COL1A1, COL8A1	1023	82	18559	3.09737	0.590769	0.360288	0.865172
INTERPRO	IPR000885:Fibrillar collagen, C-terminal	5	0.474834	0.00220818	COL3A1, COL1A2, COL1A1, COL5A2, COL5A1	1023	11	18559	8.24625	0.978598	0.422577	3.66966
GOTERM_BP_DIRECT	GO:0070208~protein heterotrimerization	5	0.474834	0.00657488	C1QTNF2, COL1A2, COL6A2, COL6A1, COL1A1	956	14	16792	6.27316	1	0.461477	11.4626
KEGG_PATHWAY	hsa05146:Amoebiasis	14	1.32953	0.0171567	LAMA2, RAB7A, LAMA4, COL4A1, GNAQ, COL3A1, COL1A2, IL1B, COL1A1, LAMC1, LAMB1, PLCB2, COL5A2, COL5A1	441	106	6879	2.0602	0.990322	0.238769	20.3298
REACTOME_PATHWAY	R-HSA-3000170:R-HSA-3000170	6	0.569801	0.0194477	COL3A1, COL1A2, COL1A1, THBS1, COL5A2, COL5A1	538	27	9075	3.74845	1	0.484058	25.9335
REACTOME_PATHWAY	R-HSA-3000480:R-HSA-3000480	5	0.474834	0.0230835	COL4A1, MASP1, COL3A1, COL1A2, COL1A1	538	19	9075	4.43896	1	0.50149	30.0221
KEGG_PATHWAY	hsa04974:Protein digestion and absorption	12	1.1396	0.0238987	COL4A1, COL21A1, COL7A1, COL3A1, COL6A3, COL1A2, COL6A2, COL12A1, COL6A1, COL1A1, COL5A2, COL5A1	441	88	6879	2.12709	0.99847	0.302426	27.2159
REACTOME_PATHWAY	R-HSA-419037:R-HSA-419037	7	0.664767	0.0356945	COL4A1, COL3A1, COL6A3, COL6A2, COL6A1, COL5A2, COL5A1	538	42	9075	2.81134	1	0.608969	42.6274
REACTOME_PATHWAY	R-HSA-2214320:R-HSA-2214320	4	0.379867	0.0550684	COL4A1, COL7A1, COL1A2, COL1A1	538	15	9075	4.49814	1	0.725038	57.9303
KEGG_PATHWAY	hsa04611:Platelet activation	13	1.23457	0.126691	F2RL3, GNAI2, GNAQ, GNAI1, COL3A1, MYLK4, COL1A2, RAP1A, COL1A1, PLCB2, COL5A2, PPP1CB, COL5A1	441	130	6879	1.55986	1	0.656234	83.1206
GOTERM_BP_DIRECT	GO:0050776~regulation of immune response	6	0.569801	0.976538	IL4, COL3A1, COL1A2, CD276, BCL6, COL1A1	956	178	16792	0.592074	1	1	100
REACTOME_PATHWAY	R-HSA-198933:R-HSA-198933	3	0.2849	0.999864	COL3A1, COL1A2, COL1A1	538	186	9075	0.272065	1	1	100
Annotation Cluster 3	Enrichment Score: 2.4088957332428524
Category	Term	Count	%	PValue	Genes	List Total	Pop Hits	Pop Total	Fold Enrichment	Bonferroni	Benjamini	FDR
INTERPRO	IPR002909:Cell surface receptor IPT/TIG	9	0.854701	0.000208413	EBF3, PKHD1, EBF2, EBF1, NFAT5, PLXND1, RBPJ, NFATC2, NFATC3	1023	31	18559	5.26696	0.304044	0.304044	0.351893
INTERPRO	IPR003523:Transcription factor COE	3	0.2849	0.0168731	EBF3, EBF2, EBF1	1023	4	18559	13.6063	1	0.723801	25.0088
INTERPRO	IPR018350:Transcription factor COE, conserved site	3	0.2849	0.0168731	EBF3, EBF2, EBF1	1023	4	18559	13.6063	1	0.723801	25.0088
Annotation Cluster 4	Enrichment Score: 2.3903480384393414
Category	Term	Count	%	PValue	Genes	List Total	Pop Hits	Pop Total	Fold Enrichment	Bonferroni	Benjamini	FDR
UP_KEYWORDS	Activator	54	5.12821	0.00074689	ELF3, TP63, ZEB1, BSX, FLI1, FOXF1, POU4F2, NFIL3, NFX1, ZFX, MED14, ARNTL, SPEN, NLRP3, MED15, NCOA3, ASH1L, NCOA6, TFAP2B, NFE2L2, MED1, MEAF6, LCORL, CRTC1, SOX2, TFEB, TRRAP, POU1F1, TCF7L2, TCF20, HNRNPK, NFAT5, BCL6, NFATC2, NFATC3, TCF7, LMX1B, LPP, SRA1, MAML2, NEUROG1, MED13L, NR1I3, MEOX2, DMTF1, EBF3, EBF2, EBF1, HIVEP1, RBPJ, NFIC, ZFHX3, ZNF410, NR5A1	1049	661	20581	1.60281	0.297187	0.0134724	1.06156
GOTERM_BP_DIRECT	GO:0045944~positive regulation of transcription from RNA polymerase II promoter	76	7.21747	0.00521572	HMGN3, ELF3, HEXB, HOXD13, TP63, ZEB1, JAG1, CBFA2T2, SETX, BSX, HSPH1, FLI1, FOXF1, IL1B, POU4F2, CCNK, RAX, MED14, ARNTL, NLRP3, HOXC11, HNF4A, NCOA3, ZMIZ1, ASH1L, NCOA6, PYGO1, TFAP2B, PIAS2, NFE2L2, SLC40A1, MED1, WNT5A, LUM, CRTC1, SOX2, TFEB, FHL5, DCN, POU1F1, TCF7L2, SOX8, TNFRSF1A, TCF20, HNRNPK, NFAT5, PKD1, NFATC2, NFATC3, IL4, LMX1B, MAML2, NEUROG1, EN1, SMAD2, USF1, CSRP3, ARID3C, D…	956	981	16792	1.36078	1	0.448284	9.20007
GOTERM_BP_DIRECT	GO:0006366~transcription from RNA polymerase II promoter	42	3.9886	0.0173135	NCBP1, LCORL, ELF3, SOX2, HOXD13, TP63, DEK, POU1F1, FUBP1, HNRNPK, FLI1, FOXF1, NFAT5, POU4F2, NFATC2, NFIL3, NFATC3, NFX1, SNAPC5, CCNK, RAX, AFF4, SMAD2, USF1, ARID3C, DLX3, HOXC11, PKNOX1, MEOX2, EBF3, EBF2, TRPS1, EBF1, ASH1L, TFAP2B, HIVEP2, HIVEP1, NFE2L2, NFIC, ZFHX3, TCF12, NR5A1	956	513	16792	1.43806	1	0.607956	27.5542
Annotation Cluster 5	Enrichment Score: 2.2158956947199693
Category	Term	Count	%	PValue	Genes	List Total	Pop Hits	Pop Total	Fold Enrichment	Bonferroni	Benjamini	FDR
UP_KEYWORDS	Membrane	448	42.5451	1.14922e-05	DLC1, SLC9A9, SLC9A7, RPL15, USE1, KIFC3, MAP3K7, AGTR1, AGTR2, FAP, AIF1L, FAS, MAGI3, BCL2L14, AIG1, TMIE, SCN2A, PTPRS, TMEM132A, LHFP, BCL2L13, LPCAT2, LPCAT3, TMEM131, JUP, TMEM135, PITPNM2, PITPNM3, SPAG4, SIPA1L1, SMPX, DCBLD2, GNAI2, GNAI1, SCRIB, SORCS2, ATP6V0C, TMEM50A, RAC1, SLC28A2, SGIP1, GPD2, ACER3, TAOK3, TGFBR2, CCDC80, PCDH15, KCNK1, RPS8, PCDH18, TMEM115, SYNE3, FNBP1, AVPR1B,…	1049	7494	20581	1.17288	0.00540968	0.000338965	0.0164139
UP_KEYWORDS	Transmembrane helix	304	28.8699	0.132194	SLC9A9, SLC9A7, IL6ST, AQP5, USE1, LPAR1, TMEM151B, SLC35A4, CD47, BAK1, AGTR1, AGTR2, CD44, FAP, FAS, SLC12A9, ATRNL1, AIG1, TMIE, SCN2A, TMEM200A, PTPRS, TMEM132A, LHFP, BCL2L13, LPCAT2, LPCAT3, TMEM131, CCR9, LHFPL2, MGAT3, TMEM135, CD36, SPAG4, PDGFRA, SMPX, PDGFRB, MGAT5, VSIG4, EXT1, DCBLD2, TPST1, TMX2, GLG1, ENPP1, GPR149, XK, CD74, EPHB1, SORCS2, EPHB2, ATP6V0C, SERINC3, SEMA5B, TRAM2, T…	1049	5634	20581	1.05864	1	0.494848	86.8039
UP_KEYWORDS	Transmembrane	304	28.8699	0.148148	SLC9A9, SLC9A7, IL6ST, AQP5, USE1, LPAR1, TMEM151B, SLC35A4, CD47, BAK1, AGTR1, AGTR2, CD44, FAP, FAS, SLC12A9, ATRNL1, AIG1, TMIE, SCN2A, TMEM200A, PTPRS, TMEM132A, LHFP, BCL2L13, LPCAT2, LPCAT3, TMEM131, CCR9, LHFPL2, MGAT3, TMEM135, CD36, SPAG4, PDGFRA, SMPX, PDGFRB, MGAT5, VSIG4, EXT1, DCBLD2, TPST1, TMX2, GLG1, ENPP1, GPR149, XK, CD74, EPHB1, SORCS2, EPHB2, ATP6V0C, SERINC3, SEMA5B, TRAM2, T…	1049	5651	20581	1.05545	1	0.523828	89.8762
Annotation Cluster 6	Enrichment Score: 2.116815918592357
Category	Term	Count	%	PValue	Genes	List Total	Pop Hits	Pop Total	Fold Enrichment	Bonferroni	Benjamini	FDR
UP_KEYWORDS	Basement membrane	12	1.1396	3.34872e-06	LAMA2, SMOC2, LAMA4, COL4A1, LAD1, COL7A1, NID1, SPARC, LAMC1, COL8A1, LOXL2, LAMB1	1049	40	20581	5.88589	0.00157935	0.000121577	0.0047831
UP_KEYWORDS	Laminin EGF-like domain	7	0.664767	0.00423037	LAMA2, LAMA4, ATRNL1, STAB1, ATRN, LAMC1, LAMB1	1049	31	20581	4.43024	0.864796	0.0606154	5.87566
REACTOME_PATHWAY	R-HSA-3000157:R-HSA-3000157	7	0.664767	0.00733097	LAMA2, LAMA4, COL4A1, COL7A1, NID1, LAMC1, LAMB1	538	30	9075	3.93587	0.996662	0.284974	10.6379
INTERPRO	IPR002049:EGF-like, laminin	7	0.664767	0.0188856	LAMA2, LAMA4, ATRNL1, STAB1, ATRN, LAMC1, LAMB1	1023	39	18559	3.25621	1	0.734528	27.5632
INTERPRO	IPR008211:Laminin, N-terminal	3	0.2849	0.219216	LAMA2, LAMC1, LAMB1	1023	16	18559	3.40158	1	0.993288	98.4779
KEGG_PATHWAY	hsa05222:Small cell lung cancer	7	0.664767	0.463107	LAMA2, LAMA4, CDKN1B, COL4A1, BCL2, LAMC1, LAMB1	441	85	6879	1.28459	1	0.888443	99.9716
Annotation Cluster 7	Enrichment Score: 2.0821974864370834
Category	Term	Count	%	PValue	Genes	List Total	Pop Hits	Pop Total	Fold Enrichment	Bonferroni	Benjamini	FDR
UP_KEYWORDS	Ribosomal protein	24	2.2792	6.99191e-05	MRPL40, MRPL2, MRPS16, MRPS33, RPL15, MRPS11, MRPS5, RPL23A, RPS4X, RPS2, RPS6, RPS8, RPS3, MRPL23, MRPL10, MRPL13, MRPS18C, RPL32, RPS3A, RPL9, RPLP0, RPL3, RPL4, MRPL35	1049	185	20581	2.54525	0.0324643	0.00193947	0.0998239
KEGG_PATHWAY	hsa03010:Ribosome	22	2.08927	0.000131486	MRPL2, MRPS16, RPL15, MRPS11, MRPS5, RPL23A, RPS4X, RPS2, RPS6, RPS8, RPS3, MRPL23, MRPL10, MRPL13, MRPS18C, RPL32, RPS3A, RPL9, RPLP0, RPL3, RPL4, MRPL35	441	136	6879	2.52331	0.0346269	0.00585622	0.172543
UP_KEYWORDS	Ribonucleoprotein	31	2.94397	0.000270704	MRPL40, MRPS16, MRPS33, RPL15, MRPS11, RPS2, RPS3, MRPL10, MRPL13, IMP3, HNRNPK, PCBP3, RPL32, RPS3A, RPL9, RPLP0, RPL3, RPL4, MRPL35, MRPL2, SRA1, MRPS5, HEATR1, RPL23A, RPS4X, RPS6, HNRNPR, RPS8, MRPL23, PA2G4, MRPS18C	1049	296	20581	2.05476	0.119961	0.00579178	0.385971
REACTOME_PATHWAY	R-HSA-975956:R-HSA-975956	16	1.51947	0.000533372	NCBP1, UPF1, RPL15, RPL23A, RPS4X, RPS6, RPS2, RPS8, RPS3, RPL32, RPS3A, RPL9, RPLP0, RPL3, RPL4, PABPC1	538	97	9075	2.78236	0.338651	0.0405042	0.812214
GOTERM_BP_DIRECT	GO:0000184~nuclear-transcribed mRNA catabolic process, nonsense-mediated decay	17	1.61443	0.00114498	NCBP1, UPF1, RPL15, SMG7, RPL23A, RPS4X, RPS6, RPS2, RPS8, RPS3, RPL32, RPS3A, RPL9, RPLP0, RPL3, RPL4, PABPC1	956	119	16792	2.50926	0.986426	0.212479	2.09216
REACTOME_PATHWAY	R-HSA-975957:R-HSA-975957	17	1.61443	0.00115324	NCBP1, UPF1, RPL15, SMG7, RPL23A, RPS4X, RPS6, RPS2, RPS8, RPS3, RPL32, RPS3A, RPL9, RPLP0, RPL3, RPL4, PABPC1	538	115	9075	2.49353	0.591098	0.0780812	1.7484
GOTERM_MF_DIRECT	GO:0003735~structural constituent of ribosome	24	2.2792	0.00410538	MRPL2, MRPS16, MRPS33, RPL15, MRPS11, MRPS5, RPL23A, RPS4X, RPS2, RPS6, RPS8, RPS3, MRPL23, MRPL10, MRPL13, IMP3, MRPS18C, RPL32, RPS3A, RPL9, RPLP0, RPL3, RPL4, MRPL35	963	222	16881	1.89509	0.987283	0.353691	6.33895
GOTERM_BP_DIRECT	GO:0006614~SRP-dependent cotranslational protein targeting to membrane	13	1.23457	0.00690875	RPL32, RPS3A, RPLP0, RPL9, RPL15, RPL3, RPL23A, RPL4, RPS4X, RPS2, RPS6, RPS8, RPS3	956	94	16792	2.42918	1	0.469851	12.0101
REACTOME_PATHWAY	R-HSA-156902:R-HSA-156902	13	1.23457	0.00711143	RPL32, RPS3A, RPLP0, RPL9, RPL15, RPL3, RPL23A, RPL4, RPS4X, RPS2, RPS6, RPS8, RPS3	538	91	9075	2.40972	0.996038	0.308392	10.3354
REACTOME_PATHWAY	R-HSA-192823:R-HSA-192823	13	1.23457	0.00711143	RPL32, RPS3A, RPLP0, RPL9, RPL15, RPL3, RPL23A, RPL4, RPS4X, RPS2, RPS6, RPS8, RPS3	538	91	9075	2.40972	0.996038	0.308392	10.3354
REACTOME_PATHWAY	R-HSA-156827:R-HSA-156827	15	1.4245	0.00719334	RPL15, RPL23A, RPS4X, RPS6, RPS2, RPS8, RPS3, EIF3A, RPL32, RPS3A, RPL9, RPLP0, RPL3, PABPC1, RPL4	538	114	9075	2.21948	0.996284	0.295091	10.4484
REACTOME_PATHWAY	R-HSA-72689:R-HSA-72689	14	1.32953	0.00814267	EIF3A, RPL32, RPS3A, RPLP0, RPL9, RPL15, RPL3, RPL23A, RPL4, RPS4X, RPS2, RPS6, RPS8, RPS3	538	104	9075	2.2707	0.998229	0.296736	11.7484
REACTOME_PATHWAY	R-HSA-2408557:R-HSA-2408557	13	1.23457	0.00917246	RPL32, RPS3A, RPLP0, RPL9, RPL15, RPL3, RPL23A, RPL4, RPS4X, RPS2, RPS6, RPS8, RPS3	538	94	9075	2.33281	0.999208	0.313306	13.1387
REACTOME_PATHWAY	R-HSA-72764:R-HSA-72764	13	1.23457	0.00995398	RPL32, RPS3A, RPLP0, RPL9, RPL15, RPL3, RPL23A, RPL4, RPS4X, RPS2, RPS6, RPS8, RPS3	538	95	9075	2.30826	0.999571	0.32135	14.1801
GOTERM_BP_DIRECT	GO:0019083~viral transcription	14	1.32953	0.0110715	RPL32, RPS3A, RPLP0, RPL9, RPL15, RPL3, NUP188, RPL23A, RPL4, RPS4X, RPS2, RPS6, RPS8, RPS3	956	112	16792	2.19561	1	0.54541	18.5737
GOTERM_BP_DIRECT	GO:0006413~translational initiation	16	1.51947	0.0111954	RPL15, RPL23A, RPS4X, RPS6, RPS2, RPS8, RPS3, EIF3A, RPL32, RPS3A, RPL9, RPLP0, RPL3, EIF1, RPL4, PABPC1	956	137	16792	2.05137	1	0.542723	18.7617
REACTOME_PATHWAY	R-HSA-1799339:R-HSA-1799339	14	1.32953	0.016899	RPL32, RPS3A, RPLP0, RPL9, RPL15, RPL3, RPL23A, RPL4, RPS4X, RPS2, RPS6, SEC61G, RPS8, RPS3	538	114	9075	2.07151	0.999998	0.466867	22.9354
GOTERM_BP_DIRECT	GO:0006412~translation	24	2.2792	0.0178162	MRPL2, MRPS16, MRPS33, RPL15, MRPS11, MRPS5, RPL23A, RPS4X, RPS2, RPS6, RPS8, RPS3, MRPL23, WARS, MRPL10, MRPL13, MRPS18C, RPL32, RPS3A, RPL9, RPLP0, RPL3, RPL4, MRPL35	956	253	16792	1.66623	1	0.608215	28.2351
REACTOME_PATHWAY	R-HSA-72706:R-HSA-72706	14	1.32953	0.0180637	EIF3A, RPL32, RPS3A, RPLP0, RPL9, RPL15, RPL3, RPL23A, RPL4, RPS4X, RPS2, RPS6, RPS8, RPS3	538	115	9075	2.0535	0.999999	0.473842	24.3192
GOTERM_BP_DIRECT	GO:0070125~mitochondrial translational elongation	11	1.04463	0.0221641	MRPL40, MRPL2, MRPL10, MRPL23, MRPS16, MRPL13, MRPS18C, MRPS33, MRPS11, MRPS5, MRPL35	956	85	16792	2.2731	1	0.664601	33.8771
GOTERM_BP_DIRECT	GO:0070126~mitochondrial translational termination	11	1.04463	0.0238501	MRPL40, MRPL2, MRPL10, MRPL23, MRPS16, MRPL13, MRPS18C, MRPS33, MRPS11, MRPS5, MRPL35	956	86	16792	2.24667	1	0.686972	35.9499
REACTOME_PATHWAY	R-HSA-5419276:R-HSA-5419276	11	1.04463	0.0299692	MRPL40, MRPL2, MRPL10, MRPL23, MRPS16, MRPL13, MRPS18C, MRPS33, MRPS11, MRPS5, MRPL35	538	86	9075	2.15754	1	0.569234	37.1937
REACTOME_PATHWAY	R-HSA-5368286:R-HSA-5368286	11	1.04463	0.0299692	MRPL40, MRPL2, MRPL10, MRPL23, MRPS16, MRPL13, MRPS18C, MRPS33, MRPS11, MRPS5, MRPL35	538	86	9075	2.15754	1	0.569234	37.1937
REACTOME_PATHWAY	R-HSA-5389840:R-HSA-5389840	11	1.04463	0.0299692	MRPL40, MRPL2, MRPL10, MRPL23, MRPS16, MRPL13, MRPS18C, MRPS33, MRPS11, MRPS5, MRPL35	538	86	9075	2.15754	1	0.569234	37.1937
GOTERM_BP_DIRECT	GO:0032543~mitochondrial translation	6	0.569801	0.0514316	MRPL2, MRPL10, MRPL23, MRPS16, MRPS18C, MRPS11	956	36	16792	2.92748	1	0.818827	62.2614
GOTERM_BP_DIRECT	GO:0006364~rRNA processing	19	1.80437	0.0627554	RPL15, EXOSC3, HEATR1, RPL23A, RPS4X, RPS2, RPS6, RPS8, RPS3, PA2G4, IMP3, RPL32, RPS3A, RPL9, RPLP0, RPL3, RPL4, MDN1, DDX51	956	214	16792	1.5595	1	0.854916	69.7638
REACTOME_PATHWAY	R-HSA-72649:R-HSA-72649	8	0.759734	0.0673432	EIF3A, RPS3A, PABPC1, RPS4X, RPS2, RPS6, RPS8, RPS3	538	61	9075	2.2122	1	0.732287	65.5517
REACTOME_PATHWAY	R-HSA-72695:R-HSA-72695	7	0.664767	0.0979356	EIF3A, RPS3A, RPS4X, RPS2, RPS6, RPS8, RPS3	538	54	9075	2.1866	1	0.797613	79.31
REACTOME_PATHWAY	R-HSA-72702:R-HSA-72702	7	0.664767	0.150555	EIF3A, RPS3A, RPS4X, RPS2, RPS6, RPS8, RPS3	538	61	9075	1.93568	1	0.85281	91.7441
Annotation Cluster 8	Enrichment Score: 2.0639512379982987
Category	Term	Count	%	PValue	Genes	List Total	Pop Hits	Pop Total	Fold Enrichment	Bonferroni	Benjamini	FDR
INTERPRO	IPR002909:Cell surface receptor IPT/TIG	9	0.854701	0.000208413	EBF3, PKHD1, EBF2, EBF1, NFAT5, PLXND1, RBPJ, NFATC2, NFATC3	1023	31	18559	5.26696	0.304044	0.304044	0.351893
INTERPRO	IPR008967:p53-like transcription factor, DNA-binding	8	0.759734	0.00966437	TBX10, TBX22, NFAT5, TP63, RBPJ, NFATC2, RBPJL, NFATC3	1023	44	18559	3.2985	1	0.651983	15.1464
INTERPRO	IPR008366:Nuclear factor of activated T cells (NFAT)	3	0.2849	0.027101	NFAT5, NFATC2, NFATC3	1023	5	18559	10.885	1	0.754698	37.1657
INTERPRO	IPR011539:Rel homology domain	3	0.2849	0.101651	NFAT5, NFATC2, NFATC3	1023	10	18559	5.44252	1	0.948127	83.6828
Annotation Cluster 9	Enrichment Score: 1.9913657104057134
Category	Term	Count	%	PValue	Genes	List Total	Pop Hits	Pop Total	Fold Enrichment	Bonferroni	Benjamini	FDR
KEGG_PATHWAY	hsa04916:Melanogenesis	19	1.80437	5.22294e-05	WNT5A, TCF7, GNAI2, GNAI1, TCF7L2, FZD7, NRAS, EDNRB, WNT4, TYR, KRAS, GNAQ, CALML3, GSK3B, WNT9B, WNT7A, PLCB2, WNT8A, WNT8B	441	100	6879	2.96374	0.0139003	0.00349335	0.068571
GOTERM_BP_DIRECT	GO:0045165~cell fate commitment	11	1.04463	0.000211254	WNT5A, WNT4, FGF8, GDF7, TRPS1, WNT9B, NEUROG1, SMAD2, SOX8, WNT7A, WNT8B	956	46	16792	4.20029	0.547479	0.063941	0.389167
GOTERM_BP_DIRECT	GO:0030182~neuron differentiation	15	1.4245	0.000926982	WNT5A, DNMT3A, PTPRD, LMX1B, NIF3L1, NEUROG1, FZD7, WNT4, HIPK1, PAPD4, WNT9B, POU4F2, IL1RAPL1, WNT8A, WNT8B	956	95	16792	2.7734	0.96921	0.195501	1.69704
KEGG_PATHWAY	hsa04550:Signaling pathways regulating pluripotency of stem cells	20	1.89934	0.00139257	WNT5A, FGFR1, IL6ST, SOX2, NEUROG1, SMAD2, FZD7, NRAS, WNT4, KRAS, GSK3B, PCGF6, WNT9B, LHX5, JAK2, WNT7A, ZFHX3, WNT8A, WNT8B, APC	441	140	6879	2.22838	0.311658	0.0456107	1.81349
KEGG_PATHWAY	hsa05217:Basal cell carcinoma	11	1.04463	0.00193915	WNT5A, WNT4, TCF7, GSK3B, WNT9B, WNT7A, TCF7L2, FZD7, WNT8A, WNT8B, APC	441	54	6879	3.1775	0.405597	0.056161	2.51694
GOTERM_BP_DIRECT	GO:0060070~canonical Wnt signaling pathway	13	1.23457	0.00247453	WNT5A, FGF8, TCF7, SNAI2, TCF7L2, FZD7, WNT4, GSK3B, WNT9B, LRP6, WNT7A, WNT8A, APC	956	83	16792	2.75112	0.999908	0.344695	4.46961
INTERPRO	IPR018161:Wnt protein, conserved site	6	0.569801	0.00305	WNT5A, WNT4, WNT9B, WNT7A, WNT8A, WNT8B	1023	19	18559	5.72897	0.995068	0.383017	5.03498
INTERPRO	IPR005817:Wnt	6	0.569801	0.00305	WNT5A, WNT4, WNT9B, WNT7A, WNT8A, WNT8B	1023	19	18559	5.72897	0.995068	0.383017	5.03498
REACTOME_PATHWAY	R-HSA-3238698:R-HSA-3238698	7	0.664767	0.00347476	WNT5A, WNT4, WNT9B, VPS35, WNT7A, WNT8A, WNT8B	538	26	9075	4.54139	0.932635	0.17526	5.18169
GOTERM_MF_DIRECT	GO:0005109~frizzled binding	8	0.759734	0.00372518	WNT5A, WNT4, LRP6, WNT9B, WNT7A, FZD7, WNT8A, WNT8B	963	36	16881	3.89547	0.980933	0.355949	5.76812
KEGG_PATHWAY	hsa04310:Wnt signaling pathway	18	1.7094	0.00668368	WNT5A, TCF7, TCF7L2, FZD7, MAP3K7, GPC4, WNT4, GSK3B, RAC1, LRP6, WNT9B, NFATC2, WNT7A, NFATC3, PLCB2, WNT8A, WNT8B, APC	441	138	6879	2.03461	0.834244	0.139094	8.43043
KEGG_PATHWAY	hsa04390:Hippo signaling pathway	19	1.80437	0.00750336	WNT5A, TCF7, GDF7, TGFBR2, SOX2, YWHAB, SMAD2, SNAI2, PPP1CB, TCF7L2, FZD7, SCRIB, WNT4, GSK3B, WNT9B, WNT7A, WNT8A, WNT8B, APC	441	151	6879	1.96274	0.867143	0.143814	9.41785
UP_KEYWORDS	Wnt signaling pathway	18	1.7094	0.0111671	WNT5A, LZTS2, TCF7, FRZB, TCF7L2, FZD7, DAB2, WNT4, GSK3B, KREMEN1, LRP6, PYGO1, WNT9B, WNT7A, WNT8A, CDK14, WNT8B, APC	1049	181	20581	1.95112	0.995011	0.127079	14.8201
GOTERM_BP_DIRECT	GO:1904886~beta-catenin destruction complex disassembly	5	0.474834	0.0335063	GSK3B, LRP6, WNT8A, WNT8B, APC	956	22	16792	3.99201	1	0.76239	46.6864
GOTERM_BP_DIRECT	GO:0016055~Wnt signaling pathway	18	1.7094	0.0380204	WNT5A, LZTS2, TCF7, FRZB, TCF7L2, DAB2, WNT4, GSK3B, KREMEN1, LRP6, PYGO1, WNT9B, VPS35, WNT7A, WNT8A, CDK14, WNT8B, APC	956	187	16792	1.69073	1	0.773368	51.0994
GOTERM_BP_DIRECT	GO:0090090~negative regulation of canonical Wnt signaling pathway	16	1.51947	0.0449705	WNT5A, LZTS2, SOX2, BICC1, FRZB, SNAI2, TCF7L2, PSMA1, PSMB4, DAB2, WNT4, GSK3B, PFDN5, PSMA3, LRP6, APC	956	163	16792	1.72416	1	0.80089	57.2245
REACTOME_PATHWAY	R-HSA-3772470:R-HSA-3772470	4	0.379867	0.0550684	WNT5A, WNT4, KREMEN1, LRP6	538	15	9075	4.49814	1	0.725038	57.9303
GOTERM_MF_DIRECT	GO:0048018~receptor agonist activity	4	0.379867	0.0592832	WNT5A, WNT4, WNT7A, WNT8A	963	16	16881	4.3824	1	0.859827	62.1998
REACTOME_PATHWAY	R-HSA-373080:R-HSA-373080	7	0.664767	0.0622424	WNT5A, WNT4, WNT9B, WNT7A, FZD7, WNT8A, WNT8B	538	48	9075	2.45992	1	0.739738	62.5565
GOTERM_BP_DIRECT	GO:0071300~cellular response to retinoic acid	8	0.759734	0.102115	WNT5A, RET, SERPINF1, WNT9B, COL1A1, FZD7, WNT8B, SETX	956	70	16792	2.00741	1	0.927559	86.302
REACTOME_PATHWAY	R-HSA-201681:R-HSA-201681	5	0.474834	0.10799	WNT5A, KREMEN1, LRP6, WNT8A, WNT8B	538	31	9075	2.72065	1	0.811949	82.5678
REACTOME_PATHWAY	R-HSA-4641262:R-HSA-4641262	5	0.474834	0.10799	GSK3B, LRP6, WNT8A, WNT8B, APC	538	31	9075	2.72065	1	0.811949	82.5678
REACTOME_PATHWAY	R-HSA-4086400:R-HSA-4086400	4	0.379867	0.124362	WNT5A, WNT4, RAC1, FZD7	538	21	9075	3.21296	1	0.825258	86.8667
GOTERM_BP_DIRECT	GO:0032526~response to retinoic acid	5	0.474834	0.202813	PTGES, WNT9B, PDGFRB, WNT8A, WNT8B	956	41	16792	2.14206	1	0.983909	98.4752
Annotation Cluster 10	Enrichment Score: 1.7957401353982745
Category	Term	Count	%	PValue	Genes	List Total	Pop Hits	Pop Total	Fold Enrichment	Bonferroni	Benjamini	FDR
REACTOME_PATHWAY	R-HSA-2243919:R-HSA-2243919	5	0.474834	0.00286403	COL1A2, LOXL4, COL1A1, LOX, LOXL2	538	11	9075	7.66729	0.891695	0.16909	4.28952
REACTOME_PATHWAY	R-HSA-1566948:R-HSA-1566948	6	0.569801	0.00320217	FBLN5, FBN1, LOXL4, LOX, LOXL2, MFAP5	538	18	9075	5.62268	0.91673	0.174037	4.78446
UP_KEYWORDS	LTQ	3	0.2849	0.0233712	LOXL4, LOX, LOXL2	1049	5	20581	11.7718	0.999986	0.180716	28.6655
INTERPRO	IPR001695:Lysyl oxidase	3	0.2849	0.027101	LOXL4, LOX, LOXL2	1023	5	18559	10.885	1	0.754698	37.1657
INTERPRO	IPR019828:Lysyl oxidase, conserved site	3	0.2849	0.027101	LOXL4, LOX, LOXL2	1023	5	18559	10.885	1	0.754698	37.1657
GOTERM_MF_DIRECT	GO:0016641~oxidoreductase activity, acting on the CH-NH2 group of donors, oxygen as acceptor	3	0.2849	0.0289079	LOXL4, LOX, LOXL2	963	5	16881	10.5178	1	0.741585	37.3098
UP_KEYWORDS	TPQ	3	0.2849	0.0591191	LOXL4, LOX, LOXL2	1049	8	20581	7.35736	1	0.336947	58.1228
Annotation Cluster 11	Enrichment Score: 1.6271480233433282
Category	Term	Count	%	PValue	Genes	List Total	Pop Hits	Pop Total	Fold Enrichment	Bonferroni	Benjamini	FDR
GOTERM_BP_DIRECT	GO:0007596~blood coagulation	22	2.08927	0.00183908	F2RL2, F2RL3, F13A1, RCOR1, F7, CD36, F5, HNF4A, GNAQ, RAC1, PRKAR1A, COL1A2, JAK2, SERPINA1, COL1A1, JMJD1C, SERPIND1, PDGFD, ENTPD1, PAPSS2, DOCK11, PROS1	956	184	16792	2.10015	0.999001	0.292077	3.34021
UP_KEYWORDS	Blood coagulation	8	0.759734	0.0103162	F2RL2, F2RL3, F5, F13A1, SERPINA1, F7, SERPIND1, PROS1	1049	48	20581	3.26994	0.992513	0.120854	13.7672
UP_KEYWORDS	Hemostasis	8	0.759734	0.0103162	F2RL2, F2RL3, F5, F13A1, SERPINA1, F7, SERPIND1, PROS1	1049	48	20581	3.26994	0.992513	0.120854	13.7672
KEGG_PATHWAY	hsa04610:Complement and coagulation cascades	9	0.854701	0.0719164	C7, F5, MASP1, F13A1, CFH, SERPINA1, F7, SERPIND1, PROS1	441	69	6879	2.03461	1	0.550703	62.4749
UP_KEYWORDS	Thrombophilia	3	0.2849	0.088862	F5, SERPIND1, PROS1	1049	10	20581	5.88589	1	0.422507	73.5325
REACTOME_PATHWAY	R-HSA-140875:R-HSA-140875	4	0.379867	0.138015	F5, F13A1, SERPIND1, PROS1	538	22	9075	3.06691	1	0.839104	89.6712
Annotation Cluster 12	Enrichment Score: 1.6186166988205568
Category	Term	Count	%	PValue	Genes	List Total	Pop Hits	Pop Total	Fold Enrichment	Bonferroni	Benjamini	FDR
INTERPRO	IPR000742:Epidermal growth factor-like domain	24	2.2792	0.00444688	SVEP1, ATRNL1, NRXN3, ATRN, FBN1, NID1, F7, JAG1, SLIT1, ITGBL1, LAMA2, LAMA4, LRP1, FBLN2, STAB1, FBLN5, TNR, COMP, LRP6, TGFA, LAMC1, THBS1, LAMB1, PROS1	1023	231	18559	1.88486	0.999569	0.47579	7.26044
UP_KEYWORDS	EGF-like domain	23	2.18424	0.00518408	C7, SVEP1, MASP1, ATRNL1, NRXN3, ATRN, FBN1, NID1, F7, JAG1, SSPO, SLIT1, ITGBL1, LRP1, STAB1, FBLN2, FBLN5, COMP, TNR, LRP6, TGFA, THBS1, PROS1	1049	238	20581	1.89602	0.913987	0.0696128	7.15516
INTERPRO	IPR001881:EGF-like calcium-binding	14	1.32953	0.0228154	SVEP1, MASP1, FBN1, NID1, F7, JAG1, SLIT1, LRP1, STAB1, FBLN2, COMP, FBLN5, THBS1, PROS1	1023	127	18559	1.99988	1	0.749422	32.3168
INTERPRO	IPR018097:EGF-like calcium-binding, conserved site	12	1.1396	0.0246205	SVEP1, LRP1, MASP1, FBLN2, FBLN5, COMP, FBN1, NID1, F7, JAG1, PROS1, SLIT1	1023	102	18559	2.13432	1	0.764262	34.4006
INTERPRO	IPR009030:Insulin-like growth factor binding protein, N-terminal	14	1.32953	0.0431067	SVEP1, FBN1, NID1, JAG1, SLIT1, EPHB1, EPHB2, LAMA2, LAMA4, LRP1, FBLN2, COMP, FBLN5, PROS1	1023	139	18559	1.82723	1	0.845712	52.5369
INTERPRO	IPR013032:EGF-like, conserved site	18	1.7094	0.0484164	SVEP1, MASP1, ATRNL1, ATRN, FBN1, NID1, F7, JAG1, SLIT1, LRP1, STAB1, FBLN2, COMP, TNR, FBLN5, TGFA, THBS1, PROS1	1023	199	18559	1.64096	1	0.84682	56.7998
INTERPRO	IPR000152:EGF-type aspartate/asparagine hydroxylation site	11	1.04463	0.0636279	SVEP1, LRP1, FBLN2, NRXN3, FBLN5, FBN1, NID1, F7, JAG1, PROS1, SLIT1	1023	105	18559	1.90056	1	0.903013	67.1054
INTERPRO	IPR026823:Complement Clr-like EGF domain	5	0.474834	0.0654078	LRP1, FBLN2, FBLN5, FBN1, NID1	1023	28	18559	3.2396	1	0.904887	68.1471
Annotation Cluster 13	Enrichment Score: 1.6089674525138744
Category	Term	Count	%	PValue	Genes	List Total	Pop Hits	Pop Total	Fold Enrichment	Bonferroni	Benjamini	FDR
GOTERM_MF_DIRECT	GO:0005507~copper ion binding	10	0.949668	0.00412288	APOA4, PAM, TYR, F5, LOXL4, LOX, DBH, LOXL2, MOXD1, SCO2	963	56	16881	3.13028	0.987517	0.328669	6.36515
UP_KEYWORDS	Copper	10	0.949668	0.00546133	PAM, TYR, F5, LOXL4, LOX, SPARC, DBH, LOXL2, MOXD1, SCO2	1049	65	20581	3.01841	0.92459	0.0711907	7.52407
UP_KEYWORDS	Monooxygenase	5	0.474834	0.661604	PAM, TYR, AGMO, DBH, MOXD1	1049	88	20581	1.11475	1	0.915472	100
Annotation Cluster 14	Enrichment Score: 1.4977532368384483
Category	Term	Count	%	PValue	Genes	List Total	Pop Hits	Pop Total	Fold Enrichment	Bonferroni	Benjamini	FDR
UP_KEYWORDS	Homeobox	24	2.2792	0.0078865	TSHZ2, RAX, LMX1B, ZHX1, HOXD13, CERS5, EN1, ZEB1, PRRX2, POU1F1, DRGX, DLX3, BSX, HOXA3, PKNOX1, HOXC11, MEOX2, HIPK1, HOXB7, MNX1, LHX5, POU4F2, MKX, ZFHX3	1049	262	20581	1.79722	0.976179	0.0986041	10.6934
INTERPRO	IPR009057:Homeodomain-like	29	2.75404	0.0193772	TSHZ2, LCORL, RABGAP1, CERS5, HOXD13, DEK, ZEB1, PRRX2, POU1F1, DRGX, BSX, HOXA3, LHX5, POU4F2, MKX, RAX, LMX1B, RCOR1, ZHX1, MTA3, EN1, DLX3, HOXC11, PKNOX1, HOXB7, MEOX2, DMTF1, MNX1, ZFHX3	1023	336	18559	1.5658	1	0.716427	28.1746
INTERPRO	IPR001356:Homeodomain	23	2.18424	0.02608	TSHZ2, RAX, LMX1B, ZHX1, HOXD13, CERS5, EN1, ZEB1, PRRX2, POU1F1, DRGX, DLX3, BSX, PKNOX1, HOXC11, HOXA3, MEOX2, HOXB7, MNX1, LHX5, POU4F2, MKX, ZFHX3	1023	256	18559	1.62992	1	0.751566	36.0411
INTERPRO	IPR017970:Homeobox, conserved site	18	1.7094	0.0334831	RAX, LMX1B, HOXD13, EN1, PRRX2, POU1F1, DRGX, BSX, DLX3, HOXC11, HOXA3, MEOX2, HOXB7, MNX1, LHX5, POU4F2, MKX, ZFHX3	1023	190	18559	1.71869	1	0.815871	43.7845
INTERPRO	IPR020479:Homeodomain, metazoa	8	0.759734	0.243178	BSX, DLX3, HOXC11, HOXA3, MEOX2, HOXB7, MNX1, EN1	1023	92	18559	1.57754	1	0.995409	99.1016
Annotation Cluster 15	Enrichment Score: 1.4619495143912733
Category	Term	Count	%	PValue	Genes	List Total	Pop Hits	Pop Total	Fold Enrichment	Bonferroni	Benjamini	FDR
INTERPRO	IPR003645:Follistatin-like, N-terminal	4	0.379867	0.0108885	FST, FSTL1, SPARC, SLIT1	1023	9	18559	8.063	1	0.6737	16.9029
INTERPRO	IPR015369:Follistatin/Osteonectin EGF domain	3	0.2849	0.027101	FST, FSTL1, SPARC	1023	5	18559	10.885	1	0.754698	37.1657
INTERPRO	IPR002350:Kazal domain	6	0.569801	0.139379	RECK, SMOC2, WFIKKN1, FST, FSTL1, SPARC	1023	50	18559	2.17701	1	0.972004	92.1021
Annotation Cluster 16	Enrichment Score: 1.4073607752540975
Category	Term	Count	%	PValue	Genes	List Total	Pop Hits	Pop Total	Fold Enrichment	Bonferroni	Benjamini	FDR
INTERPRO	IPR008977:PHM/PNGase F domain	3	0.2849	0.0168731	PAM, DBH, MOXD1	1023	4	18559	13.6063	1	0.723801	25.0088
INTERPRO	IPR000323:Copper type II, ascorbate-dependent monooxygenase, N-terminal	3	0.2849	0.0168731	PAM, DBH, MOXD1	1023	4	18559	13.6063	1	0.723801	25.0088
INTERPRO	IPR014784:Copper type II, ascorbate-dependent monooxygenase-like, C-terminal	3	0.2849	0.0168731	PAM, DBH, MOXD1	1023	4	18559	13.6063	1	0.723801	25.0088
GOTERM_MF_DIRECT	GO:0016715~oxidoreductase activity, acting on paired donors, with incorporation or reduction of molecular oxygen, reduced ascorbate as one donor, and incorporation of one atom of oxygen	3	0.2849	0.0289079	PAM, DBH, MOXD1	963	5	16881	10.5178	1	0.741585	37.3098
UP_KEYWORDS	Monooxygenase	5	0.474834	0.661604	PAM, TYR, AGMO, DBH, MOXD1	1049	88	20581	1.11475	1	0.915472	100
Annotation Cluster 17	Enrichment Score: 1.300632669641847
Category	Term	Count	%	PValue	Genes	List Total	Pop Hits	Pop Total	Fold Enrichment	Bonferroni	Benjamini	FDR
REACTOME_PATHWAY	R-HSA-5173214:R-HSA-5173214	10	0.949668	0.000356125	SEMA5B, ADAMTS19, ADAMTSL3, THSD4, ADAMTS12, THBS1, SPON2, ADAMTS2, SSPO, ADAMTS5	538	39	9075	4.32514	0.241222	0.0339172	0.54299
INTERPRO	IPR000884:Thrombospondin, type 1 repeat	11	1.04463	0.00277815	SEMA5B, C7, ADAMTS19, ADAMTSL3, THSD4, ADAMTS12, THBS1, SPON2, ADAMTS2, SSPO, ADAMTS5	1023	65	18559	3.07014	0.992077	0.415821	4.59609
INTERPRO	IPR010294:ADAM-TS Spacer 1	6	0.569801	0.00887298	TSHZ2, ADAMTS19, THSD4, ADAMTS12, ADAMTS2, ADAMTS5	1023	24	18559	4.53543	1	0.669474	13.9923
INTERPRO	IPR010909:PLAC	5	0.474834	0.0150496	ADAMTS19, ADAMTSL3, THSD4, ADAMTS12, ADAMTS2	1023	18	18559	5.03937	1	0.732466	22.6214
INTERPRO	IPR013273:Peptidase M12B, ADAM-TS	5	0.474834	0.0402905	ADAMTS19, ADAMTSL3, ADAMTS12, ADAMTS2, ADAMTS5	1023	24	18559	3.77953	1	0.832688	50.1183
GOTERM_MF_DIRECT	GO:0008237~metallopeptidase activity	8	0.759734	0.178122	ADAMTS19, MMP23B, ADAMTSL3, ENPEP, ADAMTS2, MMP2, ADAMTS5, DNPEP	963	81	16881	1.73132	1	0.968846	95.5962
UP_KEYWORDS	Metalloprotease	11	1.04463	0.247077	CPO, AGBL2, ADAMTS19, MMP23B, RNPEPL1, ENPEP, ADAMTS12, ADAMTS2, MMP2, ADAMTS5, DNPEP	1049	152	20581	1.41984	1	0.660486	98.264
GOTERM_MF_DIRECT	GO:0004222~metalloendopeptidase activity	9	0.854701	0.31564	TSHZ2, ADAMTS19, MMP23B, FAP, THSD4, ADAMTS12, ADAMTS2, MMP2, ADAMTS5	963	113	16881	1.39616	1	0.9902	99.7613
INTERPRO	IPR002870:Peptidase M12B, propeptide	4	0.379867	0.37955	ADAMTS19, ADAMTS12, ADAMTS2, ADAMTS5	1023	40	18559	1.81417	1	0.999472	99.9688
INTERPRO	IPR001590:Peptidase M12B, ADAM/reprolysin	4	0.379867	0.37955	ADAMTS19, ADAMTS12, ADAMTS2, ADAMTS5	1023	40	18559	1.81417	1	0.999472	99.9688
INTERPRO	IPR024079:Metallopeptidase, catalytic domain	6	0.569801	0.463026	ADAMTS19, MMP23B, ADAMTS12, ADAMTS2, MMP2, ADAMTS5	1023	81	18559	1.34383	1	0.999799	99.9973
Annotation Cluster 18	Enrichment Score: 1.2984033626717528
Category	Term	Count	%	PValue	Genes	List Total	Pop Hits	Pop Total	Fold Enrichment	Bonferroni	Benjamini	FDR
GOTERM_MF_DIRECT	GO:0051082~unfolded protein binding	14	1.32953	0.00973578	HSP90AB1, AIPL1, DNAJB13, SERPINH1, TTC1, NUDCD2, PFDN5, DNAJA1, MKKS, HSPD1, HSPA5, DNAJB4, MDN1, UGGT1	963	110	16881	2.23104	0.999969	0.523577	14.4221
UP_KEYWORDS	Chaperone	16	1.51947	0.0896298	HSP90AB1, PDIA6, DNAJB13, SERPINH1, CD74, PSMG4, PFDN5, TBCC, DNAJA1, MKKS, HSPD1, CHORDC1, DNAJB4, MDN1, UNC45B, SCO2	1049	201	20581	1.56176	1	0.417555	73.8493
GOTERM_BP_DIRECT	GO:0006457~protein folding	15	1.4245	0.14587	HSP90AB1, AIPL1, GNAI2, GNAI1, PDIA6, DNAJB13, TTC1, NUDCD2, PFDN5, TBCC, PPIC, DNAJA1, MKKS, GNB4, DNAJB4	956	180	16792	1.46374	1	0.962652	94.5522
Annotation Cluster 19	Enrichment Score: 1.2684199606323014
Category	Term	Count	%	PValue	Genes	List Total	Pop Hits	Pop Total	Fold Enrichment	Bonferroni	Benjamini	FDR
INTERPRO	IPR014716:Fibrinogen, alpha/beta/gamma chain, C-terminal globular, subdomain 1	6	0.569801	0.025848	TNR, FGL2, FIBCD1, FGL1, ANGPTL2, COL5A2	1023	31	18559	3.5113	1	0.759047	35.7829
INTERPRO	IPR014715:Fibrinogen, alpha/beta/gamma chain, C-terminal globular, subdomain 2	5	0.474834	0.0402905	TNR, FGL2, FIBCD1, FGL1, ANGPTL2	1023	24	18559	3.77953	1	0.832688	50.1183
INTERPRO	IPR020837:Fibrinogen, conserved site	4	0.379867	0.0835894	FGL2, FIBCD1, FGL1, ANGPTL2	1023	19	18559	3.81931	1	0.936707	77.1518
INTERPRO	IPR002181:Fibrinogen, alpha/beta/gamma chain, C-terminal globular domain	5	0.474834	0.096948	TNR, FGL2, FIBCD1, FGL1, ANGPTL2	1023	32	18559	2.83465	1	0.945368	82.1764
Annotation Cluster 20	Enrichment Score: 1.2352813043458404
Category	Term	Count	%	PValue	Genes	List Total	Pop Hits	Pop Total	Fold Enrichment	Bonferroni	Benjamini	FDR
KEGG_PATHWAY	hsa04010:MAPK signaling pathway	28	2.65907	0.00571889	FGF18, FGFR1, FGF8, FGF7, NF1, TGFBR2, TAOK3, CACNG4, GNG12, CACNA2D2, CACNA2D4, MAP3K7, TNFRSF1A, NRAS, KRAS, PAK2, MAP3K1, RAC1, PDGFRA, IL1B, PDGFRB, RAP1A, FAS, GADD45B, CRK, NFATC3, GADD45A, DUSP7	441	253	6879	1.72633	0.784988	0.13041	7.25549
KEGG_PATHWAY	hsa05218:Melanoma	9	0.854701	0.0820922	NRAS, FGFR1, FGF18, FGF8, KRAS, FGF7, PDGFRA, PDGFRB, PDGFD	441	71	6879	1.97729	1	0.572687	67.5331
KEGG_PATHWAY	hsa04810:Regulation of actin cytoskeleton	19	1.80437	0.124007	FGFR1, FGF18, FGF8, FGF7, ARHGEF6, MYLK4, GNG12, PPP1CB, IQGAP1, NRAS, KRAS, PAK2, GSN, RAC1, PDGFRA, PDGFRB, PDGFD, CRK, APC	441	210	6879	1.41131	1	0.658781	82.4264
KEGG_PATHWAY	hsa04014:Ras signaling pathway	19	1.80437	0.196704	FGFR1, FGF18, FGF8, FGF7, NF1, GNG12, RALGDS, NRAS, KRAS, PAK2, CALML3, RAC1, PDGFRA, PLA1A, RAP1A, PDGFRB, GNB4, PDGFD, CSF1R	441	226	6879	1.31139	1	0.720876	94.3671
Annotation Cluster 21	Enrichment Score: 1.235276086061552
Category	Term	Count	%	PValue	Genes	List Total	Pop Hits	Pop Total	Fold Enrichment	Bonferroni	Benjamini	FDR
GOTERM_BP_DIRECT	GO:0050982~detection of mechanical stimulus	5	0.474834	0.00657488	JUP, DENND5A, PKD1, PKD1L2, PKD2L2	956	14	16792	6.27316	1	0.461477	11.4626
GOTERM_MF_DIRECT	GO:0005262~calcium channel activity	9	0.854701	0.0449711	TRPM3, TRPM6, DENND5A, SLC24A4, PKD1, CACNG4, TMCO1, PKD1L2, PKD2L2	963	70	16881	2.25381	1	0.814271	51.9289
INTERPRO	IPR013122:Polycystin cation channel, PKD1/PKD2	3	0.2849	0.119863	PKD1, PKD1L2, PKD2L2	1023	11	18559	4.94775	1	0.963626	88.4599
INTERPRO	IPR001024:Lipoxygenase, LH2	3	0.2849	0.323139	DENND5A, PKD1, PKD1L2	1023	21	18559	2.59168	1	0.998793	99.8641
Annotation Cluster 22	Enrichment Score: 1.1823610686656858
Category	Term	Count	%	PValue	Genes	List Total	Pop Hits	Pop Total	Fold Enrichment	Bonferroni	Benjamini	FDR
REACTOME_PATHWAY	R-HSA-5694530:R-HSA-5694530	6	0.569801	0.0428312	CTSZ, F5, COL7A1, TGFA, GOSR2, SERPINA1	538	33	9075	3.06691	1	0.6423	48.7858
GOTERM_BP_DIRECT	GO:0048208~COPII vesicle coating	8	0.759734	0.0570322	CTSZ, F5, COL7A1, USO1, TGFA, GOSR2, SERPINA1, TRAPPC3	956	61	16792	2.30359	1	0.835765	66.1685
GOTERM_BP_DIRECT	GO:0006888~ER to Golgi vesicle-mediated transport	15	1.4245	0.0720371	CTSZ, USE1, F7, TMEM115, COG5, F5, COL7A1, USO1, TGFA, SPTBN1, SERPINA1, GOSR2, PROS1, TRAPPC3, GOLGB1	956	160	16792	1.64671	1	0.878723	74.8375
REACTOME_PATHWAY	R-HSA-204005:R-HSA-204005	8	0.759734	0.105954	CTSZ, F5, COL7A1, USO1, TGFA, GOSR2, SERPINA1, TRAPPC3	538	68	9075	1.98447	1	0.811604	81.9497
Annotation Cluster 23	Enrichment Score: 1.1688930885991509
Category	Term	Count	%	PValue	Genes	List Total	Pop Hits	Pop Total	Fold Enrichment	Bonferroni	Benjamini	FDR
UP_KEYWORDS	Metachromatic leukodystrophy	3	0.2849	0.0145101	ARSB, PSAP, ARSA	1049	4	20581	14.7147	0.998991	0.139272	18.8423
UP_KEYWORDS	Leukodystrophy	5	0.474834	0.0461467	ARSB, PSAP, ARSA, HSPD1, FAM126A	1049	27	20581	3.63327	1	0.294208	49.0761
REACTOME_PATHWAY	R-HSA-1660662:R-HSA-1660662	6	0.569801	0.125032	ARSB, PSAP, HEXB, ARSA, ESYT2, SMPD2	538	45	9075	2.24907	1	0.821873	87.0195
GOTERM_BP_DIRECT	GO:0006687~glycosphingolipid metabolic process	5	0.474834	0.252112	ARSB, PSAP, HEXB, ARSA, SMPD2	956	45	16792	1.95165	1	0.991082	99.5306
Annotation Cluster 24	Enrichment Score: 1.1418950664796395
Category	Term	Count	%	PValue	Genes	List Total	Pop Hits	Pop Total	Fold Enrichment	Bonferroni	Benjamini	FDR
INTERPRO	IPR000372:Leucine-rich repeat-containing N-terminal	9	0.854701	0.00898713	ASPN, PODN, LRRC32, LUM, PKD1, DCN, SLIT1, MXRA5, CHAD	1023	54	18559	3.02362	1	0.648877	14.1597
INTERPRO	IPR003591:Leucine-rich repeat, typical subtype	18	1.7094	0.0192299	ASPN, LRRC20, PXDN, PODN, PHLPP2, LRRC32, LUM, RXFP2, DCN, ECM2, TLR7, SLIT1, SCRIB, MXRA5, CHAD, OGN, PKD1, TSKU	1023	178	18559	1.83456	1	0.727117	27.9919
INTERPRO	IPR001611:Leucine-rich repeat	20	1.89934	0.138055	ASPN, LRRC20, PXDN, PHLPP2, PODN, LRRC42, LRRC32, LUM, RXFP2, DCN, NLRP3, ECM2, SLIT1, TLR7, SCRIB, MXRA5, CHAD, OGN, PKD1, TSKU	1023	263	18559	1.3796	1	0.973715	91.894
UP_KEYWORDS	Leucine-rich repeat	21	1.9943	0.16888	LRRC20, ASPN, PXDN, PHLPP2, PODN, LRRC42, LRRC32, LUM, RXFP2, DCN, NLRP3, ECM2, SLIT1, TLR7, SCRIB, MXRA5, CHAD, OGN, PKD1, CMIP, TSKU	1049	311	20581	1.3248	1	0.557799	92.8797
INTERPRO	IPR000483:Cysteine-rich flanking region, C-terminal	6	0.569801	0.484505	PXDN, PKD1, TLR7, SLIT1, MXRA5, CHAD	1023	83	18559	1.31145	1	0.999859	99.9986
Annotation Cluster 25	Enrichment Score: 1.074052980253136
Category	Term	Count	%	PValue	Genes	List Total	Pop Hits	Pop Total	Fold Enrichment	Bonferroni	Benjamini	FDR
KEGG_PATHWAY	hsa05215:Prostate cancer	13	1.23457	0.00977835	HSP90AB1, FGFR1, TCF7, TCF7L2, NRAS, KRAS, CDKN1B, BCL2, GSK3B, PDGFRA, TGFA, PDGFRB, PDGFD	441	88	6879	2.30434	0.928173	0.171474	12.1071
KEGG_PATHWAY	hsa05218:Melanoma	9	0.854701	0.0820922	NRAS, FGFR1, FGF18, FGF8, KRAS, FGF7, PDGFRA, PDGFRB, PDGFD	441	71	6879	1.97729	1	0.572687	67.5331
REACTOME_PATHWAY	R-HSA-186763:R-HSA-186763	5	0.474834	0.0892492	NRAS, KRAS, PDGFRA, PDGFRB, CRK	538	29	9075	2.90828	1	0.778959	76.0458
KEGG_PATHWAY	hsa05231:Choline metabolism in cancer	11	1.04463	0.110478	NRAS, KRAS, WASF3, TSC1, TSC2, RAC1, PDGFRA, PDGFRB, PDGFD, DGKI, RALGDS	441	101	6879	1.69886	1	0.648603	78.5082
KEGG_PATHWAY	hsa05230:Central carbon metabolism in cancer	8	0.759734	0.11271	PDK1, NRAS, FGFR1, RET, KRAS, SLC2A2, PDGFRA, PDGFRB	441	64	6879	1.94983	1	0.632674	79.2054
KEGG_PATHWAY	hsa05214:Glioma	6	0.569801	0.402969	NRAS, KRAS, CALML3, PDGFRA, TGFA, PDGFRB	441	65	6879	1.43987	1	0.861201	99.8857
Annotation Cluster 26	Enrichment Score: 1.0557115453489254
Category	Term	Count	%	PValue	Genes	List Total	Pop Hits	Pop Total	Fold Enrichment	Bonferroni	Benjamini	FDR
INTERPRO	IPR016243:Tyrosine-protein kinase, CSF-1/PDGF receptor	3	0.2849	0.027101	PDGFRA, PDGFRB, CSF1R	1023	5	18559	10.885	1	0.754698	37.1657
INTERPRO	IPR001824:Tyrosine-protein kinase, receptor class III, conserved site	3	0.2849	0.0679907	PDGFRA, PDGFRB, CSF1R	1023	8	18559	6.80315	1	0.909366	69.6036
INTERPRO	IPR013151:Immunoglobulin	9	0.854701	0.0815568	FGFR1, VSTM4, PDGFRA, NFASC, PDGFRB, MFAP3, BOC, IL1RAPL1, CSF1R	1023	82	18559	1.99117	1	0.938666	76.2794
GOTERM_BP_DIRECT	GO:0048015~phosphatidylinositol-mediated signaling	8	0.759734	0.398344	FGFR1, FGF18, FGF8, FGF7, PDGFRA, PDGFRB, TNRC6B, CSF1R	956	106	16792	1.32565	1	0.99895	99.9915
Annotation Cluster 27	Enrichment Score: 0.9867379235508484
Category	Term	Count	%	PValue	Genes	List Total	Pop Hits	Pop Total	Fold Enrichment	Bonferroni	Benjamini	FDR
GOTERM_BP_DIRECT	GO:0006024~glycosaminoglycan biosynthetic process	7	0.664767	0.0303352	GPC4, NDST2, XYLT1, HS3ST1, UGDH, PDGFRB, EXT1	956	42	16792	2.92748	1	0.73522	43.3639
GOTERM_BP_DIRECT	GO:0015012~heparan sulfate proteoglycan biosynthetic process	4	0.379867	0.0687079	NDST2, XYLT1, EXT1, DSE	956	17	16792	4.13291	1	0.871904	73.1182
KEGG_PATHWAY	hsa00534:Glycosaminoglycan biosynthesis - heparan sulfate / heparin	4	0.379867	0.195693	NDST2, XYLT1, HS3ST1, EXT1	441	24	6879	2.59977	1	0.72664	94.2732
REACTOME_PATHWAY	R-HSA-2022928:R-HSA-2022928	4	0.379867	0.277026	GPC4, NDST2, HS3ST1, EXT1	538	31	9075	2.17652	1	0.946239	99.2977
Annotation Cluster 28	Enrichment Score: 0.9759917676770677
Category	Term	Count	%	PValue	Genes	List Total	Pop Hits	Pop Total	Fold Enrichment	Bonferroni	Benjamini	FDR
GOTERM_BP_DIRECT	GO:1903077~negative regulation of protein localization to plasma membrane	3	0.2849	0.0560618	DAB2, CLTC, AP2M1	956	7	16792	7.52779	1	0.835426	65.5201
REACTOME_PATHWAY	R-HSA-196025:R-HSA-196025	3	0.2849	0.135015	DAB2, CLTC, AP2M1	538	11	9075	4.60037	1	0.836842	89.1079
REACTOME_PATHWAY	R-HSA-190873:R-HSA-190873	3	0.2849	0.155947	DAB2, CLTC, AP2M1	538	12	9075	4.21701	1	0.855178	92.5099
Annotation Cluster 29	Enrichment Score: 0.9693579549092314
Category	Term	Count	%	PValue	Genes	List Total	Pop Hits	Pop Total	Fold Enrichment	Bonferroni	Benjamini	FDR
INTERPRO	IPR000372:Leucine-rich repeat-containing N-terminal	9	0.854701	0.00898713	ASPN, PODN, LRRC32, LUM, PKD1, DCN, SLIT1, MXRA5, CHAD	1023	54	18559	3.02362	1	0.648877	14.1597
GOTERM_MF_DIRECT	GO:0004860~protein kinase inhibitor activity	5	0.474834	0.34421	ASPN, PODN, TAOK3, DCN, CHAD	963	52	16881	1.68554	1	0.98962	99.8789
GOTERM_BP_DIRECT	GO:0046426~negative regulation of JAK-STAT cascade	4	0.379867	0.399467	ASPN, PODN, DCN, CHAD	956	40	16792	1.75649	1	0.998951	99.9918
Annotation Cluster 30	Enrichment Score: 0.9534338183622849
Category	Term	Count	%	PValue	Genes	List Total	Pop Hits	Pop Total	Fold Enrichment	Bonferroni	Benjamini	FDR
REACTOME_PATHWAY	R-HSA-5654700:R-HSA-5654700	5	0.474834	0.0570678	NRAS, FGF18, FGF8, KRAS, FGF7	538	25	9075	3.37361	1	0.727777	59.2706
REACTOME_PATHWAY	R-HSA-5654699:R-HSA-5654699	5	0.474834	0.0644196	NRAS, FGF18, FGF8, KRAS, FGF7	538	26	9075	3.24385	1	0.733726	63.8635
REACTOME_PATHWAY	R-HSA-5655253:R-HSA-5655253	5	0.474834	0.0722408	NRAS, FGF18, FGF8, KRAS, FGF7	538	27	9075	3.12371	1	0.741133	68.2155
KEGG_PATHWAY	hsa05218:Melanoma	9	0.854701	0.0820922	NRAS, FGFR1, FGF18, FGF8, KRAS, FGF7, PDGFRA, PDGFRB, PDGFD	441	71	6879	1.97729	1	0.572687	67.5331
REACTOME_PATHWAY	R-HSA-5654704:R-HSA-5654704	4	0.379867	0.086745	NRAS, FGF18, FGF8, KRAS	538	18	9075	3.74845	1	0.783199	75.019
REACTOME_PATHWAY	R-HSA-5654706:R-HSA-5654706	4	0.379867	0.111236	NRAS, FGF18, FGF8, KRAS	538	20	9075	3.37361	1	0.810174	83.5126
KEGG_PATHWAY	hsa05230:Central carbon metabolism in cancer	8	0.759734	0.11271	PDK1, NRAS, FGFR1, RET, KRAS, SLC2A2, PDGFRA, PDGFRB	441	64	6879	1.94983	1	0.632674	79.2054
REACTOME_PATHWAY	R-HSA-5654688:R-HSA-5654688	4	0.379867	0.124362	NRAS, FGFR1, FGF8, KRAS	538	21	9075	3.21296	1	0.825258	86.8667
REACTOME_PATHWAY	R-HSA-375165:R-HSA-375165	4	0.379867	0.138015	NRAS, FGFR1, KRAS, SPTBN1	538	22	9075	3.06691	1	0.839104	89.6712
REACTOME_PATHWAY	R-HSA-5654712:R-HSA-5654712	4	0.379867	0.138015	NRAS, FGF18, FGF8, KRAS	538	22	9075	3.06691	1	0.839104	89.6712
REACTOME_PATHWAY	R-HSA-5654693:R-HSA-5654693	4	0.379867	0.152147	NRAS, FGFR1, FGF8, KRAS	538	23	9075	2.93357	1	0.851791	91.9775
REACTOME_PATHWAY	R-HSA-5654719:R-HSA-5654719	4	0.379867	0.152147	NRAS, FGF18, FGF8, KRAS	538	23	9075	2.93357	1	0.851791	91.9775
REACTOME_PATHWAY	R-HSA-5655302:R-HSA-5655302	4	0.379867	0.309994	NRAS, FGFR1, FGF8, KRAS	538	33	9075	2.04461	1	0.959042	99.6559
Annotation Cluster 31	Enrichment Score: 0.9476150668428759
Category	Term	Count	%	PValue	Genes	List Total	Pop Hits	Pop Total	Fold Enrichment	Bonferroni	Benjamini	FDR
GOTERM_MF_DIRECT	GO:0005096~GTPase activator activity	23	2.18424	0.0776211	DLC1, RABGAP1, DNM1L, AGFG1, ARHGEF6, PREX1, NF1, ASAP2, ARHGAP18, IQGAP1, GARNL3, RALGAPA1, TBC1D12, TIAM2, GNAQ, TBC1D14, SIPA1L1, TSC2, TBC1D5, RIN2, OPHN1, SH3BGRL3, AGAP1	963	279	16881	1.44509	1	0.895231	72.3691
UP_KEYWORDS	GTPase activation	15	1.4245	0.131025	DLC1, RABGAP1, NF1, ASAP2, ARHGAP18, GARNL3, RALGAPA1, TBC1D12, SIPA1L1, TBC1D14, TSC2, TBC1D5, RIN2, OPHN1, AGAP1	1049	197	20581	1.49388	1	0.502307	86.5477
GOTERM_BP_DIRECT	GO:0051056~regulation of small GTPase mediated signal transduction	12	1.1396	0.141195	DLC1, GARNL3, RALGAPA1, TIAM2, ARHGEF6, SIPA1L1, TSC2, RAC1, ARHGAP18, OPHN1, RHOG, FGD4	956	134	16792	1.57297	1	0.958885	93.9747
Annotation Cluster 32	Enrichment Score: 0.9238801467207166
Category	Term	Count	%	PValue	Genes	List Total	Pop Hits	Pop Total	Fold Enrichment	Bonferroni	Benjamini	FDR
GOTERM_BP_DIRECT	GO:0007264~small GTPase mediated signal transduction	24	2.2792	0.0132763	RAB7A, RAB9B, RASGEF1B, ARHGAP18, DOCK5, RALGDS, RRAGC, RND3, NRAS, RAB30, KRAS, HMOX1, RAC1, RIN2, RAPGEF6, RAB24, RAP1A, RAB12, RAB6A, AGAP1, DOCK10, DOCK11, RHOG, ARL13B	956	246	16792	1.71364	1	0.572656	21.8598
UP_KEYWORDS	Prenylation	15	1.4245	0.0482287	CPLX4, RAB7A, RAB9B, GNG12, RND3, NRAS, RAB30, KRAS, RAC1, DNAJA1, RAB24, RAP1A, RAB12, RAB6A, RHOG	1049	168	20581	1.75175	1	0.301585	50.641
INTERPRO	IPR001806:Small GTPase superfamily	13	1.23457	0.0818833	RAB7A, RAB9B, RND3, NRAS, RAB30, KRAS, RAC1, RAP1A, RAB24, RAB12, RAB6A, AGAP1, RHOG	1023	139	18559	1.69671	1	0.936148	76.4216
UP_KEYWORDS	GTP-binding	24	2.2792	0.108913	ADSS, RAB7A, GTPBP1, DNM1L, RAB9B, GNAI2, GNAI1, SEPT10, RRAGC, RND3, NRAS, RAB30, KRAS, GNAQ, RAC1, RAB24, RAP1A, RAB12, TUBG1, RAB6A, AGAP1, SAR1A, RHOG, ARL13B	1049	343	20581	1.3728	1	0.468939	80.7391
INTERPRO	IPR005225:Small GTP-binding protein domain	14	1.32953	0.131779	RAB7A, RAB9B, RND3, NRAS, RAB30, KRAS, RAC1, RAB24, RAP1A, RAB12, RAB6A, SAR1A, RHOG, ARL13B	1023	167	18559	1.52086	1	0.970119	90.8359
GOTERM_MF_DIRECT	GO:0005525~GTP binding	25	2.37417	0.355667	HSP90AB1, RAB7A, ADSS, GNAI2, RAB9B, GNAI1, RRAGC, KRAS, RAC1, RAB24, RAB6A, TUBG1, AGAP1, SAR1A, RHOG, GTPBP1, DNM1L, SEPT10, RND3, NRAS, RAB30, GNAQ, RAP1A, RAB12, ARL13B	963	384	16881	1.14125	1	0.990121	99.9085
GOTERM_MF_DIRECT	GO:0003924~GTPase activity	16	1.51947	0.356819	RAB7A, GTPBP1, DNM1L, GNAI2, GNAI1, RRAGC, RND3, RAB30, KRAS, GNAQ, RAC1, TBCC, RAP1A, RAB6A, TUBG1, RHOG	963	234	16881	1.1986	1	0.989854	99.9111
INTERPRO	IPR027417:P-loop containing nucleoside triphosphate hydrolase	51	4.8433	0.425563	RAB9B, NDST2, IQGAP1, SETX, KIFC3, STARD9, DSEL, RAB24, RAB6A, AGAP1, MDN1, SAR1A, RHOG, KIF13B, ACAA2, GTPBP1, MAGI3, KIF5B, MYH3, NLRP3, CHST1, RND3, MYO18B, GNAQ, RAB12, TPST1, RAB7A, ADSS, ABCA9, GNAI2, GNAI1, HS3ST1, CTPS2, RRAGC, KRAS, RAC1, PAPSS2, DDX43, UPF1, DNM1L, YTHDC2, MYO1H, SMC2, SEPT10, NRAS, RAB30, UCKL1, RAP1A, ARL13B, DDX51, ATAD2B	1023	879	18559	1.05259	1	0.999717	99.9915
Annotation Cluster 33	Enrichment Score: 0.8617364846085713
Category	Term	Count	%	PValue	Genes	List Total	Pop Hits	Pop Total	Fold Enrichment	Bonferroni	Benjamini	FDR
UP_KEYWORDS	Tyrosine-protein kinase	13	1.23457	0.0116773	FGFR1, RET, BAZ1B, HCK, PEAK1, PDGFRA, PDGFRB, JAK2, FER, EPHB1, MATK, EPHB2, CSF1R	1049	112	20581	2.27728	0.99609	0.126479	15.4458
GOTERM_BP_DIRECT	GO:0018108~peptidyl-tyrosine phosphorylation	17	1.61443	0.0136138	FGFR1, FGF18, RET, FGF8, FGF7, IL5, HCK, PEAK1, FER, EPHB1, EPHB2, BAZ1B, PDGFRA, PDGFRB, JAK2, CSF2RA, CSF1R	956	153	16792	1.95165	1	0.575733	22.3515
GOTERM_BP_DIRECT	GO:0000165~MAPK cascade	25	2.37417	0.0144834	FGFR1, FGF18, FGF8, FGF7, SETX, PSMB4, KRAS, MAP3K1, IL1B, POU4F2, CSF2RA, PABPN1, RET, IL5, TAOK3, NF1, YWHAB, PSMA1, NRAS, PSMA3, PDGFRA, PDGFRB, SPTBN1, JAK2, DUSP7	956	262	16792	1.67604	1	0.580675	23.6053
INTERPRO	IPR008266:Tyrosine-protein kinase, active site	12	1.1396	0.0152219	FGFR1, RET, HCK, PEAK1, PDGFRA, PDGFRB, JAK2, FER, EPHB1, CSF1R, MATK, EPHB2	1023	95	18559	2.29159	1	0.719227	22.8499
GOTERM_MF_DIRECT	GO:0004713~protein tyrosine kinase activity	14	1.32953	0.0401188	FGF18, FGFR1, FGF8, RET, FGF7, IL5, BAZ1B, HCK, PDGFRB, JAK2, FER, CSF2RA, MATK, EPHB2	963	133	16881	1.84522	1	0.788081	47.8899
REACTOME_PATHWAY	R-HSA-5673001:R-HSA-5673001	13	1.23457	0.0412283	FGFR1, FGF18, RET, FGF8, FGF7, IL5, NRAS, KRAS, PDGFRA, SPTBN1, PDGFRB, JAK2, CSF2RA	538	116	9075	1.89038	1	0.639284	47.4589
REACTOME_PATHWAY	R-HSA-5654700:R-HSA-5654700	5	0.474834	0.0570678	NRAS, FGF18, FGF8, KRAS, FGF7	538	25	9075	3.37361	1	0.727777	59.2706
GOTERM_MF_DIRECT	GO:0005088~Ras guanyl-nucleotide exchange factor activity	12	1.1396	0.0634394	FGFR1, FGF18, RET, FGF8, IL5, FGF7, PDGFRA, RASGEF1B, PDGFRB, SPTBN1, JAK2, CSF2RA	963	115	16881	1.82918	1	0.870654	64.7725
REACTOME_PATHWAY	R-HSA-5654699:R-HSA-5654699	5	0.474834	0.0644196	NRAS, FGF18, FGF8, KRAS, FGF7	538	26	9075	3.24385	1	0.733726	63.8635
REACTOME_PATHWAY	R-HSA-5655253:R-HSA-5655253	5	0.474834	0.0722408	NRAS, FGF18, FGF8, KRAS, FGF7	538	27	9075	3.12371	1	0.741133	68.2155
KEGG_PATHWAY	hsa05218:Melanoma	9	0.854701	0.0820922	NRAS, FGFR1, FGF18, FGF8, KRAS, FGF7, PDGFRA, PDGFRB, PDGFD	441	71	6879	1.97729	1	0.572687	67.5331
GOTERM_BP_DIRECT	GO:0010863~positive regulation of phospholipase C activity	3	0.2849	0.0891611	FGFR1, PDGFRA, PDGFRB	956	9	16792	5.85495	1	0.913791	82.1571
GOTERM_BP_DIRECT	GO:0060445~branching involved in salivary gland morphogenesis	3	0.2849	0.126476	FGFR1, FGF8, FGF7	956	11	16792	4.79041	1	0.950354	91.7551
GOTERM_BP_DIRECT	GO:0008543~fibroblast growth factor receptor signaling pathway	8	0.759734	0.184612	NCBP1, FGFR1, FGF18, FGF8, FGF7, TIA1, IQGAP1, SETX	956	82	16792	1.71364	1	0.978699	97.687
REACTOME_PATHWAY	R-HSA-2033519:R-HSA-2033519	3	0.2849	0.266366	FGF18, FGF8, FGF7	538	17	9075	2.97671	1	0.94064	99.1215
INTERPRO	IPR008996:Cytokine, IL-1-like	4	0.379867	0.272451	FGF18, FGF8, FGF7, IL1B	1023	33	18559	2.199	1	0.997388	99.5389
GOTERM_MF_DIRECT	GO:0046934~phosphatidylinositol-4,5-bisphosphate 3-kinase activity	6	0.569801	0.277954	FGFR1, FGF18, FGF8, FGF7, PDGFRA, PDGFRB	963	62	16881	1.69641	1	0.98596	99.4396
REACTOME_PATHWAY	R-HSA-5654221:R-HSA-5654221	3	0.2849	0.288818	FGF18, FGF8, FGF7	538	18	9075	2.81134	1	0.951978	99.4538
REACTOME_PATHWAY	R-HSA-2219530:R-HSA-2219530	6	0.569801	0.292717	FGFR1, FGF18, FGF8, FGF7, PDGFRA, PDGFRB	538	61	9075	1.65915	1	0.952642	99.4978
GOTERM_BP_DIRECT	GO:0014068~positive regulation of phosphatidylinositol 3-kinase signaling	6	0.569801	0.310206	FGFR1, PDGFRA, PDGFRB, JAK2, PDGFD, DCN	956	65	16792	1.62137	1	0.996123	99.8945
INTERPRO	IPR002209:Heparin-binding growth factor/Fibroblast growth factor	3	0.2849	0.343665	FGF18, FGF8, FGF7	1023	22	18559	2.47387	1	0.999125	99.9192
REACTOME_PATHWAY	R-HSA-1257604:R-HSA-1257604	7	0.664767	0.346388	FGFR1, FGF18, FGF8, FGF7, PDGFRA, PDGFRB, TNRC6B	538	81	9075	1.45773	1	0.967708	99.8497
REACTOME_PATHWAY	R-HSA-109704:R-HSA-109704	4	0.379867	0.359577	FGFR1, FGF18, FGF8, FGF7	538	36	9075	1.87423	1	0.970521	99.8899
GOTERM_BP_DIRECT	GO:0048015~phosphatidylinositol-mediated signaling	8	0.759734	0.398344	FGFR1, FGF18, FGF8, FGF7, PDGFRA, PDGFRB, TNRC6B, CSF1R	956	106	16792	1.32565	1	0.99895	99.9915
REACTOME_PATHWAY	R-HSA-5654695:R-HSA-5654695	3	0.2849	0.398576	FGF18, FGF8, FGF7	538	23	9075	2.20018	1	0.979001	99.9579
GOTERM_BP_DIRECT	GO:0046854~phosphatidylinositol phosphorylation	7	0.664767	0.446398	FGFR1, FGF18, FGF8, FGF7, PDGFRA, PDGFRB, FAM126A	956	94	16792	1.30802	1	0.999402	99.9982
GOTERM_MF_DIRECT	GO:0016303~1-phosphatidylinositol-3-kinase activity	4	0.379867	0.446954	FGFR1, FGF18, FGF8, FGF7	963	43	16881	1.63066	1	0.994684	99.992
GOTERM_BP_DIRECT	GO:0014066~regulation of phosphatidylinositol 3-kinase signaling	6	0.569801	0.458312	FGFR1, FGF18, FGF8, FGF7, PDGFRA, PDGFRB	956	78	16792	1.35114	1	0.999496	99.9988
REACTOME_PATHWAY	R-HSA-5654727:R-HSA-5654727	3	0.2849	0.48048	FGF18, FGF8, FGF7	538	27	9075	1.87423	1	0.988343	99.9955
GOTERM_BP_DIRECT	GO:0036092~phosphatidylinositol-3-phosphate biosynthetic process	4	0.379867	0.533162	FGFR1, FGF18, FGF8, FGF7	956	49	16792	1.43387	1	0.999813	99.9999
Annotation Cluster 34	Enrichment Score: 0.8612578618573626
Category	Term	Count	%	PValue	Genes	List Total	Pop Hits	Pop Total	Fold Enrichment	Bonferroni	Benjamini	FDR
UP_KEYWORDS	Metal-binding	213	20.2279	0.0160966	MASP1, UTRN, S100A9, CIAPIN1, MAP3K7, BAK1, AIF1L, POLK, PAN3, ZHX1, LPCAT2, PITPNM2, PITPNM3, HNF4A, F5, BAZ1B, PIAS2, PIAS1, EXT1, CHORDC1, ADAMTS2, ADAMTS5, ADSS, GNAI2, ENPP1, GNAI1, CA5B, ASAP2, ADA, TCF20, KRAS, CDA, LHX5, AGBL2, GPD2, DNMT3A, HPCAL4, TGFBR2, ACACA, SMAD2, AARSD1, ATP13A3, CSRP3, NR1I3, CBLB, IRF2BPL, TRPS1, ZNF385D, PON2, ZFHX3, CDC42BPB, ARSB, PXDN, NRP1, NUAK1, ATP10A, R…	1049	3640	20581	1.14807	0.999528	0.142032	20.6887
GOTERM_MF_DIRECT	GO:0008270~zinc ion binding	81	7.69231	0.0473522	RNPEPL1, UTRN, S100A9, TRIM50, ADH1C, RBM5, ENPEP, ZEB1, ZNF346, MMP2, ZNF207, PTER, TRIM8, SHARPIN, PCGF6, RNF149, RNF32, ZCCHC8, NFX1, ZDHHC8, MTA3, ZDHHC7, TRIM41, NEIL1, HERC2, ZDHHC15, RFWD2, BAZ1B, HNF4A, LIMCH1, ZMIZ1, ASH1L, PYGO1, PIAS2, CA2, PIAS1, CHORDC1, ADAMTS2, ADAMTS5, CPO, PAM, ADAMTS19, ENPP1, ADAMTSL3, FHL1, CA5B, FHL5, ALPP, LIN28A, ADA, TTC3, TCF20, SCAF11, MORC3, MAP3K1, RNF…	963	1169	16881	1.21463	1	0.820151	53.8017
UP_KEYWORDS	Zinc	120	11.396	0.537637	UTRN, S100A9, TRIM50, RBM5, ADH1C, ENPEP, MCM10, MMP2, BAK1, RNF149, RNF32, POLK, PAN3, ZHX1, MTA3, TRIM41, BAZ1B, HNF4A, PYGO1, PIAS2, PIAS1, CHORDC1, ADAMTS2, ANKFY1, ADAMTS5, PAM, TSHZ2, ENPP1, AGFG1, GNE, CA5B, ASAP2, LIN28A, ADA, TTC3, TCF20, RNFT1, DNAJA1, CDA, LHX5, RNF168, MBNL3, UNKL, FGD4, AGBL2, DNMT3A, LPP, SMAD2, AARSD1, CSRP3, CBLB, NR1I3, ZC2HC1B, EBF3, IRF2BPL, EBF2, TRPS1, MTR, E…	1049	2348	20581	1.00271	1	0.867715	99.9984
UP_KEYWORDS	Zinc-finger	82	7.78727	0.875799	UTRN, TRIM50, RBM5, ZEB1, ZNF346, MCM10, CBFA2T2, ZNF207, TRIM8, SHARPIN, PCGF6, RNF149, AGAP1, RNF32, ZCCHC8, NFX1, POLK, PAN3, MTA3, ZFX, ZHX1, TRIM41, HERC2, RFWD2, BAZ1B, HNF4A, ZMIZ1, ASH1L, PYGO1, ZNF711, PIAS2, JMJD1C, PIAS1, ANKFY1, PRKD3, REV3L, TSHZ2, AGFG1, FHL1, FHL5, LIN28A, ARID2, TTC3, HIC2, TCF20, ZNF704, SCAF11, MORC3, MAP3K1, DNAJA1, RNFT1, BCL6, RNF168, ZNF608, MBNL3, UNKL, FGD…	1049	1781	20581	0.903319	1	0.984574	100
Annotation Cluster 35	Enrichment Score: 0.8421594092375462
Category	Term	Count	%	PValue	Genes	List Total	Pop Hits	Pop Total	Fold Enrichment	Bonferroni	Benjamini	FDR
UP_KEYWORDS	Guanine-nucleotide releasing factor	15	1.4245	0.0199848	DENND6B, DENND5A, ARHGEF6, PREX1, PSD3, RAB3IL1, RASGEF1B, DOCK5, RALGDS, TIAM2, RAPGEF6, DOCK10, DOCK11, IQSEC1, FGD4	1049	149	20581	1.97513	0.999927	0.164546	25.0499
GOTERM_MF_DIRECT	GO:0005085~guanyl-nucleotide exchange factor activity	10	0.949668	0.230406	TIAM2, ARHGEF6, RAPGEF6, RASGEF1B, HERC2, DOCK5, DOCK10, DOCK11, RALGDS, FGD4	963	118	16881	1.48556	1	0.982173	98.4533
GOTERM_MF_DIRECT	GO:0005089~Rho guanyl-nucleotide exchange factor activity	5	0.474834	0.646143	TIAM2, PREX1, ARHGEF6, DOCK11, FGD4	963	77	16881	1.13829	1	0.9995	100
Annotation Cluster 36	Enrichment Score: 0.8095942168709576
Category	Term	Count	%	PValue	Genes	List Total	Pop Hits	Pop Total	Fold Enrichment	Bonferroni	Benjamini	FDR
REACTOME_PATHWAY	R-HSA-3656244:R-HSA-3656244	3	0.2849	0.0771801	B4GALT1, OGN, LUM	538	8	9075	6.32551	1	0.757013	70.7061
GOTERM_BP_DIRECT	GO:0018146~keratan sulfate biosynthetic process	4	0.379867	0.211368	B4GALT1, OGN, LUM, CHST1	956	28	16792	2.50926	1	0.985645	98.7505
REACTOME_PATHWAY	R-HSA-2022854:R-HSA-2022854	4	0.379867	0.228387	B4GALT1, OGN, LUM, CHST1	538	28	9075	2.40972	1	0.916315	98.0999
Annotation Cluster 37	Enrichment Score: 0.797782445322152
Category	Term	Count	%	PValue	Genes	List Total	Pop Hits	Pop Total	Fold Enrichment	Bonferroni	Benjamini	FDR
INTERPRO	IPR026791:Dedicator of cytokinesis	3	0.2849	0.119863	DOCK5, DOCK10, DOCK11	1023	11	18559	4.94775	1	0.963626	88.4599
INTERPRO	IPR027357:DHR-2 domain	3	0.2849	0.119863	DOCK5, DOCK10, DOCK11	1023	11	18559	4.94775	1	0.963626	88.4599
INTERPRO	IPR010703:Dedicator of cytokinesis C-terminal	3	0.2849	0.119863	DOCK5, DOCK10, DOCK11	1023	11	18559	4.94775	1	0.963626	88.4599
INTERPRO	IPR027007:DHR-1 domain	3	0.2849	0.119863	DOCK5, DOCK10, DOCK11	1023	11	18559	4.94775	1	0.963626	88.4599
REACTOME_PATHWAY	R-HSA-983231:R-HSA-983231	8	0.759734	0.496986	RCOR1, RAC1, PRKAR1A, JAK2, JMJD1C, DOCK5, DOCK10, DOCK11	538	112	9075	1.20486	1	0.989855	99.9973
Annotation Cluster 38	Enrichment Score: 0.7544868059749568
Category	Term	Count	%	PValue	Genes	List Total	Pop Hits	Pop Total	Fold Enrichment	Bonferroni	Benjamini	FDR
UP_KEYWORDS	Growth factor	11	1.04463	0.131432	IL4, OGN, BMP3, FGF18, FGF8, IL5, FGF7, GDF7, TGFA, PDGFD, HDGFRP3	1049	131	20581	1.64745	1	0.499828	86.6373
UP_KEYWORDS	Mitogen	5	0.474834	0.144674	FGF8, FGF7, TGFA, IL1B, PDGFD	1049	40	20581	2.45245	1	0.518236	89.2702
GOTERM_BP_DIRECT	GO:0045840~positive regulation of mitotic nuclear division	4	0.379867	0.181755	FGF8, TGFA, PDGFRB, IL1B	956	26	16792	2.70229	1	0.978104	97.5328
GOTERM_BP_DIRECT	GO:0051781~positive regulation of cell division	5	0.474834	0.277637	FGF8, FGF7, TGFA, IL1B, PDGFD	956	47	16792	1.8686	1	0.993278	99.7527
Annotation Cluster 39	Enrichment Score: 0.7526392412253825
Category	Term	Count	%	PValue	Genes	List Total	Pop Hits	Pop Total	Fold Enrichment	Bonferroni	Benjamini	FDR
INTERPRO	IPR016201:Plexin-like fold	6	0.569801	0.0927743	SEMA5B, ATRNL1, PLXDC2, ATRN, SEMA3D, PLXND1	1023	44	18559	2.47387	1	0.940509	80.7308
GOTERM_BP_DIRECT	GO:0071526~semaphorin-plexin signaling pathway	5	0.474834	0.115496	SEMA5B, NRP1, RAC1, SEMA3D, PLXND1	956	33	16792	2.66134	1	0.941761	89.6174
INTERPRO	IPR001627:Semaphorin/CD100 antigen	3	0.2849	0.515332	SEMA5B, SEMA3D, PLXND1	1023	31	18559	1.75565	1	0.999911	99.9995
Annotation Cluster 40	Enrichment Score: 0.7484854334742667
Category	Term	Count	%	PValue	Genes	List Total	Pop Hits	Pop Total	Fold Enrichment	Bonferroni	Benjamini	FDR
INTERPRO	IPR003607:HD/PDEase domain	5	0.474834	0.0350542	HDDC2, PDE4A, PDE5A, PDE3B, PDE3A	1023	23	18559	3.94386	1	0.813088	45.3101
UP_KEYWORDS	cGMP	4	0.379867	0.0885045	PDE6D, PDE5A, PDE3B, PDE3A	1049	21	20581	3.73707	1	0.425161	73.3838
INTERPRO	IPR023174:3'5'-cyclic nucleotide phosphodiesterase, conserved site	4	0.379867	0.105928	PDE4A, PDE5A, PDE3B, PDE3A	1023	21	18559	3.45557	1	0.952281	84.9482
INTERPRO	IPR002073:3'5'-cyclic nucleotide phosphodiesterase, catalytic domain	4	0.379867	0.11788	PDE4A, PDE5A, PDE3B, PDE3A	1023	22	18559	3.2985	1	0.963294	88.0121
GOTERM_MF_DIRECT	GO:0004114~3',5'-cyclic-nucleotide phosphodiesterase activity	4	0.379867	0.1404	PDE6D, PDE4A, PDE5A, PDE3B	963	23	16881	3.04863	1	0.951617	91.0036
GOTERM_MF_DIRECT	GO:0047555~3',5'-cyclic-GMP phosphodiesterase activity	3	0.2849	0.188091	PDE5A, PDE3B, PDE3A	963	14	16881	3.75634	1	0.970078	96.3738
GOTERM_BP_DIRECT	GO:0006198~cAMP catabolic process	3	0.2849	0.20866	PDE4A, PDE3B, PDE3A	956	15	16792	3.51297	1	0.985041	98.6689
GOTERM_MF_DIRECT	GO:0004115~3',5'-cyclic-AMP phosphodiesterase activity	3	0.2849	0.209301	PDE4A, PDE3B, PDE3A	963	15	16881	3.50592	1	0.977067	97.6207
UP_KEYWORDS	cAMP	4	0.379867	0.276964	PDE4A, PRKAR1A, PDE3B, PDE3A	1049	36	20581	2.17996	1	0.691935	99.0266
REACTOME_PATHWAY	R-HSA-418457:R-HSA-418457	3	0.2849	0.288818	PDE5A, PDE3B, PDE3A	538	18	9075	2.81134	1	0.951978	99.4538
KEGG_PATHWAY	hsa05032:Morphine addiction	8	0.759734	0.363613	DRD1, GNAI2, GNAI1, PDE4A, PDE3B, GNB4, PDE3A, GNG12	441	91	6879	1.37131	1	0.844858	99.7356
KEGG_PATHWAY	hsa00230:Purine metabolism	10	0.949668	0.802389	ADSS, PDE6D, ENPP1, PDE4A, PDE5A, PDE3B, PDE3A, ENTPD1, PAPSS2, ADA	441	176	6879	0.886286	1	0.959042	100
Annotation Cluster 41	Enrichment Score: 0.7475824110899962
Category	Term	Count	%	PValue	Genes	List Total	Pop Hits	Pop Total	Fold Enrichment	Bonferroni	Benjamini	FDR
UP_KEYWORDS	Sushi	7	0.664767	0.0643332	C7, SVEP1, MASP1, CFH, SUSD5, SEZ6, CSMD1	1049	56	20581	2.45245	1	0.353329	61.3184
INTERPRO	IPR000436:Sushi/SCR/CCP	7	0.664767	0.0923904	C7, SVEP1, MASP1, CFH, SUSD5, SEZ6, CSMD1	1023	57	18559	2.22793	1	0.942576	80.5924
GOTERM_BP_DIRECT	GO:0006956~complement activation	3	0.2849	0.962035	C7, MASP1, CFH	956	87	16792	0.605685	1	1	100
Annotation Cluster 42	Enrichment Score: 0.7451382617410988
Category	Term	Count	%	PValue	Genes	List Total	Pop Hits	Pop Total	Fold Enrichment	Bonferroni	Benjamini	FDR
UP_KEYWORDS	Tyrosine-protein kinase	13	1.23457	0.0116773	FGFR1, RET, BAZ1B, HCK, PEAK1, PDGFRA, PDGFRB, JAK2, FER, EPHB1, MATK, EPHB2, CSF1R	1049	112	20581	2.27728	0.99609	0.126479	15.4458
GOTERM_BP_DIRECT	GO:0018108~peptidyl-tyrosine phosphorylation	17	1.61443	0.0136138	FGFR1, FGF18, RET, FGF8, FGF7, IL5, HCK, PEAK1, FER, EPHB1, EPHB2, BAZ1B, PDGFRA, PDGFRB, JAK2, CSF2RA, CSF1R	956	153	16792	1.95165	1	0.575733	22.3515
INTERPRO	IPR008266:Tyrosine-protein kinase, active site	12	1.1396	0.0152219	FGFR1, RET, HCK, PEAK1, PDGFRA, PDGFRB, JAK2, FER, EPHB1, CSF1R, MATK, EPHB2	1023	95	18559	2.29159	1	0.719227	22.8499
INTERPRO	IPR020635:Tyrosine-protein kinase, catalytic domain	11	1.04463	0.0181708	FGFR1, RET, HCK, PDGFRA, PDGFRB, JAK2, FER, EPHB1, CSF1R, MATK, EPHB2	1023	85	18559	2.34775	1	0.735189	26.6655
GOTERM_MF_DIRECT	GO:0004713~protein tyrosine kinase activity	14	1.32953	0.0401188	FGF18, FGFR1, FGF8, RET, FGF7, IL5, BAZ1B, HCK, PDGFRB, JAK2, FER, CSF2RA, MATK, EPHB2	963	133	16881	1.84522	1	0.788081	47.8899
INTERPRO	IPR001245:Serine-threonine/tyrosine-protein kinase catalytic domain	14	1.32953	0.0452329	MAP3K7, FGFR1, RET, HCK, TGFBR2, PDGFRA, PDGFRB, JAK2, FER, EPHB1, MATK, EPHB2, CSF1R, GAK	1023	140	18559	1.81417	1	0.852884	54.2893
UP_KEYWORDS	Nucleotide-binding	107	10.1614	0.0545553	RAB9B, KIFC3, SETX, MAP3K7, ACTG2, STARD9, RAB24, TUBG1, SAR1A, KIF13B, MATK, GTPBP1, ACAA2, RET, MAGI3, PAN3, KIF5B, MYH3, MYLK4, RND3, MYO18B, CDKL1, BAZ1B, PDE5A, PDGFRA, PDGFRB, AKAP7, RAB12, FGFR1, RAB7A, ADSS, ABCA9, GNAI2, GNE, GNAI1, PEAK1, CTPS2, CDC34, EPHB1, RRAGC, EPHB2, KRAS, RAC1, SRR, ENTPD1, DDX43, CSF1R, MKI67, TGFBR2, TAOK3, ACACA, YTHDC2, MYO1H, ATP13A3, SEPT10, ULK2, PRKAR1A, …	1049	1788	20581	1.17411	1	0.326462	55.1261
UP_KEYWORDS	ATP-binding	79	7.50237	0.200402	HSP90AB1, TTLL8, NUAK1, ATP10A, PPIP5K2, FER, SETX, KIFC3, MAP3K7, WARS, HSPH1, ACTR2, ACTG2, PAK2, STARD9, ACTR1A, MKKS, MDN1, CDK14, MATK, KIF13B, ACAA2, MAGI3, TRPM6, RET, PAN3, KIF5B, MYH3, MYLK4, NLRP3, GAK, MYO18B, CDKL1, PAPD4, BAZ1B, HIPK1, UBE2K, PDGFRA, PDGFRB, PRKD3, FGFR1, ABCA9, GNE, PEAK1, CTPS2, CDC34, EPHB1, EPHB2, KRAS, MAP3K1, SRR, HSPA5, ENTPD1, PAPSS2, DDX43, CSF1R, PDK1, UPF1…	1049	1391	20581	1.11427	1	0.607087	95.9012
UP_KEYWORDS	Kinase	43	4.08357	0.241367	FGFR1, GNE, NUAK1, PEAK1, PPIP5K2, FER, EPHB1, EPHB2, MAP3K7, PAK2, MAP3K1, PAPSS2, CDK14, CSF1R, MATK, CNKSR2, PDK1, RET, TRPM6, MAGI3, HCK, TAOK3, TGFBR2, MYLK4, NADK, DGKI, GAK, CDKN1B, CDKL1, BAZ1B, EPS8, HIPK1, ULK2, GSK3B, PRKAR1A, PDGFRA, UCKL1, PDGFRB, AKAP7, JAK2, FUK, PRKD3, CDC42BPB	1049	735	20581	1.14782	1	0.656553	98.0662
GOTERM_BP_DIRECT	GO:0046777~protein autophosphorylation	13	1.23457	0.273932	FGFR1, PAK2, ULK2, HCK, GSK3B, PEAK1, TAOK3, PDGFRA, PDGFRB, JAK2, FER, EPHB1, CSF1R	956	172	16792	1.32758	1	0.992874	99.7282
INTERPRO	IPR017441:Protein kinase, ATP binding site	25	2.37417	0.276401	FGFR1, RET, NUAK1, HCK, MYLK4, TGFBR2, TAOK3, FER, EPHB1, EPHB2, MAP3K7, CDKL1, PAK2, HIPK1, ULK2, GSK3B, MAP3K1, PDGFRA, PDGFRB, JAK2, PRKD3, CDK14, CDC42BPB, MATK, CSF1R	1023	381	18559	1.1904	1	0.997484	99.5795
INTERPRO	IPR000719:Protein kinase, catalytic domain	28	2.65907	0.515889	FGFR1, NUAK1, PEAK1, FER, EPHB1, EPHB2, MAP3K7, PAK2, MAP3K1, CDK14, CSF1R, MATK, RET, PAN3, HCK, TAOK3, TGFBR2, MYLK4, GAK, CDKL1, HIPK1, ULK2, GSK3B, PDGFRA, PDGFRB, JAK2, PRKD3, CDC42BPB	1023	487	18559	1.04306	1	0.999906	99.9995
INTERPRO	IPR011009:Protein kinase-like domain	30	2.849	0.546302	FGFR1, NUAK1, PEAK1, TRRAP, FER, EPHB1, EPHB2, MAP3K7, PAK2, MAP3K1, CDK14, CSF1R, MATK, RET, TRPM6, PAN3, HCK, TAOK3, TGFBR2, MYLK4, GAK, CDKL1, HIPK1, ULK2, GSK3B, PDGFRA, PDGFRB, JAK2, PRKD3, CDC42BPB	1023	531	18559	1.02496	1	0.999945	99.9998
GOTERM_MF_DIRECT	GO:0005524~ATP binding	83	7.88224	0.66284	HSP90AB1, TTLL8, NUAK1, ATP10A, PPIP5K2, FER, SETX, KIFC3, MAP3K7, WARS, HSPH1, ACTG2, ACTR2, PAK2, STARD9, ACTR1A, MKKS, MDN1, CDK14, MATK, KIF13B, ACAA2, MAGI3, TRPM6, RET, PAN3, KIF5B, MYH3, MYLK4, NLRP3, GAK, MYO18B, CDKL1, PAPD4, BAZ1B, HIPK1, UBE2K, PDGFRA, PDGFRB, CHORDC1, PRKD3, FGFR1, ABCA9, ENPP1, GNE, PEAK1, CTPS2, CDC34, EPHB1, EPHB2, KRAS, MAP3K1, DNAJA1, SRR, HSPA5, ENTPD1, PAPSS2, …	963	1495	16881	0.973215	1	0.999588	100
GOTERM_BP_DIRECT	GO:0006468~protein phosphorylation	25	2.37417	0.683323	FGFR1, NUAK1, FER, PAK2, MORC3, MAP3K1, CDK14, MATK, PDK1, CCNK, RET, TRPM6, PAN3, HCK, TAOK3, TGFBR2, MYLK4, SMAD2, GAK, CDKL1, HIPK1, GSK3B, JAK2, PRKD3, CDC42BPB	956	456	16792	0.962985	1	0.999991	100
INTERPRO	IPR008271:Serine/threonine-protein kinase, active site	15	1.4245	0.820457	NUAK1, MYLK4, TGFBR2, TAOK3, GAK, MAP3K7, CDKL1, PAK2, HIPK1, ULK2, MAP3K1, GSK3B, CDK14, PRKD3, CDC42BPB	1023	312	18559	0.872199	1	1	100
UP_KEYWORDS	Serine/threonine-protein kinase	16	1.51947	0.903755	TRPM6, NUAK1, MYLK4, TGFBR2, TAOK3, GAK, MAP3K7, CDKL1, PAK2, HIPK1, ULK2, MAP3K1, GSK3B, PRKD3, CDK14, CDC42BPB	1049	393	20581	0.798764	1	0.989399	100
GOTERM_BP_DIRECT	GO:0007169~transmembrane receptor protein tyrosine kinase signaling pathway	4	0.379867	0.915994	RET, HCK, CSF1R, MATK	956	96	16792	0.731869	1	1	100
GOTERM_MF_DIRECT	GO:0004672~protein kinase activity	16	1.51947	0.920211	PDK1, RET, PAN3, NUAK1, TAOK3, GAK, MAP3K7, CDKL1, PAK2, HIPK1, GSK3B, MAP3K1, PDGFRA, JAK2, CDK14, CDC42BPB	963	359	16881	0.781263	1	1	100
GOTERM_MF_DIRECT	GO:0004674~protein serine/threonine kinase activity	14	1.32953	0.983461	TRPM6, CCNK, NUAK1, MYLK4, TAOK3, GAK, MAP3K7, CDKL1, HIPK1, PAK2, MAP3K1, GSK3B, ULK2, CDC42BPB	963	376	16881	0.652698	1	1	100
Annotation Cluster 43	Enrichment Score: 0.7389597944807614
Category	Term	Count	%	PValue	Genes	List Total	Pop Hits	Pop Total	Fold Enrichment	Bonferroni	Benjamini	FDR
REACTOME_PATHWAY	R-HSA-5674135:R-HSA-5674135	6	0.569801	0.0851441	CNKSR2, NRAS, KRAS, YWHAB, RAP1A, IQGAP1	538	40	9075	2.5302	1	0.784023	74.3411
REACTOME_PATHWAY	R-HSA-5673000:R-HSA-5673000	4	0.379867	0.181663	NRAS, KRAS, YWHAB, JAK2	538	25	9075	2.69888	1	0.877498	95.3325
REACTOME_PATHWAY	R-HSA-5675221:R-HSA-5675221	4	0.379867	0.392374	NRAS, KRAS, YWHAB, DUSP7	538	38	9075	1.77558	1	0.978133	99.9507
Annotation Cluster 44	Enrichment Score: 0.7322097882270857
Category	Term	Count	%	PValue	Genes	List Total	Pop Hits	Pop Total	Fold Enrichment	Bonferroni	Benjamini	FDR
INTERPRO	IPR008266:Tyrosine-protein kinase, active site	12	1.1396	0.0152219	FGFR1, RET, HCK, PEAK1, PDGFRA, PDGFRB, JAK2, FER, EPHB1, CSF1R, MATK, EPHB2	1023	95	18559	2.29159	1	0.719227	22.8499
GOTERM_MF_DIRECT	GO:0004715~non-membrane spanning protein tyrosine kinase activity	6	0.569801	0.119459	BAZ1B, HCK, PEAK1, JAK2, FER, MATK	963	46	16881	2.28647	1	0.93637	86.803
GOTERM_BP_DIRECT	GO:0007498~mesoderm development	4	0.379867	0.273134	HCK, JAK2, EXT1, MATK	956	32	16792	2.19561	1	0.993185	99.7226
GOTERM_BP_DIRECT	GO:0038083~peptidyl-tyrosine autophosphorylation	4	0.379867	0.399467	HCK, JAK2, FER, MATK	956	40	16792	1.75649	1	0.998951	99.9918
INTERPRO	IPR000980:SH2 domain	8	0.759734	0.430476	CBLB, TNS1, HCK, RIN2, JAK2, FER, CRK, MATK	1023	113	18559	1.28437	1	0.999714	99.9927
UP_KEYWORDS	SH2 domain	7	0.664767	0.473422	TNS1, HCK, RIN2, JAK2, FER, CRK, MATK	1049	108	20581	1.27164	1	0.836786	99.9895
Annotation Cluster 45	Enrichment Score: 0.693688227508696
Category	Term	Count	%	PValue	Genes	List Total	Pop Hits	Pop Total	Fold Enrichment	Bonferroni	Benjamini	FDR
REACTOME_PATHWAY	R-HSA-3928664:R-HSA-3928664	4	0.379867	0.0986815	PAK2, RAC1, EPHB1, EPHB2	538	19	9075	3.55116	1	0.793782	79.57
REACTOME_PATHWAY	R-HSA-3928665:R-HSA-3928665	6	0.569801	0.171942	RAC1, CLTC, MMP2, EPHB1, AP2M1, EPHB2	538	50	9075	2.02416	1	0.876173	94.4092
GOTERM_BP_DIRECT	GO:0048013~ephrin receptor signaling pathway	8	0.759734	0.216882	ACTR2, SIPA1L1, RAC1, CRK, MMP2, EPHB1, AP2M1, EPHB2	956	86	16792	1.63394	1	0.986259	98.9022
REACTOME_PATHWAY	R-HSA-3928662:R-HSA-3928662	4	0.379867	0.456464	ACTR2, RAC1, EPHB1, EPHB2	538	42	9075	1.60648	1	0.986368	99.991
Annotation Cluster 46	Enrichment Score: 0.6932885246409577
Category	Term	Count	%	PValue	Genes	List Total	Pop Hits	Pop Total	Fold Enrichment	Bonferroni	Benjamini	FDR
REACTOME_PATHWAY	R-HSA-5620916:R-HSA-5620916	4	0.379867	0.124362	EXOC4, PKD1, EXOC6, EXOC5	538	21	9075	3.21296	1	0.825258	86.8667
UP_KEYWORDS	Exocytosis	7	0.664767	0.125258	CPLX4, SRCIN1, HCK, EXOC4, EXOC6, EXOC5, RIMS3	1049	67	20581	2.04981	1	0.492979	85.2146
REACTOME_PATHWAY	R-HSA-264876:R-HSA-264876	4	0.379867	0.196955	KIF5B, EXOC4, EXOC6, EXOC5	538	26	9075	2.59508	1	0.896332	96.5017
REACTOME_PATHWAY	R-HSA-1445148:R-HSA-1445148	6	0.569801	0.549522	MYH3, RAC1, EXOC4, YWHAB, EXOC6, EXOC5	538	83	9075	1.21938	1	0.993154	99.9995
Annotation Cluster 47	Enrichment Score: 0.6928475977281182
Category	Term	Count	%	PValue	Genes	List Total	Pop Hits	Pop Total	Fold Enrichment	Bonferroni	Benjamini	FDR
INTERPRO	IPR008971:HSP40/DnaJ peptide-binding	3	0.2849	0.0843056	DNAJA1, DNAJB13, DNAJB4	1023	9	18559	6.04725	1	0.935104	77.4519
INTERPRO	IPR002939:Chaperone DnaJ, C-terminal	3	0.2849	0.0843056	DNAJA1, DNAJB13, DNAJB4	1023	9	18559	6.04725	1	0.935104	77.4519
INTERPRO	IPR018253:DnaJ domain, conserved site	3	0.2849	0.442488	DNAJA1, DNAJB13, DNAJB4	1023	27	18559	2.01575	1	0.999741	99.9949
INTERPRO	IPR001623:DnaJ domain	4	0.379867	0.538263	DNAJA1, DNAJB13, DNAJB4, GAK	1023	51	18559	1.42288	1	0.999941	99.9998
Annotation Cluster 48	Enrichment Score: 0.6452488910405203
Category	Term	Count	%	PValue	Genes	List Total	Pop Hits	Pop Total	Fold Enrichment	Bonferroni	Benjamini	FDR
GOTERM_MF_DIRECT	GO:0047144~2-acylglycerol-3-phosphate O-acyltransferase activity	3	0.2849	0.0894736	MBOAT1, LPCAT2, LPCAT3	963	9	16881	5.8432	1	0.906319	77.5105
GOTERM_BP_DIRECT	GO:0008654~phospholipid biosynthetic process	5	0.474834	0.190964	CEPT1, SH3GLB1, HEXB, MBOAT1, LPCAT3	956	40	16792	2.19561	1	0.980875	97.9979
UP_KEYWORDS	Phospholipid biosynthesis	5	0.474834	0.194884	CEPT1, MBOAT1, PTPMT1, LPCAT2, LPCAT3	1049	45	20581	2.17996	1	0.598893	95.4782
UP_KEYWORDS	Phospholipid metabolism	5	0.474834	0.238324	CEPT1, MBOAT1, PTPMT1, LPCAT2, LPCAT3	1049	49	20581	2.002	1	0.657262	97.9524
GOTERM_MF_DIRECT	GO:0003841~1-acylglycerol-3-phosphate O-acyltransferase activity	3	0.2849	0.295463	MBOAT1, LPCAT2, LPCAT3	963	19	16881	2.76783	1	0.988008	99.6209
KEGG_PATHWAY	hsa00564:Glycerophospholipid metabolism	7	0.664767	0.57334	GPD1L, GPD2, CEPT1, MBOAT1, DGKI, LPCAT2, LPCAT3	441	95	6879	1.14937	1	0.909543	99.9986
Annotation Cluster 49	Enrichment Score: 0.634946143211096
Category	Term	Count	%	PValue	Genes	List Total	Pop Hits	Pop Total	Fold Enrichment	Bonferroni	Benjamini	FDR
GOTERM_BP_DIRECT	GO:0048146~positive regulation of fibroblast proliferation	6	0.569801	0.191752	WNT5A, ZMIZ1, PDGFRA, PDGFRB, PDGFD, CD74	956	54	16792	1.95165	1	0.980846	98.0336
GOTERM_MF_DIRECT	GO:0005161~platelet-derived growth factor receptor binding	3	0.2849	0.209301	PDGFRA, PDGFRB, PDGFD	963	15	16881	3.50592	1	0.977067	97.6207
GOTERM_BP_DIRECT	GO:0014068~positive regulation of phosphatidylinositol 3-kinase signaling	6	0.569801	0.310206	FGFR1, PDGFRA, PDGFRB, JAK2, PDGFD, DCN	956	65	16792	1.62137	1	0.996123	99.8945
Annotation Cluster 50	Enrichment Score: 0.6312197071606384
Category	Term	Count	%	PValue	Genes	List Total	Pop Hits	Pop Total	Fold Enrichment	Bonferroni	Benjamini	FDR
KEGG_PATHWAY	hsa05216:Thyroid cancer	5	0.474834	0.110824	NRAS, TCF7, RET, KRAS, TCF7L2	441	29	6879	2.68942	1	0.637766	78.6177
KEGG_PATHWAY	hsa05213:Endometrial cancer	6	0.569801	0.237422	NRAS, TCF7, KRAS, GSK3B, TCF7L2, APC	441	52	6879	1.79984	1	0.766093	97.1553
KEGG_PATHWAY	hsa05221:Acute myeloid leukemia	5	0.474834	0.485495	JUP, NRAS, TCF7, KRAS, TCF7L2	441	56	6879	1.39274	1	0.895066	99.9838
Annotation Cluster 51	Enrichment Score: 0.6108571583354758
Category	Term	Count	%	PValue	Genes	List Total	Pop Hits	Pop Total	Fold Enrichment	Bonferroni	Benjamini	FDR
GOTERM_BP_DIRECT	GO:0090630~activation of GTPase activity	10	0.949668	0.0349253	WNT5A, RALGAPA1, RABGAP1, TSC1, TBC1D12, TBC1D14, SIPA1L1, TBC1D5, RHOG, SCRIB	956	79	16792	2.2234	1	0.76179	48.1127
GOTERM_MF_DIRECT	GO:0017137~Rab GTPase binding	11	1.04463	0.233923	DENND5A, RABGAP1, DNM1L, PDE6D, TBC1D12, AP1G1, TBC1D14, RAC1, TBC1D5, NDRG1, ANKFY1	963	134	16881	1.439	1	0.981353	98.5621
INTERPRO	IPR000195:Rab-GTPase-TBC domain	5	0.474834	0.384708	TBC1D23, RABGAP1, TBC1D12, TBC1D14, TBC1D5	1023	57	18559	1.59138	1	0.999469	99.9729
GOTERM_BP_DIRECT	GO:0031338~regulation of vesicle fusion	4	0.379867	0.445632	RABGAP1, TBC1D12, TBC1D14, TBC1D5	956	43	16792	1.63394	1	0.999407	99.9981
GOTERM_BP_DIRECT	GO:1902017~regulation of cilium assembly	3	0.2849	0.630078	RABGAP1, TBC1D14, TBC1D5	956	37	16792	1.42418	1	0.999969	100
Annotation Cluster 52	Enrichment Score: 0.608360707454852
Category	Term	Count	%	PValue	Genes	List Total	Pop Hits	Pop Total	Fold Enrichment	Bonferroni	Benjamini	FDR
REACTOME_PATHWAY	R-HSA-400042:R-HSA-400042	6	0.569801	0.0225577	GNAI2, GNAI1, GNB4, ADRA2C, GNG12, CACNA2D2	538	28	9075	3.61458	1	0.507025	29.4441
KEGG_PATHWAY	hsa04540:Gap junction	11	1.04463	0.0533613	NRAS, DRD1, KRAS, GNAI2, GNAQ, GNAI1, PDGFRA, PDGFRB, PDGFD, LPAR1, PLCB2	441	88	6879	1.94983	1	0.503332	51.3337
REACTOME_PATHWAY	R-HSA-4086398:R-HSA-4086398	8	0.759734	0.0673432	MAP3K7, WNT5A, TCF7, GNB4, GNG12, TNRC6B, PLCB2, TCF7L2	538	61	9075	2.2122	1	0.732287	65.5517
GOTERM_MF_DIRECT	GO:0019001~guanyl nucleotide binding	3	0.2849	0.0894736	GNAI2, GNAQ, GNAI1	963	9	16881	5.8432	1	0.906319	77.5105
UP_KEYWORDS	ADP-ribosylation	7	0.664767	0.100591	GNAI2, GNAQ, GNAI1, GSK3B, RAC1, GAPDH, RHOG	1049	63	20581	2.17996	1	0.448833	78.0043
KEGG_PATHWAY	hsa04924:Renin secretion	8	0.759734	0.11271	AGTR1, GNAI2, GNAQ, CALML3, GNAI1, PDE3B, PDE3A, PLCB2	441	64	6879	1.94983	1	0.632674	79.2054
REACTOME_PATHWAY	R-HSA-456926:R-HSA-456926	5	0.474834	0.11797	F2RL2, F2RL3, GNAQ, GNB4, GNG12	538	32	9075	2.63563	1	0.813129	85.3224
KEGG_PATHWAY	hsa04062:Chemokine signaling pathway	17	1.61443	0.137879	GNAI2, GNAI1, HCK, PREX1, CX3CL1, GNG12, CCL17, CCR9, NRAS, KRAS, GSK3B, RAC1, RAP1A, JAK2, GNB4, PLCB2, CRK	441	186	6879	1.42568	1	0.668608	85.7498
REACTOME_PATHWAY	R-HSA-392170:R-HSA-392170	4	0.379867	0.138015	GNAI2, GNAI1, GNB4, GNG12	538	22	9075	3.06691	1	0.839104	89.6712
KEGG_PATHWAY	hsa04921:Oxytocin signaling pathway	14	1.32953	0.162298	GNAI2, GNAI1, MYLK4, CACNG4, PPP1CB, CACNA2D2, CACNA2D4, NRAS, KRAS, GNAQ, CALML3, NFATC2, NFATC3, PLCB2	441	150	6879	1.45587	1	0.7132	90.229
KEGG_PATHWAY	hsa04725:Cholinergic synapse	11	1.04463	0.171436	NRAS, KRAS, GNAI2, GNAQ, GNAI1, BCL2, SLC18A3, GNB4, JAK2, GNG12, PLCB2	441	111	6879	1.54581	1	0.725366	91.5398
KEGG_PATHWAY	hsa04971:Gastric acid secretion	8	0.759734	0.184142	GNAI2, CCKBR, GNAQ, CALML3, GNAI1, MYLK4, CA2, PLCB2	441	73	6879	1.70944	1	0.7356	93.0939
KEGG_PATHWAY	hsa04728:Dopaminergic synapse	12	1.1396	0.194936	DRD1, GNAI2, KIF5B, GNAQ, CALML3, GNAI1, GSK3B, GNB4, ARNTL, GNG12, PLCB2, PPP1CB	441	128	6879	1.46237	1	0.733055	94.2021
INTERPRO	IPR001019:Guanine nucleotide binding protein (G-protein), alpha subunit	3	0.2849	0.219216	GNAI2, GNAQ, GNAI1	1023	16	18559	3.40158	1	0.993288	98.4779
INTERPRO	IPR011025:G protein alpha subunit, helical insertion	3	0.2849	0.219216	GNAI2, GNAQ, GNAI1	1023	16	18559	3.40158	1	0.993288	98.4779
REACTOME_PATHWAY	R-HSA-202040:R-HSA-202040	4	0.379867	0.228387	GNAI2, GNAI1, GNB4, GNG12	538	28	9075	2.40972	1	0.916315	98.0999
KEGG_PATHWAY	hsa04071:Sphingolipid signaling pathway	11	1.04463	0.237242	NRAS, TNFRSF1A, KRAS, GNAI2, GNAQ, GNAI1, BCL2, RAC1, CERS5, PLCB2, SMPD2	441	120	6879	1.42988	1	0.772633	97.1464
REACTOME_PATHWAY	R-HSA-112043:R-HSA-112043	3	0.2849	0.243907	GNAI2, GNAI1, PLCB2	538	16	9075	3.16276	1	0.926513	98.6072
KEGG_PATHWAY	hsa04720:Long-term potentiation	7	0.664767	0.245345	NRAS, KRAS, GNAQ, CALML3, RAP1A, PLCB2, PPP1CB	441	66	6879	1.6544	1	0.765613	97.5199
KEGG_PATHWAY	hsa04915:Estrogen signaling pathway	9	0.854701	0.298821	HSP90AB1, NRAS, KRAS, GNAI2, GNAQ, CALML3, GNAI1, PLCB2, MMP2	441	99	6879	1.41806	1	0.81158	99.0553
REACTOME_PATHWAY	R-HSA-418597:R-HSA-418597	5	0.474834	0.302127	GNAI2, GNAI1, GNB4, ADRA2C, GNG12	538	47	9075	1.79447	1	0.956386	99.5908
GOTERM_MF_DIRECT	GO:0031683~G-protein beta/gamma-subunit complex binding	3	0.2849	0.316936	GNAI2, GNAQ, GNAI1	963	20	16881	2.62944	1	0.989369	99.7684
REACTOME_PATHWAY	R-HSA-418217:R-HSA-418217	3	0.2849	0.333404	GNB4, GNG12, PLCB2	538	20	9075	2.5302	1	0.964698	99.797
KEGG_PATHWAY	hsa04730:Long-term depression	6	0.569801	0.338167	NRAS, KRAS, GNAI2, GNAQ, GNAI1, PLCB2	441	60	6879	1.55986	1	0.832054	99.5575
KEGG_PATHWAY	hsa05142:Chagas disease (American trypanosomiasis)	9	0.854701	0.34734	TNFRSF1A, GNAI2, GNAQ, GNAI1, TGFBR2, IL1B, SMAD2, FAS, PLCB2	441	104	6879	1.34988	1	0.837189	99.6316
REACTOME_PATHWAY	R-HSA-500657:R-HSA-500657	3	0.2849	0.355408	GNB4, GNG12, PLCB2	538	21	9075	2.40972	1	0.970061	99.8785
KEGG_PATHWAY	hsa05032:Morphine addiction	8	0.759734	0.363613	DRD1, GNAI2, GNAI1, PDE4A, PDE3B, GNB4, PDE3A, GNG12	441	91	6879	1.37131	1	0.844858	99.7356
REACTOME_PATHWAY	R-HSA-428930:R-HSA-428930	3	0.2849	0.398576	GNAQ, GNB4, GNG12	538	23	9075	2.20018	1	0.979001	99.9579
REACTOME_PATHWAY	R-HSA-418592:R-HSA-418592	3	0.2849	0.44035	GNAQ, GNB4, GNG12	538	25	9075	2.02416	1	0.984474	99.986
KEGG_PATHWAY	hsa04912:GnRH signaling pathway	7	0.664767	0.530444	NRAS, KRAS, GNAQ, CALML3, MAP3K1, PLCB2, MMP2	441	91	6879	1.1999	1	0.905183	99.9951
KEGG_PATHWAY	hsa04726:Serotonergic synapse	8	0.759734	0.571701	NRAS, KRAS, GNAI2, GNAQ, GNAI1, GNB4, GNG12, PLCB2	441	111	6879	1.12423	1	0.910857	99.9985
KEGG_PATHWAY	hsa04713:Circadian entrainment	7	0.664767	0.57334	GNAI2, GNAQ, CALML3, GNAI1, GNB4, GNG12, PLCB2	441	95	6879	1.14937	1	0.909543	99.9986
KEGG_PATHWAY	hsa04727:GABAergic synapse	6	0.569801	0.641499	GNAI2, TRAK2, GNAI1, GNB4, SLC38A1, GNG12	441	85	6879	1.10108	1	0.925249	99.9999
KEGG_PATHWAY	hsa05034:Alcoholism	11	1.04463	0.70426	NRAS, DRD1, HDAC3, KRAS, GNAI2, ADORA2B, CALML3, GNAI1, GNB4, GNG12, PPP1CB	441	177	6879	0.969407	1	0.938614	100
KEGG_PATHWAY	hsa04724:Glutamatergic synapse	7	0.664767	0.746071	GNAI2, GNAQ, GNAI1, GNB4, SLC38A1, GNG12, PLCB2	441	114	6879	0.957811	1	0.94707	100
KEGG_PATHWAY	hsa04723:Retrograde endocannabinoid signaling	6	0.569801	0.783082	GNAI2, GNAQ, GNAI1, GNB4, GNG12, PLCB2	441	101	6879	0.926652	1	0.952946	100
REACTOME_PATHWAY	R-HSA-418594:R-HSA-418594	11	1.04463	0.923663	CCR9, AGTR2, GNAI2, GNAI1, OPRK1, NPY2R, ANXA1, GNB4, ADRA2C, LPAR1, GNG12	538	246	9075	0.754261	1	0.999994	100
Annotation Cluster 53	Enrichment Score: 0.5906111270576353
Category	Term	Count	%	PValue	Genes	List Total	Pop Hits	Pop Total	Fold Enrichment	Bonferroni	Benjamini	FDR
INTERPRO	IPR013098:Immunoglobulin I-set	14	1.32953	0.047431	FGFR1, PXDN, PTPRD, ADAMTSL3, NFASC, PTPRS, MXRA5, ROBO1, PDGFRA, CNTN1, PDGFRB, ROBO3, NEGR1, BOC	1023	141	18559	1.80131	1	0.853469	56.0369
INTERPRO	IPR003598:Immunoglobulin subtype 2	21	1.9943	0.0605725	FGFR1, WFIKKN1, PTPRD, PXDN, ADAMTSL3, NFASC, CD276, PTPRS, MXRA5, ROBO1, PDGFRA, CNTN1, PDGFRB, MFAP3, ROBO3, JAM2, VSIG4, BOC, NEGR1, IL1RAPL1, CSF1R	1023	250	18559	1.52391	1	0.896042	65.2422
UP_KEYWORDS	Immunoglobulin domain	30	2.849	0.435049	FGFR1, WFIKKN1, PXDN, VPREB3, IL6ST, PDCD1, CD47, ROBO1, SEMA3D, ROBO3, BOC, NEGR1, IL1RAPL1, CSF1R, VSTM4, PTPRD, VSTM2A, CD276, NFASC, PTPRS, MMP23B, VSTM2L, PDGFRA, MILR1, CNTN1, PDGFRB, PTGFRN, MFAP3, JAM2, VSIG4	1049	546	20581	1.078	1	0.82034	99.9713
INTERPRO	IPR003599:Immunoglobulin subtype	29	2.75404	0.48295	FGFR1, WFIKKN1, PXDN, VPREB3, ADAMTSL3, PDCD1, ROBO1, SEMA3D, ROBO3, BOC, NEGR1, IL1RAPL1, CSF1R, VSTM4, PTPRD, VSTM2A, CD276, NFASC, PTPRS, MXRA5, MMP23B, VSTM2L, PDGFRA, CNTN1, PDGFRB, PTGFRN, MFAP3, JAM2, VSIG4	1023	497	18559	1.05857	1	0.999863	99.9986
INTERPRO	IPR013783:Immunoglobulin-like fold	54	5.12821	0.484838	PXDN, IL6ST, F13A1, PDCD1, CD47, ROBO1, SEMA3D, COL12A1, ROBO3, RBPJL, NEGR1, BOC, FNDC3B, CSF2RA, PTPRS, PDGFRA, CNTN1, PDGFRB, PTGFRN, MFAP3, JAM2, VSIG4, FGFR1, WFIKKN1, PKHD1, ADAMTSL3, VPREB3, ABI3BP, EPHB1, EPHB2, COL7A1, TNR, FNDC1, COL6A3, NFAT5, NFATC2, PLXND1, NFATC3, IL1RAPL1, CSF1R, VSTM4, PTPRD, VSTM2A, CD276, NFASC, MXRA5, GBE1, EBF3, MMP23B, EBF2, EBF1, VSTM2L, MILR1, RBPJ	1023	951	18559	1.03013	1	0.99985	99.9987
INTERPRO	IPR007110:Immunoglobulin-like domain	32	3.03894	0.977144	FGFR1, WFIKKN1, PXDN, IL6ST, VPREB3, ADAMTSL3, PDCD1, CD47, ROBO1, SEMA3D, ROBO3, BOC, NEGR1, IL1RAPL1, CSF1R, VSTM4, PTPRD, VSTM2A, CD276, NFASC, PTPRS, MXRA5, MMP23B, VSTM2L, PDGFRA, MILR1, CNTN1, PDGFRB, PTGFRN, MFAP3, JAM2, VSIG4	1023	771	18559	0.752965	1	1	100
Annotation Cluster 54	Enrichment Score: 0.5793441372438377
Category	Term	Count	%	PValue	Genes	List Total	Pop Hits	Pop Total	Fold Enrichment	Bonferroni	Benjamini	FDR
INTERPRO	IPR000538:Link	4	0.379867	0.0461201	LYVE1, CD44, STAB1, SUSD5	1023	15	18559	4.8378	1	0.851855	55.0024
GOTERM_MF_DIRECT	GO:0005540~hyaluronic acid binding	4	0.379867	0.1404	LYVE1, CD44, STAB1, SUSD5	963	23	16881	3.04863	1	0.951617	91.0036
INTERPRO	IPR016187:C-type lectin fold	10	0.949668	0.164184	LYVE1, COL4A1, CD44, ATRNL1, STAB1, MRC2, ATRN, PKD1, SUSD5, PKD1L2	1023	112	18559	1.6198	1	0.982585	95.1838
INTERPRO	IPR016186:C-type lectin-like	9	0.854701	0.214073	LYVE1, CD44, ATRNL1, STAB1, MRC2, ATRN, PKD1, SUSD5, PKD1L2	1023	104	18559	1.56996	1	0.992762	98.2992
GOTERM_MF_DIRECT	GO:0030246~carbohydrate binding	11	1.04463	0.685639	GALNT10, GBE1, SVEP1, ATRNL1, SI, MRC2, ATRN, GALNTL6, CNTN1, PKD1, PKD1L2	963	196	16881	0.983804	1	0.99969	100
INTERPRO	IPR001304:C-type lectin	5	0.474834	0.729311	ATRNL1, MRC2, ATRN, PKD1, PKD1L2	1023	89	18559	1.0192	1	0.999999	100
UP_KEYWORDS	Lectin	8	0.759734	0.773451	GALNT10, SVEP1, ATRNL1, MRC2, ATRN, GALNTL6, PKD1, PKD1L2	1049	171	20581	0.917878	1	0.957441	100
Annotation Cluster 55	Enrichment Score: 0.5774288577993383
Category	Term	Count	%	PValue	Genes	List Total	Pop Hits	Pop Total	Fold Enrichment	Bonferroni	Benjamini	FDR
KEGG_PATHWAY	hsa04610:Complement and coagulation cascades	9	0.854701	0.0719164	C7, F5, MASP1, F13A1, CFH, SERPINA1, F7, SERPIND1, PROS1	441	69	6879	2.03461	1	0.550703	62.4749
REACTOME_PATHWAY	R-HSA-977606:R-HSA-977606	3	0.2849	0.499872	C7, CFH, PROS1	538	28	9075	1.80729	1	0.989844	99.9975
GOTERM_BP_DIRECT	GO:0030449~regulation of complement activation	3	0.2849	0.51526	C7, CFH, PROS1	956	30	16792	1.75649	1	0.999754	99.9998
Annotation Cluster 56	Enrichment Score: 0.565036107705473
Category	Term	Count	%	PValue	Genes	List Total	Pop Hits	Pop Total	Fold Enrichment	Bonferroni	Benjamini	FDR
KEGG_PATHWAY	hsa04022:cGMP-PKG signaling pathway	16	1.51947	0.079723	GNAI2, GNAI1, MYLK4, PDE3B, PDE3A, PPP1CB, EDNRB, AGTR1, GNAQ, CALML3, PLN, PDE5A, ADRA2C, NFATC2, PLCB2, NFATC3	441	158	6879	1.57961	1	0.575298	66.4151
KEGG_PATHWAY	hsa04924:Renin secretion	8	0.759734	0.11271	AGTR1, GNAI2, GNAQ, CALML3, GNAI1, PDE3B, PDE3A, PLCB2	441	64	6879	1.94983	1	0.632674	79.2054
KEGG_PATHWAY	hsa04261:Adrenergic signaling in cardiomyocytes	13	1.23457	0.171598	GNAI2, GNAI1, CACNG4, PPP1CB, CACNA2D2, CACNA2D4, AGTR1, AGTR2, GNAQ, CALML3, PLN, BCL2, PLCB2	441	138	6879	1.46944	1	0.71672	91.5615
KEGG_PATHWAY	hsa05032:Morphine addiction	8	0.759734	0.363613	DRD1, GNAI2, GNAI1, PDE4A, PDE3B, GNB4, PDE3A, GNG12	441	91	6879	1.37131	1	0.844858	99.7356
KEGG_PATHWAY	hsa04024:cAMP signaling pathway	11	1.04463	0.823532	DRD1, GNAI2, CALML3, GNAI1, PDE4A, PLN, RAC1, PDE3B, RAP1A, PDE3A, PPP1CB	441	198	6879	0.866591	1	0.96472	100
KEGG_PATHWAY	hsa04923:Regulation of lipolysis in adipocytes	3	0.2849	0.881876	GNAI2, GNAI1, PDE3B	441	56	6879	0.835641	1	0.977429	100
Annotation Cluster 57	Enrichment Score: 0.5424843405681524
Category	Term	Count	%	PValue	Genes	List Total	Pop Hits	Pop Total	Fold Enrichment	Bonferroni	Benjamini	FDR
GOTERM_BP_DIRECT	GO:0007173~epidermal growth factor receptor signaling pathway	7	0.664767	0.0972748	EPS15, NRAS, CBLB, KRAS, EPS8, TGFA, IQGAP1	956	56	16792	2.19561	1	0.92141	84.8732
KEGG_PATHWAY	hsa05211:Renal cell carcinoma	7	0.664767	0.245345	NRAS, KRAS, PAK2, RAC1, TGFA, RAP1A, CRK	441	66	6879	1.6544	1	0.765613	97.5199
KEGG_PATHWAY	hsa04012:ErbB signaling pathway	8	0.759734	0.321275	NRAS, CBLB, CDKN1B, KRAS, PAK2, GSK3B, TGFA, CRK	441	87	6879	1.43436	1	0.828015	99.3839
KEGG_PATHWAY	hsa05223:Non-small cell lung cancer	3	0.2849	0.881876	NRAS, KRAS, TGFA	441	56	6879	0.835641	1	0.977429	100
Annotation Cluster 58	Enrichment Score: 0.5368980074061149
Category	Term	Count	%	PValue	Genes	List Total	Pop Hits	Pop Total	Fold Enrichment	Bonferroni	Benjamini	FDR
REACTOME_PATHWAY	R-HSA-114604:R-HSA-114604	7	0.664767	0.111819	IL5, RAC1, COL1A2, JAK2, COL1A1, RHOG, CSF2RA	538	56	9075	2.1085	1	0.806224	83.6771
REACTOME_PATHWAY	R-HSA-392451:R-HSA-392451	5	0.474834	0.315737	IL5, GNB4, JAK2, GNG12, CSF2RA	538	48	9075	1.75709	1	0.960493	99.6972
REACTOME_PATHWAY	R-HSA-512988:R-HSA-512988	3	0.2849	0.419655	IL5, JAK2, CSF2RA	538	24	9075	2.1085	1	0.981979	99.9756
REACTOME_PATHWAY	R-HSA-912526:R-HSA-912526	3	0.2849	0.48048	IL5, JAK2, CSF2RA	538	27	9075	1.87423	1	0.988343	99.9955
Annotation Cluster 59	Enrichment Score: 0.5336903862965192
Category	Term	Count	%	PValue	Genes	List Total	Pop Hits	Pop Total	Fold Enrichment	Bonferroni	Benjamini	FDR
INTERPRO	IPR001594:Zinc finger, DHHC-type, palmitoyltransferase	4	0.379867	0.183978	RFWD2, ZDHHC15, ZDHHC8, ZDHHC7	1023	27	18559	2.68767	1	0.988615	96.7888
GOTERM_MF_DIRECT	GO:0016409~palmitoyltransferase activity	3	0.2849	0.273893	ZDHHC15, ZDHHC8, ZDHHC7	963	18	16881	2.9216	1	0.985661	99.3873
GOTERM_BP_DIRECT	GO:0018345~protein palmitoylation	3	0.2849	0.316071	ZDHHC15, ZDHHC8, ZDHHC7	956	20	16792	2.63473	1	0.996431	99.9098
GOTERM_MF_DIRECT	GO:0019706~protein-cysteine S-palmitoyltransferase activity	3	0.2849	0.460371	ZDHHC15, ZDHHC8, ZDHHC7	963	27	16881	1.94773	1	0.994899	99.9946
Annotation Cluster 60	Enrichment Score: 0.5226858871263731
Category	Term	Count	%	PValue	Genes	List Total	Pop Hits	Pop Total	Fold Enrichment	Bonferroni	Benjamini	FDR
REACTOME_PATHWAY	R-HSA-77595:R-HSA-77595	4	0.379867	0.0648982	PABPN1, NCBP1, PAPOLA, CPSF2	538	16	9075	4.21701	1	0.727485	64.1451
KEGG_PATHWAY	hsa03015:mRNA surveillance pathway	9	0.854701	0.225265	PABPN1, NCBP1, PAPOLA, UPF1, SMG7, MSI1, PABPC1, CPSF2, PPP1CB	441	91	6879	1.54272	1	0.766688	96.4985
GOTERM_BP_DIRECT	GO:0006369~termination of RNA polymerase II transcription	6	0.569801	0.298922	PABPN1, NCBP1, PAPOLA, POLDIP3, CPSF2, SETX	956	64	16792	1.64671	1	0.995265	99.8576
GOTERM_BP_DIRECT	GO:0031124~mRNA 3'-end processing	5	0.474834	0.316603	PABPN1, NCBP1, PAPOLA, POLDIP3, CPSF2	956	50	16792	1.75649	1	0.996393	99.9111
REACTOME_PATHWAY	R-HSA-72187:R-HSA-72187	5	0.474834	0.41142	PABPN1, NCBP1, PAPOLA, POLDIP3, CPSF2	538	55	9075	1.53346	1	0.981467	99.9697
REACTOME_PATHWAY	R-HSA-109688:R-HSA-109688	5	0.474834	0.529352	PABPN1, NCBP1, PAPOLA, POLDIP3, CPSF2	538	64	9075	1.31781	1	0.991667	99.999
REACTOME_PATHWAY	R-HSA-72163:R-HSA-72163	10	0.949668	0.728065	PABPN1, NCBP1, PAPOLA, CHERP, HNRNPK, SRRM2, RBM5, CWC22, HNRNPR, CPSF2	538	177	9075	0.952996	1	0.998856	100
Annotation Cluster 61	Enrichment Score: 0.5216985583656777
Category	Term	Count	%	PValue	Genes	List Total	Pop Hits	Pop Total	Fold Enrichment	Bonferroni	Benjamini	FDR
REACTOME_PATHWAY	R-HSA-1368108:R-HSA-1368108	6	0.569801	0.108169	HDAC3, CRTC1, NCOA6, F7, ARNTL, MED1	538	43	9075	2.35368	1	0.806596	82.6211
REACTOME_PATHWAY	R-HSA-1368082:R-HSA-1368082	4	0.379867	0.212545	HDAC3, NCOA6, ARNTL, MED1	538	27	9075	2.49897	1	0.909735	97.4076
REACTOME_PATHWAY	R-HSA-400253:R-HSA-400253	5	0.474834	0.329398	HDAC3, NCOA6, ARNTL, PPP1CB, MED1	538	49	9075	1.72123	1	0.964201	99.7775
REACTOME_PATHWAY	R-HSA-400206:R-HSA-400206	3	0.2849	0.333404	HDAC3, NCOA6, MED1	538	20	9075	2.5302	1	0.964698	99.797
GOTERM_BP_DIRECT	GO:0044255~cellular lipid metabolic process	4	0.379867	0.414993	GPD2, HDAC3, NCOA6, MED1	956	41	16792	1.71364	1	0.99912	99.995
REACTOME_PATHWAY	R-HSA-2151201:R-HSA-2151201	3	0.2849	0.707173	HDAC3, NCOA6, MED1	538	41	9075	1.23425	1	0.99859	100
Annotation Cluster 62	Enrichment Score: 0.4861319703019981
Category	Term	Count	%	PValue	Genes	List Total	Pop Hits	Pop Total	Fold Enrichment	Bonferroni	Benjamini	FDR
GOTERM_MF_DIRECT	GO:0005031~tumor necrosis factor-activated receptor activity	4	0.379867	0.154056	TNFRSF6B, TNFRSF1A, TNFRSF1B, FAS	963	24	16881	2.9216	1	0.962641	93.0281
INTERPRO	IPR001368:TNFR/NGFR cysteine-rich region	4	0.379867	0.156419	TNFRSF6B, TNFRSF1A, TNFRSF1B, FAS	1023	25	18559	2.90268	1	0.98063	94.3685
GOTERM_BP_DIRECT	GO:0043410~positive regulation of MAPK cascade	8	0.759734	0.176874	TNFRSF6B, FGFR1, TNFRSF1B, PSAP, SOX2, FAS, LPAR1, GPR37L1	956	81	16792	1.7348	1	0.976393	97.2466
REACTOME_PATHWAY	R-HSA-5669034:R-HSA-5669034	3	0.2849	0.44035	TNFRSF6B, TNFRSF1A, TNFRSF1B	538	25	9075	2.02416	1	0.984474	99.986
GOTERM_BP_DIRECT	GO:0033209~tumor necrosis factor-mediated signaling pathway	8	0.759734	0.509978	TNFRSF6B, PSMA1, TNFRSF1A, PSMB4, TNFRSF1B, PSMA3, JAK2, FAS	956	118	16792	1.19084	1	0.999735	99.9998
KEGG_PATHWAY	hsa04668:TNF signaling pathway	8	0.759734	0.532017	MAP3K7, TNFRSF1A, TNFRSF1B, DNM1L, IL1B, JAG1, FAS, CX3CL1	441	107	6879	1.16625	1	0.903582	99.9953
GOTERM_BP_DIRECT	GO:0097190~apoptotic signaling pathway	4	0.379867	0.776545	TNFRSF6B, BAK1, TNFRSF1B, FAS	956	71	16792	0.989569	1	0.999999	100
Annotation Cluster 63	Enrichment Score: 0.4808862997371441
Category	Term	Count	%	PValue	Genes	List Total	Pop Hits	Pop Total	Fold Enrichment	Bonferroni	Benjamini	FDR
GOTERM_MF_DIRECT	GO:0043565~sequence-specific DNA binding	44	4.17854	0.00862642	ELF3, SOX2, TP63, PRRX2, POU1F1, TCF7L2, DRGX, BSX, HOXA3, FLI1, BCL2, FOXF1, LHX5, BCL6, MKX, NFIL3, TCF7, LMX1B, MTA3, FOXN2, ARNTL, NLRP3, SNAI2, USF1, UBP1, DLX3, NR1I3, FOXI3, PKNOX1, HNF4A, HOXB7, MEOX2, DMTF1, TRPS1, FOXG1, MNX1, TFAP2B, ZNF711, HIVEP2, HIVEP1, NFE2L2, RBPJ, GOLGB1, NR5A1	963	518	16881	1.489	0.999898	0.506929	12.8831
GOTERM_MF_DIRECT	GO:0003700~transcription factor activity, sequence-specific DNA binding	64	6.07787	0.138005	CNOT8, ELF3, TBX22, YBX3, HOXD13, TP63, PRRX2, ZEB1, CBFA2T2, ZNF207, FUBP1, BSX, FLI1, PCGF6, NFIL3, RBPJL, NFX1, SNAPC5, RAX, TBX10, MTA3, ZFX, ZHX1, FOXN2, ARNTL, PA2G4, HNF4A, MNX1, TFAP2B, ZNF711, NFE2L2, WNT5A, SOX2, TFEB, POU1F1, TCF7L2, TCF20, HOXA3, NFAT5, BCL6, NFATC2, NFATC3, LMX1B, AFF4, NEUROG1, SMAD2, UBP1, GAS7, DLX3, NR1I3, PKNOX1, HOXB7, MEOX2, DMTF1, TRPS1, BNC1, HIVEP2, RBPJ, N…	963	961	16881	1.16742	1	0.951689	90.5962
UP_KEYWORDS	Nucleus	279	26.4957	0.227572	HMGN3, PPP1R26, FAM110C, HOXD13, H1FX, CIAPIN1, BSX, FLI1, PICALM, RPLP0, FOXF1, TRAK1, INTS6, CDCA4, POLK, MAGI3, RCOR1, ZHX1, RAD9A, MED14, BCL2L13, MYO18B, DCLRE1B, MED15, HNF4A, BAZ1B, FOXG1, CMIP, PIAS2, VGLL4, PIAS1, KAZN, CPSF3L, RAD21L1, GNAI1, CRTC1, CDC34, TCF20, BRIX1, LHX5, AHNAK2, PABPC1, IQSEC1, SPOP, DNMT3A, TCF7, MKI67, MAML2, SRA1, YTHDC1, EN1, SMAD2, CDC26, UBP1, CSRP3, USF1, SY…	1049	5244	20581	1.04384	1	0.650299	97.4985
UP_KEYWORDS	Transcription regulation	121	11.491	0.471888	CNOT8, HOXD13, MAP3K7, BSX, FLI1, FOXF1, RCOR1, ZHX1, FOXN2, MED14, ARID1A, ARNTL, PA2G4, BAZ1B, MED15, HNF4A, FOXG1, MNX1, TFAP2B, PIAS2, VGLL4, PIAS1, NFE2L2, DNTTIP1, FGFR1, MEAF6, TSHZ2, CRTC1, SOX2, TFEB, TRRAP, SOX8, TCF20, HOXA3, HNRNPK, SNF8, LHX5, TCF7, MAML2, SRA1, NEUROG1, SMAD2, MED13L, UBP1, USF1, CSRP3, ARID3C, HDAC3, NR1I3, FOXI3, HOXB7, EBF3, DMTF1, TRPS1, EBF2, EBF1, CPNE1, HIVEP…	1049	2332	20581	1.018	1	0.837218	99.989
UP_KEYWORDS	Transcription	121	11.491	0.597577	CNOT8, HOXD13, MAP3K7, BSX, FLI1, FOXF1, RCOR1, ZHX1, FOXN2, MED14, ARID1A, ARNTL, PA2G4, BAZ1B, MED15, HNF4A, FOXG1, MNX1, TFAP2B, PIAS2, VGLL4, PIAS1, NFE2L2, DNTTIP1, FGFR1, MEAF6, TSHZ2, CRTC1, SOX2, TFEB, TRRAP, SOX8, TCF20, HOXA3, HNRNPK, SNF8, LHX5, TCF7, MAML2, SRA1, NEUROG1, SMAD2, MED13L, UBP1, USF1, CSRP3, ARID3C, HDAC3, NR1I3, FOXI3, HOXB7, EBF3, DMTF1, TRPS1, EBF2, EBF1, CPNE1, HIVEP…	1049	2398	20581	0.989982	1	0.895781	99.9998
UP_KEYWORDS	DNA-binding	102	9.68661	0.655781	HMGN3, HOXD13, H1FX, MCM10, BSX, FLI1, FOXF1, POLK, MTA3, ZHX1, NEIL1, FOXN2, ARID1A, ARNTL, HNF4A, FOXG1, MNX1, TFAP2B, PIAS2, PIAS1, NFE2L2, DNTTIP1, TSHZ2, AGFG1, SOX2, TFEB, CERS5, SOX8, TCF20, HOXA3, HNRNPK, LHX5, DNMT3A, TCF7, MKI67, NEUROG1, SMAD2, EN1, UBP1, USF1, ARID3C, DLX3, NR1I3, FOXI3, HOXB7, EBF3, DMTF1, EBF2, TRPS1, EBF1, HIVEP2, HIVEP1, RBPJ, TCF12, ZFHX3, ZNF410, ELF3, TBX22, TA…	1049	2050	20581	0.976197	1	0.915206	100
GOTERM_MF_DIRECT	GO:0003677~DNA binding	83	7.88224	0.941039	HMGN3, TBX22, TAF1D, RBM5, YBX3, HOXD13, TP63, H1FX, DEK, ZEB1, RPS3, ZNF207, SETX, FLI1, FOXF1, PCGF6, LTF, NFIL3, KHDRBS1, RAX, TBX10, GEN1, RCOR1, MTA3, ZFX, ZHX1, BANP, ARID1A, LHFP, SPEN, ARNTL, PA2G4, HIPK1, HNF4A, FOXG1, ASH1L, MNX1, TFAP2B, ZNF711, PIAS2, NFE2L2, DNTTIP1, PIAS1, REV3L, TSHZ2, LCORL, RABGAP1, AGFG1, SOX2, CERS5, LIN28A, POU1F1, ARID2, SOX8, HIC2, TCF20, HNRNPK, PRDM11, NFA…	963	1674	16881	0.86915	1	1	100
GOTERM_BP_DIRECT	GO:0006351~transcription, DNA-templated	86	8.16714	0.997891	CNOT8, TBX22, YBX3, TP63, ZEB1, CBFA2T2, RPS3, MAP3K7, BSX, PCGF6, LTF, LOXL2, RBPJL, INO80D, KHDRBS1, TBX10, RCOR1, ZFX, ZHX1, FOXN2, BANP, ARID1A, SPEN, ARNTL, NLRP3, PA2G4, NCOA3, HIPK1, BAZ1B, HNF4A, ZMIZ1, FOXG1, MNX1, ZNF711, COMMD2, PIAS2, VGLL4, PIAS1, JMJD1C, NFE2L2, DNTTIP1, FGFR1, MEAF6, TSHZ2, CRTC1, TFEB, TRRAP, POU1F1, ARID2, TCF7L2, SOX8, RRAGC, DRGX, HIC2, TCF20, HOXA3, PRDM11, SN…	956	1955	16792	0.772674	1	1	100
GOTERM_BP_DIRECT	GO:0006355~regulation of transcription, DNA-templated	62	5.88794	0.998838	CNOT8, TBX22, TAF1D, YBX3, HOXD13, PRRX2, RPS3, ZNF207, FUBP1, MKX, INO80D, SNAPC5, CCNK, ZFX, ARNTL, RALGAPA1, BAZ1B, HIPK1, NCOA3, PFDN5, TFAP2B, ZNF711, COMMD2, JMJD1C, DNTTIP1, VGLL4, MEAF6, SOX2, TFEB, TRRAP, LIN28A, POU1F1, ARID2, DRGX, TCF20, HOXA3, PRDM11, NFATC2, LMX1B, SRA1, AFF4, GAS7, FZD7, DLX3, PKNOX1, MEOX2, SRFBP1, HOXB7, DMTF1, BCORL1, EBF3, EBF2, EBF1, BNC1, CPNE1, ZBTB5, HIVEP2…	956	1504	16792	0.724083	1	1	100
Annotation Cluster 64	Enrichment Score: 0.47927870584039806
Category	Term	Count	%	PValue	Genes	List Total	Pop Hits	Pop Total	Fold Enrichment	Bonferroni	Benjamini	FDR
INTERPRO	IPR023795:Protease inhibitor I4, serpin, conserved site	4	0.379867	0.272451	SERPINF1, SERPINA1, SERPIND1, SERPINH1	1023	33	18559	2.199	1	0.997388	99.5389
GOTERM_MF_DIRECT	GO:0004867~serine-type endopeptidase inhibitor activity	8	0.759734	0.31582	RECK, WFIKKN1, COL7A1, SERPINF1, COL6A3, SERPINA1, SERPIND1, SERPINH1	963	97	16881	1.44574	1	0.989704	99.7623
INTERPRO	IPR000215:Serpin family	4	0.379867	0.349022	SERPINF1, SERPINA1, SERPIND1, SERPINH1	1023	38	18559	1.90966	1	0.999183	99.9297
INTERPRO	IPR023796:Serpin domain	4	0.379867	0.349022	SERPINF1, SERPINA1, SERPIND1, SERPINH1	1023	38	18559	1.90966	1	0.999183	99.9297
GOTERM_BP_DIRECT	GO:0010951~negative regulation of endopeptidase activity	9	0.854701	0.382978	CAST, WFIKKN1, COL7A1, SERPINF1, COL6A3, SERPINA1, SERPIND1, PROS1, SERPINH1	956	121	16792	1.30648	1	0.99869	99.9865
Annotation Cluster 65	Enrichment Score: 0.47497515156342784
Category	Term	Count	%	PValue	Genes	List Total	Pop Hits	Pop Total	Fold Enrichment	Bonferroni	Benjamini	FDR
INTERPRO	IPR018247:EF-Hand 1, calcium-binding site	13	1.23457	0.276401	GPD2, GUCA1B, HPCAL4, S100A9, EPS15L1, SPARC, LPCAT2, EPS15, SMOC2, CALML3, CALN1, PLCD1, CIB2	1023	178	18559	1.32496	1	0.99732	99.5795
INTERPRO	IPR011992:EF-hand-like domain	19	1.80437	0.277875	GPD2, GUCA1B, SYNRG, HPCAL4, UTRN, S100A9, EPS15L1, FSTL1, SPARC, LPCAT2, EPS15, SMOC2, CBLB, CALML3, AIF1L, CALN1, PLCD1, CIB2, PLCB2	1023	279	18559	1.23546	1	0.997253	99.5937
INTERPRO	IPR002048:EF-hand domain	14	1.32953	0.489423	GPD2, GUCA1B, HPCAL4, S100A9, EPS15L1, FSTL1, LPCAT2, EPS15, SMOC2, CALML3, AIF1L, CALN1, PLCD1, CIB2	1023	228	18559	1.11397	1	0.999857	99.9988
Annotation Cluster 66	Enrichment Score: 0.4674200905325459
Category	Term	Count	%	PValue	Genes	List Total	Pop Hits	Pop Total	Fold Enrichment	Bonferroni	Benjamini	FDR
INTERPRO	IPR000048:IQ motif, EF-hand binding site	8	0.759734	0.202627	ACAA2, MYO18B, MYH3, SCN2A, MYO1H, IQGAP1, RNF32, IQSEC1	1023	87	18559	1.66821	1	0.991298	97.828
GOTERM_MF_DIRECT	GO:0003774~motor activity	6	0.569801	0.32306	ACAA2, CGNL1, MYO18B, MYH3, DYNLT3, MYO1H	963	66	16881	1.5936	1	0.989424	99.7993
INTERPRO	IPR001609:Myosin head, motor domain	4	0.379867	0.37955	ACAA2, MYO18B, MYH3, MYO1H	1023	40	18559	1.81417	1	0.999472	99.9688
UP_KEYWORDS	Motor protein	9	0.854701	0.381945	ACAA2, MYO18B, KIF5B, STARD9, MYH3, DYNLT3, MYO1H, KIFC3, KIF13B	1049	135	20581	1.30798	1	0.784451	99.8965
UP_KEYWORDS	Myosin	4	0.379867	0.484897	ACAA2, MYO18B, MYH3, MYO1H	1049	51	20581	1.5388	1	0.844919	99.9923
Annotation Cluster 67	Enrichment Score: 0.4587332248643601
Category	Term	Count	%	PValue	Genes	List Total	Pop Hits	Pop Total	Fold Enrichment	Bonferroni	Benjamini	FDR
INTERPRO	IPR020901:Proteinase inhibitor I2, Kunitz, conserved site	3	0.2849	0.260806	WFIKKN1, COL7A1, COL6A3	1023	18	18559	3.02362	1	0.996694	99.3969
INTERPRO	IPR002223:Proteinase inhibitor I2, Kunitz metazoa	3	0.2849	0.281655	WFIKKN1, COL7A1, COL6A3	1023	19	18559	2.86449	1	0.997343	99.6283
GOTERM_MF_DIRECT	GO:0004867~serine-type endopeptidase inhibitor activity	8	0.759734	0.31582	RECK, WFIKKN1, COL7A1, SERPINF1, COL6A3, SERPINA1, SERPIND1, SERPINH1	963	97	16881	1.44574	1	0.989704	99.7623
GOTERM_BP_DIRECT	GO:0010951~negative regulation of endopeptidase activity	9	0.854701	0.382978	CAST, WFIKKN1, COL7A1, SERPINF1, COL6A3, SERPINA1, SERPIND1, PROS1, SERPINH1	956	121	16792	1.30648	1	0.99869	99.9865
UP_KEYWORDS	Protease inhibitor	8	0.759734	0.445447	RECK, CAST, WFIKKN1, COL7A1, COL6A3, SERPINA1, SERPIND1, PI16	1049	124	20581	1.26578	1	0.826267	99.978
UP_KEYWORDS	Serine protease inhibitor	6	0.569801	0.446844	RECK, WFIKKN1, COL7A1, COL6A3, SERPINA1, SERPIND1	1049	86	20581	1.36881	1	0.825659	99.9788
Annotation Cluster 68	Enrichment Score: 0.436987086170699
Category	Term	Count	%	PValue	Genes	List Total	Pop Hits	Pop Total	Fold Enrichment	Bonferroni	Benjamini	FDR
GOTERM_BP_DIRECT	GO:0070588~calcium ion transmembrane transport	14	1.32953	0.0177389	TRPM3, TRPM6, DENND5A, STIM2, CACNG4, CACNA2D2, PKD1L2, CACNA2D4, PKD2L2, SLC24A4, PKD1, NALCN, IL1RAPL1, TMCO1	956	119	16792	2.06645	1	0.611739	28.1308
GOTERM_MF_DIRECT	GO:0005262~calcium channel activity	9	0.854701	0.0449711	TRPM3, TRPM6, DENND5A, SLC24A4, PKD1, CACNG4, TMCO1, PKD1L2, PKD2L2	963	70	16881	2.25381	1	0.814271	51.9289
UP_KEYWORDS	Calcium transport	8	0.759734	0.23208	TRPM3, TRPM6, SLC24A4, STIM2, CACNG4, CACNA2D2, TMCO1, CACNA2D4	1049	98	20581	1.6016	1	0.652252	97.6991
UP_KEYWORDS	Calcium channel	6	0.569801	0.245176	TRPM3, TRPM6, CACNG4, CACNA2D2, TMCO1, CACNA2D4	1049	66	20581	1.7836	1	0.660182	98.2004
GOTERM_MF_DIRECT	GO:0005245~voltage-gated calcium channel activity	4	0.379867	0.40073	CACNG4, CACNA2D2, IL1RAPL1, CACNA2D4	963	40	16881	1.75296	1	0.992837	99.9712
KEGG_PATHWAY	hsa05412:Arrhythmogenic right ventricular cardiomyopathy (ARVC)	6	0.569801	0.428765	JUP, TCF7, CACNG4, CACNA2D2, TCF7L2, CACNA2D4	441	67	6879	1.39689	1	0.879201	99.936
GOTERM_BP_DIRECT	GO:0061337~cardiac conduction	4	0.379867	0.475612	CACNG4, KCNK1, CACNA2D2, CACNA2D4	956	45	16792	1.56132	1	0.999596	99.9993
REACTOME_PATHWAY	R-HSA-5576893:R-HSA-5576893	3	0.2849	0.48048	CACNG4, CACNA2D2, CACNA2D4	538	27	9075	1.87423	1	0.988343	99.9955
REACTOME_PATHWAY	R-HSA-5576894:R-HSA-5576894	3	0.2849	0.48048	CACNG4, CACNA2D2, CACNA2D4	538	27	9075	1.87423	1	0.988343	99.9955
REACTOME_PATHWAY	R-HSA-5576892:R-HSA-5576892	4	0.379867	0.517536	SCN2A, CACNG4, CACNA2D2, CACNA2D4	538	46	9075	1.46679	1	0.99132	99.9985
UP_KEYWORDS	Voltage-gated channel	7	0.664767	0.781497	KCNC1, SCN2A, CACNG4, CLIC2, NALCN, CACNA2D2, CACNA2D4	1049	150	20581	0.915583	1	0.959436	100
KEGG_PATHWAY	hsa05414:Dilated cardiomyopathy	4	0.379867	0.912066	PLN, CACNG4, CACNA2D2, CACNA2D4	441	84	6879	0.742792	1	0.98546	100
GOTERM_BP_DIRECT	GO:0034765~regulation of ion transmembrane transport	4	0.379867	0.955522	SCN2A, NALCN, CACNA2D2, CACNA2D4	956	111	16792	0.632968	1	1	100
KEGG_PATHWAY	hsa04260:Cardiac muscle contraction	3	0.2849	0.95771	CACNG4, CACNA2D2, CACNA2D4	441	75	6879	0.623946	1	0.993945	100
KEGG_PATHWAY	hsa05410:Hypertrophic cardiomyopathy (HCM)	3	0.2849	0.964222	CACNG4, CACNA2D2, CACNA2D4	441	78	6879	0.599948	1	0.994915	100
Annotation Cluster 69	Enrichment Score: 0.4333171036191648
Category	Term	Count	%	PValue	Genes	List Total	Pop Hits	Pop Total	Fold Enrichment	Bonferroni	Benjamini	FDR
GOTERM_MF_DIRECT	GO:0046933~proton-transporting ATP synthase activity, rotational mechanism	4	0.379867	0.0690425	ATP6V0C, ATP5E, ATP5F1, ATP5L	963	17	16881	4.12461	1	0.878579	67.9818
REACTOME_PATHWAY	R-HSA-163210:R-HSA-163210	3	0.2849	0.288818	ATP5E, ATP5F1, ATP5L	538	18	9075	2.81134	1	0.951978	99.4538
GOTERM_BP_DIRECT	GO:0042776~mitochondrial ATP synthesis coupled proton transport	3	0.2849	0.33735	ATP5E, ATP5F1, ATP5L	956	21	16792	2.50926	1	0.997368	99.9497
UP_KEYWORDS	Hydrogen ion transport	4	0.379867	0.458386	ATP6V0C, ATP5E, ATP5F1, ATP5L	1049	49	20581	1.6016	1	0.830627	99.9843
GOTERM_BP_DIRECT	GO:0006754~ATP biosynthetic process	3	0.2849	0.497038	ATP5E, ATP5F1, ATP5L	956	29	16792	1.81705	1	0.999692	99.9997
GOTERM_MF_DIRECT	GO:0022857~transmembrane transporter activity	4	0.379867	0.534549	ATP5E, SLC2A2, ATP5F1, ATP5L	963	49	16881	1.43099	1	0.997547	99.9995
GOTERM_MF_DIRECT	GO:0015078~hydrogen ion transmembrane transporter activity	3	0.2849	0.551483	ATP6V0C, ATP5F1, ATP5L	963	32	16881	1.6434	1	0.99808	99.9997
KEGG_PATHWAY	hsa00190:Oxidative phosphorylation	8	0.759734	0.755963	ATP6V0C, NDUFV3, NDUFB3, NDUFA5, ATP5E, NDUFS6, ATP5F1, ATP5L	441	133	6879	0.938264	1	0.949021	100
Annotation Cluster 70	Enrichment Score: 0.4252728632677481
Category	Term	Count	%	PValue	Genes	List Total	Pop Hits	Pop Total	Fold Enrichment	Bonferroni	Benjamini	FDR
INTERPRO	IPR013026:Tetratricopeptide repeat-containing domain	10	0.949668	0.303328	TTC1, AIPL1, TTC34, P4HA1, CABIN1, GPSM2, TTC8, TTC17, UNC45B, TTC3	1023	132	18559	1.37437	1	0.998137	99.7786
UP_KEYWORDS	TPR repeat	11	1.04463	0.34548	TTC1, AIPL1, TTC34, P4HA1, SMG7, CABIN1, GPSM2, TTC8, TTC17, UNC45B, TTC3	1049	167	20581	1.29231	1	0.755579	99.7652
INTERPRO	IPR019734:Tetratricopeptide repeat	10	0.949668	0.349845	TTC1, AIPL1, TTC34, P4HA1, CABIN1, GPSM2, TTC8, TTC17, UNC45B, TTC3	1023	138	18559	1.31462	1	0.999144	99.9312
INTERPRO	IPR011990:Tetratricopeptide-like helical	13	1.23457	0.542872	TTC1, AIPL1, TTC34, P4HA1, SMG7, CABIN1, GPSM2, TTC8, TRRAP, CLTC, TTC17, TTC3, UNC45B	1023	218	18559	1.08185	1	0.999944	99.9998
Annotation Cluster 71	Enrichment Score: 0.4193252271867862
Category	Term	Count	%	PValue	Genes	List Total	Pop Hits	Pop Total	Fold Enrichment	Bonferroni	Benjamini	FDR
REACTOME_PATHWAY	R-HSA-917937:R-HSA-917937	3	0.2849	0.221531	HMOX1, CYBRD1, SLC40A1	538	15	9075	3.37361	1	0.911611	97.8247
GOTERM_BP_DIRECT	GO:0006879~cellular iron ion homeostasis	4	0.379867	0.460712	ACO1, HMOX1, CYBRD1, SLC40A1	956	44	16792	1.5968	1	0.999486	99.9989
KEGG_PATHWAY	hsa04978:Mineral absorption	4	0.379867	0.540954	TRPM6, HMOX1, CYBRD1, SLC40A1	441	44	6879	1.41806	1	0.904111	99.9964
Annotation Cluster 72	Enrichment Score: 0.41903250764980593
Category	Term	Count	%	PValue	Genes	List Total	Pop Hits	Pop Total	Fold Enrichment	Bonferroni	Benjamini	FDR
REACTOME_PATHWAY	R-HSA-380972:R-HSA-380972	4	0.379867	0.228387	CAB39L, TSC1, TSC2, RRAGC	538	28	9075	2.40972	1	0.916315	98.0999
KEGG_PATHWAY	hsa04150:mTOR signaling pathway	6	0.569801	0.312421	CAB39L, TSC1, ULK2, TSC2, RPS6, RRAGC	441	58	6879	1.61365	1	0.82286	99.2696
REACTOME_PATHWAY	R-HSA-1632852:R-HSA-1632852	4	0.379867	0.775336	TSC1, TSC2, AMBRA1, RRAGC	538	68	9075	0.992237	1	0.999481	100
Annotation Cluster 73	Enrichment Score: 0.41175225409792826
Category	Term	Count	%	PValue	Genes	List Total	Pop Hits	Pop Total	Fold Enrichment	Bonferroni	Benjamini	FDR
REACTOME_PATHWAY	R-HSA-1433557:R-HSA-1433557	5	0.474834	0.173233	NRAS, KRAS, RAC1, JAK2, FER	538	37	9075	2.27946	1	0.874629	94.5409
KEGG_PATHWAY	hsa05213:Endometrial cancer	6	0.569801	0.237422	NRAS, TCF7, KRAS, GSK3B, TCF7L2, APC	441	52	6879	1.79984	1	0.766093	97.1553
KEGG_PATHWAY	hsa04662:B cell receptor signaling pathway	6	0.569801	0.454333	NRAS, KRAS, GSK3B, RAC1, NFATC2, NFATC3	441	69	6879	1.3564	1	0.888506	99.9649
KEGG_PATHWAY	hsa04917:Prolactin signaling pathway	6	0.569801	0.479582	NRAS, KRAS, SLC2A2, GSK3B, JAK2, PRL	441	71	6879	1.31819	1	0.897019	99.9812
KEGG_PATHWAY	hsa05160:Hepatitis C	5	0.474834	0.974654	NRAS, TNFRSF1A, KRAS, GSK3B, PIAS1	441	133	6879	0.586415	1	0.996519	100
Annotation Cluster 74	Enrichment Score: 0.3855824979924365
Category	Term	Count	%	PValue	Genes	List Total	Pop Hits	Pop Total	Fold Enrichment	Bonferroni	Benjamini	FDR
GOTERM_BP_DIRECT	GO:0098869~cellular oxidant detoxification	7	0.664767	0.20681	PXDN, S100A9, GSTT1, GSTZ1, CLIC2, TXNRD1, SESN2	956	70	16792	1.75649	1	0.985015	98.6102
GOTERM_MF_DIRECT	GO:0004602~glutathione peroxidase activity	3	0.2849	0.338252	GSTT1, GSTZ1, CLIC2	963	21	16881	2.50423	1	0.98957	99.8602
GOTERM_BP_DIRECT	GO:0006749~glutathione metabolic process	5	0.474834	0.395318	GGT5, NAT8, GSTT1, GSTZ1, CLIC2	956	56	16792	1.56829	1	0.998904	99.9907
INTERPRO	IPR004045:Glutathione S-transferase, N-terminal	3	0.2849	0.423339	GSTT1, GSTZ1, CLIC2	1023	26	18559	2.09328	1	0.999739	99.991
INTERPRO	IPR012336:Thioredoxin-like fold	9	0.854701	0.425627	TMX2, GSTT1, PDIA6, GSTZ1, CLIC2, FAF2, TXNRD1, SH3BGRL3, SCO2	1023	130	18559	1.25597	1	0.999697	99.9915
GOTERM_MF_DIRECT	GO:0004364~glutathione transferase activity	3	0.2849	0.600708	GSTT1, GSTZ1, CLIC2	963	35	16881	1.50254	1	0.999095	100
INTERPRO	IPR010987:Glutathione S-transferase, C-terminal-like	3	0.2849	0.66801	GSTT1, GSTZ1, CLIC2	1023	41	18559	1.32744	1	0.999996	100
Annotation Cluster 75	Enrichment Score: 0.372314839939088
Category	Term	Count	%	PValue	Genes	List Total	Pop Hits	Pop Total	Fold Enrichment	Bonferroni	Benjamini	FDR
UP_KEYWORDS	DNA damage	22	2.08927	0.256723	POLK, FZR1, GEN1, NUAK1, TAOK3, MACROD2, NEIL1, RAD9A, HERC2, MCM10, RPS3, SETX, BOD1L1, FMN2, DCLRE1B, BAZ1B, TDP1, RNF168, INO80D, GADD45A, FANCA, REV3L	1049	352	20581	1.22623	1	0.670902	98.556
GOTERM_BP_DIRECT	GO:0006281~DNA repair	15	1.4245	0.468415	POLK, FZR1, UPF1, GEN1, TAOK3, RAD9B, RAD9A, TRRAP, RPS3, BOD1L1, TDP1, NCOA6, GADD45A, FANCA, INO80D	956	235	16792	1.12116	1	0.999547	99.9991
UP_KEYWORDS	DNA repair	15	1.4245	0.635271	POLK, FZR1, GEN1, TAOK3, NEIL1, HERC2, RPS3, SETX, BOD1L1, DCLRE1B, TDP1, RNF168, FANCA, INO80D, REV3L	1049	293	20581	1.00442	1	0.907477	99.9999
Annotation Cluster 76	Enrichment Score: 0.36992678735265255
Category	Term	Count	%	PValue	Genes	List Total	Pop Hits	Pop Total	Fold Enrichment	Bonferroni	Benjamini	FDR
GOTERM_BP_DIRECT	GO:0045454~cell redox homeostasis	7	0.664767	0.273154	TMX2, LTF, PDIA6, TXNRD1, SH3BGRL3, NFE2L2, SCO2	956	77	16792	1.5968	1	0.993045	99.7228
INTERPRO	IPR012336:Thioredoxin-like fold	9	0.854701	0.425627	TMX2, GSTT1, PDIA6, GSTZ1, CLIC2, FAF2, TXNRD1, SH3BGRL3, SCO2	1023	130	18559	1.25597	1	0.999697	99.9915
INTERPRO	IPR013766:Thioredoxin domain	3	0.2849	0.66801	TMX2, PDIA6, SCO2	1023	41	18559	1.32744	1	0.999996	100
Annotation Cluster 77	Enrichment Score: 0.36131908461075485
Category	Term	Count	%	PValue	Genes	List Total	Pop Hits	Pop Total	Fold Enrichment	Bonferroni	Benjamini	FDR
REACTOME_PATHWAY	R-HSA-1433557:R-HSA-1433557	5	0.474834	0.173233	NRAS, KRAS, RAC1, JAK2, FER	538	37	9075	2.27946	1	0.874629	94.5409
KEGG_PATHWAY	hsa04660:T cell receptor signaling pathway	10	0.949668	0.188554	MAP3K7, IL4, NRAS, KRAS, IL5, PAK2, GSK3B, NFATC2, NFATC3, PDCD1	441	100	6879	1.55986	1	0.728072	93.5686
KEGG_PATHWAY	hsa05211:Renal cell carcinoma	7	0.664767	0.245345	NRAS, KRAS, PAK2, RAC1, TGFA, RAP1A, CRK	441	66	6879	1.6544	1	0.765613	97.5199
GOTERM_BP_DIRECT	GO:0038095~Fc-epsilon receptor signaling pathway	13	1.23457	0.313708	MAP3K7, PSMA1, PSMB4, NRAS, LAT2, KRAS, PAK2, MAP3K1, PSMA3, RAC1, FER, NFATC2, NFATC3	956	178	16792	1.28283	1	0.996326	99.9039
REACTOME_PATHWAY	R-HSA-5621575:R-HSA-5621575	3	0.2849	0.355408	NRAS, KRAS, PAK2	538	21	9075	2.40972	1	0.970061	99.8785
KEGG_PATHWAY	hsa04722:Neurotrophin signaling pathway	10	0.949668	0.360204	NRAS, KRAS, CALML3, BCL2, GSK3B, MAP3K1, RAC1, RAP1A, CRK, MATK	441	120	6879	1.29989	1	0.845902	99.7164
KEGG_PATHWAY	hsa04662:B cell receptor signaling pathway	6	0.569801	0.454333	NRAS, KRAS, GSK3B, RAC1, NFATC2, NFATC3	441	69	6879	1.3564	1	0.888506	99.9649
REACTOME_PATHWAY	R-HSA-2424491:R-HSA-2424491	3	0.2849	0.53723	NRAS, KRAS, RAC1	538	30	9075	1.6868	1	0.99221	99.9992
KEGG_PATHWAY	hsa04664:Fc epsilon RI signaling pathway	5	0.474834	0.640755	IL4, NRAS, KRAS, IL5, RAC1	441	68	6879	1.14696	1	0.926686	99.9999
KEGG_PATHWAY	hsa05161:Hepatitis B	9	0.854701	0.718191	NRAS, CDKN1B, KRAS, BCL2, MAP3K1, YWHAB, FAS, NFATC2, NFATC3	441	145	6879	0.968191	1	0.939505	100
KEGG_PATHWAY	hsa04370:VEGF signaling pathway	4	0.379867	0.758045	NRAS, KRAS, RAC1, NFATC2	441	61	6879	1.02286	1	0.94875	100
REACTOME_PATHWAY	R-HSA-2871796:R-HSA-2871796	5	0.474834	0.765127	NRAS, KRAS, PAK2, MAP3K1, RAC1	538	87	9075	0.969427	1	0.99938	100
KEGG_PATHWAY	hsa04650:Natural killer cell mediated cytotoxicity	5	0.474834	0.957879	NRAS, KRAS, RAC1, FAS, NFATC2	441	122	6879	0.639289	1	0.993797	100
Annotation Cluster 78	Enrichment Score: 0.35663453168521686
Category	Term	Count	%	PValue	Genes	List Total	Pop Hits	Pop Total	Fold Enrichment	Bonferroni	Benjamini	FDR
INTERPRO	IPR000651:Ras-like guanine nucleotide exchange factor, N-terminal	3	0.2849	0.343665	RAPGEF6, RASGEF1B, RALGDS	1023	22	18559	2.47387	1	0.999125	99.9192
INTERPRO	IPR001895:Guanine-nucleotide dissociation stimulator CDC25	3	0.2849	0.497715	RAPGEF6, RASGEF1B, RALGDS	1023	30	18559	1.81417	1	0.999877	99.9991
INTERPRO	IPR023578:Ras guanine nucleotide exchange factor, domain	3	0.2849	0.497715	RAPGEF6, RASGEF1B, RALGDS	1023	30	18559	1.81417	1	0.999877	99.9991
Annotation Cluster 79	Enrichment Score: 0.3516399536339193
Category	Term	Count	%	PValue	Genes	List Total	Pop Hits	Pop Total	Fold Enrichment	Bonferroni	Benjamini	FDR
REACTOME_PATHWAY	R-HSA-416482:R-HSA-416482	8	0.759734	0.169541	TIAM2, PREX1, ARHGEF6, RAC1, GNB4, GNG12, RHOG, FGD4	538	77	9075	1.75252	1	0.875894	94.1561
REACTOME_PATHWAY	R-HSA-193648:R-HSA-193648	5	0.474834	0.302127	TIAM2, PREX1, ARHGEF6, RAC1, FGD4	538	47	9075	1.79447	1	0.956386	99.5908
REACTOME_PATHWAY	R-HSA-194840:R-HSA-194840	9	0.854701	0.453237	DLC1, TIAM2, PREX1, ARHGEF6, RAC1, ARHGAP18, OPHN1, RHOG, FGD4	538	124	9075	1.22429	1	0.986331	99.9902
GOTERM_MF_DIRECT	GO:0005089~Rho guanyl-nucleotide exchange factor activity	5	0.474834	0.646143	TIAM2, PREX1, ARHGEF6, DOCK11, FGD4	963	77	16881	1.13829	1	0.9995	100
GOTERM_BP_DIRECT	GO:0035023~regulation of Rho protein signal transduction	5	0.474834	0.68366	DLC1, TIAM2, PREX1, ARHGEF6, FGD4	956	81	16792	1.08425	1	0.999991	100
INTERPRO	IPR000219:Dbl homology (DH) domain	4	0.379867	0.757186	TIAM2, PREX1, ARHGEF6, FGD4	1023	71	18559	1.02207	1	0.999999	100
Annotation Cluster 80	Enrichment Score: 0.3415856371641411
Category	Term	Count	%	PValue	Genes	List Total	Pop Hits	Pop Total	Fold Enrichment	Bonferroni	Benjamini	FDR
REACTOME_PATHWAY	R-HSA-3769402:R-HSA-3769402	5	0.474834	0.235518	TCF7, SOX2, PYGO1, TCF7L2, APC	538	42	9075	2.0081	1	0.920991	98.3513
GOTERM_BP_DIRECT	GO:1904837~beta-catenin-TCF complex assembly	4	0.379867	0.445632	TCF7, PYGO1, TRRAP, TCF7L2	956	43	16792	1.63394	1	0.999407	99.9981
REACTOME_PATHWAY	R-HSA-201722:R-HSA-201722	4	0.379867	0.899999	TCF7, PYGO1, TRRAP, TCF7L2	538	88	9075	0.766729	1	0.999984	100
Annotation Cluster 81	Enrichment Score: 0.3280339750333969
Category	Term	Count	%	PValue	Genes	List Total	Pop Hits	Pop Total	Fold Enrichment	Bonferroni	Benjamini	FDR
GOTERM_BP_DIRECT	GO:0030705~cytoskeleton-dependent intracellular transport	3	0.2849	0.273109	KIF5B, STARD9, KIF13B	956	18	16792	2.92748	1	0.993322	99.7225
UP_KEYWORDS	Motor protein	9	0.854701	0.381945	ACAA2, MYO18B, KIF5B, STARD9, MYH3, DYNLT3, MYO1H, KIFC3, KIF13B	1049	135	20581	1.30798	1	0.784451	99.8965
INTERPRO	IPR019821:Kinesin, motor region, conserved site	4	0.379867	0.394704	KIF5B, STARD9, KIFC3, KIF13B	1023	41	18559	1.76993	1	0.999559	99.9795
INTERPRO	IPR001752:Kinesin, motor domain	4	0.379867	0.454153	KIF5B, STARD9, KIFC3, KIF13B	1023	45	18559	1.6126	1	0.999795	99.9964
GOTERM_BP_DIRECT	GO:0007018~microtubule-based movement	5	0.474834	0.68366	KIF5B, STARD9, KIFC3, AP2M1, KIF13B	956	81	16792	1.08425	1	0.999991	100
GOTERM_MF_DIRECT	GO:0003777~microtubule motor activity	4	0.379867	0.841676	KIF5B, STARD9, KIFC3, KIF13B	963	80	16881	0.87648	1	0.999988	100
Annotation Cluster 82	Enrichment Score: 0.3240562705683612
Category	Term	Count	%	PValue	Genes	List Total	Pop Hits	Pop Total	Fold Enrichment	Bonferroni	Benjamini	FDR
UP_KEYWORDS	Notch signaling pathway	6	0.569801	0.116641	MAML2, CNTN1, TP63, SPEN, JAG1, RBPJ	1049	51	20581	2.30819	1	0.481979	82.9924
KEGG_PATHWAY	hsa04330:Notch signaling pathway	4	0.379867	0.600902	MAML2, JAG1, RBPJ, RBPJL	441	48	6879	1.29989	1	0.916806	99.9994
REACTOME_PATHWAY	R-HSA-2644606:R-HSA-2644606	4	0.379867	0.663999	HDAC3, MAML2, JAG1, RBPJ	538	57	9075	1.18372	1	0.997508	100
REACTOME_PATHWAY	R-HSA-2894862:R-HSA-2894862	4	0.379867	0.663999	HDAC3, MAML2, JAG1, RBPJ	538	57	9075	1.18372	1	0.997508	100
REACTOME_PATHWAY	R-HSA-2122947:R-HSA-2122947	3	0.2849	0.775766	HDAC3, MAML2, RBPJ	538	47	9075	1.07668	1	0.99946	100
Annotation Cluster 83	Enrichment Score: 0.31878493654381995
Category	Term	Count	%	PValue	Genes	List Total	Pop Hits	Pop Total	Fold Enrichment	Bonferroni	Benjamini	FDR
INTERPRO	IPR018122:Transcription factor, fork head, conserved site	4	0.379867	0.287695	FOXI3, FOXF1, FOXG1, FOXN2	1023	34	18559	2.13432	1	0.99757	99.6777
INTERPRO	IPR001766:Transcription factor, fork head	4	0.379867	0.511026	FOXI3, FOXF1, FOXG1, FOXN2	1023	49	18559	1.48096	1	0.999907	99.9994
INTERPRO	IPR011991:Winged helix-turn-helix DNA-binding domain	12	1.1396	0.75209	RAD21L1, PA2G4, FLI1, FOXI3, ELF3, PREX1, FOXF1, FOXG1, SNF8, FOXN2, H1FX, ARID2	1023	235	18559	0.926387	1	0.999999	100
Annotation Cluster 84	Enrichment Score: 0.3171350619888456
Category	Term	Count	%	PValue	Genes	List Total	Pop Hits	Pop Total	Fold Enrichment	Bonferroni	Benjamini	FDR
KEGG_PATHWAY	hsa01212:Fatty acid metabolism	5	0.474834	0.368947	ACAA2, ELOVL5, ACACA, ECHS1, FADS2	441	48	6879	1.62486	1	0.845778	99.7633
KEGG_PATHWAY	hsa00062:Fatty acid elongation	3	0.2849	0.48149	ACAA2, ELOVL5, ECHS1	441	25	6879	1.87184	1	0.895303	99.9821
UP_KEYWORDS	Fatty acid biosynthesis	4	0.379867	0.497917	ELOVL5, PTGES, ACACA, FADS2	1049	52	20581	1.5092	1	0.850696	99.9947
UP_KEYWORDS	Fatty acid metabolism	7	0.664767	0.609188	ACAA2, ELOVL5, PTGES, ACACA, ECHS1, FADS2, HPGD	1049	124	20581	1.10756	1	0.900706	99.9999
Annotation Cluster 85	Enrichment Score: 0.3162484863328178
Category	Term	Count	%	PValue	Genes	List Total	Pop Hits	Pop Total	Fold Enrichment	Bonferroni	Benjamini	FDR
GOTERM_BP_DIRECT	GO:0090305~nucleic acid phosphodiester bond hydrolysis	7	0.664767	0.253649	DCLRE1B, ENPP1, GEN1, TDP1, RAD9B, RAD9A, REV3L	956	75	16792	1.63939	1	0.991197	99.5481
UP_KEYWORDS	Exonuclease	4	0.379867	0.484897	DCLRE1B, CNOT8, TDP1, RAD9A	1049	51	20581	1.5388	1	0.844919	99.9923
UP_KEYWORDS	Nuclease	5	0.474834	0.914897	DCLRE1B, CNOT8, GEN1, TDP1, RAD9A	1049	134	20581	0.732076	1	0.99132	100
Annotation Cluster 86	Enrichment Score: 0.3119924650486084
Category	Term	Count	%	PValue	Genes	List Total	Pop Hits	Pop Total	Fold Enrichment	Bonferroni	Benjamini	FDR
REACTOME_PATHWAY	R-HSA-381676:R-HSA-381676	5	0.474834	0.235518	PRKAR1A, RAP1A, GNB4, GNG12, IQGAP1	538	42	9075	2.0081	1	0.920991	98.3513
GOTERM_BP_DIRECT	GO:0071377~cellular response to glucagon stimulus	3	0.2849	0.672375	PRKAR1A, GNB4, GNG12	956	40	16792	1.31736	1	0.999988	100
REACTOME_PATHWAY	R-HSA-432040:R-HSA-432040	3	0.2849	0.731789	PRKAR1A, GNB4, GNG12	538	43	9075	1.17684	1	0.998885	100
Annotation Cluster 87	Enrichment Score: 0.29911035710735784
Category	Term	Count	%	PValue	Genes	List Total	Pop Hits	Pop Total	Fold Enrichment	Bonferroni	Benjamini	FDR
GOTERM_BP_DIRECT	GO:0007601~visual perception	16	1.51947	0.171686	GUCA1B, AIPL1, TYR, RAX, PDE6D, LUM, ARR3, TGFBI, KRT12, MKKS, PCDH15, COL1A1, RLBP1, CRYBB3, CRYBA4, KIFC3	956	201	16792	1.3982	1	0.974825	96.9081
UP_KEYWORDS	Vision	7	0.664767	0.534967	GUCA1B, AIPL1, PDE6D, ARR3, TGFBI, MKKS, RLBP1	1049	115	20581	1.19424	1	0.868698	99.9982
GOTERM_BP_DIRECT	GO:0050896~response to stimulus	4	0.379867	0.692623	PDE6D, SLC24A4, TGFBI, RLBP1	956	62	16792	1.13322	1	0.999992	100
UP_KEYWORDS	Sensory transduction	10	0.949668	1	GUCA1B, OR52B2, AIPL1, PDE6D, SLC24A4, ARR3, TGFBI, OR1F2P, MKKS, RLBP1	1049	609	20581	0.322162	1	1	100
Annotation Cluster 88	Enrichment Score: 0.2941763063463068
Category	Term	Count	%	PValue	Genes	List Total	Pop Hits	Pop Total	Fold Enrichment	Bonferroni	Benjamini	FDR
GOTERM_MF_DIRECT	GO:0051287~NAD binding	4	0.379867	0.369312	GPD1L, UGDH, GAPDH, HPGD	963	38	16881	1.84522	1	0.990086	99.9349
INTERPRO	IPR016040:NAD(P)-binding domain	11	1.04463	0.527663	GPD1L, FAR2, SCCPDH, CBR1, PTGR1, BST1, SDR42E1, UGDH, ADH1C, GAPDH, HPGD	1023	179	18559	1.11486	1	0.999927	99.9997
UP_KEYWORDS	NAD	9	0.854701	0.672544	GPD1L, BST1, SDR42E1, UGDH, ADH1C, NADK, GAPDH, HPGD, ART1	1049	175	20581	1.00901	1	0.920609	100
Annotation Cluster 89	Enrichment Score: 0.2928011915023012
Category	Term	Count	%	PValue	Genes	List Total	Pop Hits	Pop Total	Fold Enrichment	Bonferroni	Benjamini	FDR
REACTOME_PATHWAY	R-HSA-375276:R-HSA-375276	13	1.23457	0.0208994	F2RL2, F2RL3, AGTR1, EDNRB, PROK2, AGTR2, CCKBR, PSAP, OPRK1, NPY2R, XK, NTSR1, GPR37L1	538	105	9075	2.08842	1	0.494409	27.592
KEGG_PATHWAY	hsa04080:Neuroactive ligand-receptor interaction	22	2.08927	0.23953	F2RL2, F2RL3, DRD1, TSPO, ADORA2B, CCKBR, NPY2R, OPRK1, RXFP2, LPAR1, NTSR1, PTGFR, VIPR1, SCTR, AGTR1, EDNRB, AGTR2, AVPR1B, CHRND, ADRA2C, CALCRL, PRL	441	277	6879	1.23888	1	0.762809	97.2568
UP_KEYWORDS	Transducer	38	3.60874	0.928583	F2RL2, F2RL3, GPR162, DRD1, ADORA2B, GNAI2, GNAI1, GPR149, NPY2R, OPRK1, GNG12, LPAR1, VIPR1, GPR1, GPRC5A, SCTR, AGTR1, EDNRB, GPR22, AGTR2, OR1F2P, PLCD1, ADRA2C, CALCRL, PLCB2, OR52B2, CCKBR, RXFP2, NTSR1, PTGFR, FZD7, GPR37L1, CCR9, GPR34, GNAQ, AVPR1B, GNB4, GPR12	1049	899	20581	0.829306	1	0.993281	100
UP_KEYWORDS	G-protein coupled receptor	31	2.94397	0.987275	F2RL2, F2RL3, GPR162, DRD1, ADORA2B, GPR149, NPY2R, OPRK1, LPAR1, VIPR1, GPRC5A, GPR1, SCTR, AGTR1, EDNRB, GPR22, AGTR2, OR1F2P, ADRA2C, CALCRL, OR52B2, CCKBR, RXFP2, PTGFR, NTSR1, FZD7, GPR37L1, CCR9, GPR34, AVPR1B, GPR12	1049	842	20581	0.722338	1	0.999471	100
GOTERM_BP_DIRECT	GO:0007186~G-protein coupled receptor signaling pathway	36	3.4188	0.995043	GPR162, ADORA2B, GNAI2, GNAI1, PREX1, AKAP12, GNG12, CX3CL1, LPAR1, VIPR1, GPR1, GPRC5A, SCTR, AGTR1, GPR22, AGTR2, RAC1, OR1F2P, GPSM2, ADRA2C, OR52B2, CCKBR, ATRNL1, FRZB, NTSR1, PTGFR, FZD7, CCL17, CCR9, PROK2, GPR34, GNAQ, AVPR1B, PDGFRB, JAK2, GPR12	956	899	16792	0.703376	1	1	100
INTERPRO	IPR017452:GPCR, rhodopsin-like, 7TM	26	2.46914	0.997524	F2RL2, F2RL3, GPR162, DRD1, ADORA2B, GPR149, NPY2R, OPRK1, LPAR1, GPR1, EDNRB, AGTR1, GPR22, AGTR2, OR1F2P, ADRA2C, OR52B2, CCKBR, RXFP2, PTGFR, NTSR1, GPR37L1, CCR9, GPR34, AVPR1B, GPR12	1023	736	18559	0.640877	1	1	100
INTERPRO	IPR000276:G protein-coupled receptor, rhodopsin-like	25	2.37417	0.997882	F2RL2, F2RL3, GPR162, DRD1, ADORA2B, NPY2R, OPRK1, LPAR1, GPR1, EDNRB, AGTR1, GPR22, AGTR2, OR1F2P, ADRA2C, OR52B2, CCKBR, RXFP2, PTGFR, NTSR1, GPR37L1, CCR9, GPR34, AVPR1B, GPR12	1023	719	18559	0.630798	1	1	100
GOTERM_MF_DIRECT	GO:0004930~G-protein coupled receptor activity	19	1.80437	0.999987	F2RL2, F2RL3, OR52B2, GPR162, ADORA2B, GPR149, RXFP2, LPAR1, FRZB, NTSR1, GPRC5A, GPR1, FZD7, SCTR, GPR22, GPR34, OR1F2P, CALCRL, GPR12	963	710	16881	0.469102	1	1	100
Annotation Cluster 90	Enrichment Score: 0.2913935691508139
Category	Term	Count	%	PValue	Genes	List Total	Pop Hits	Pop Total	Fold Enrichment	Bonferroni	Benjamini	FDR
UP_KEYWORDS	Cell division	22	2.08927	0.42015	SNX9, FZR1, LZTS2, CCNK, GNAI2, GNAI1, ARPP19, DYNLT3, CDC34, CLTC, CDC26, SEPT10, PPP1CB, SMC2, RPS3, ZNF207, FAM83D, FAM64A, CCNB2, NSL1, CDCA4, CDK14	1049	388	20581	1.11245	1	0.813861	99.9584
UP_KEYWORDS	Mitosis	15	1.4245	0.45728	SNX9, FZR1, LZTS2, CCNK, DYNLT3, ARPP19, CLTC, CDC26, SMC2, RPS3, ZNF207, FAM83D, FAM64A, CCNB2, NSL1	1049	262	20581	1.12326	1	0.831474	99.9838
GOTERM_BP_DIRECT	GO:0051301~cell division	21	1.9943	0.517064	FZR1, LZTS2, CCNK, GNAI2, GNAI1, ARPP19, DYNLT3, CDC34, CLTC, CDC26, SEPT10, PPP1CB, SMC2, RPS3, ZNF207, FAM83D, FAM64A, CCNB2, NSL1, CDCA4, CDK14	956	350	16792	1.05389	1	0.999758	99.9999
UP_KEYWORDS	Cell cycle	34	3.22887	0.533152	SNX9, LZTS2, FZR1, USP8, RABGAP1, GNAI2, GNAI1, TP63, CDC34, CLTC, ZNF207, RPS3, FAM83D, CDCA4, CDK14, KHDRBS1, CCNK, MKI67, WDR6, RINT1, ARPP19, DYNLT3, BANP, CDC26, PPP1CB, SEPT10, SMC2, GAK, FAM64A, CDKN1B, CCNB2, DMTF1, NSL1, GADD45A	1049	650	20581	1.02626	1	0.86884	99.9981
GOTERM_BP_DIRECT	GO:0007067~mitotic nuclear division	14	1.32953	0.659252	SNX9, LZTS2, CCNK, FZR1, DYNLT3, ARPP19, CLTC, RPS6, CDC26, RPS3, FAM83D, FAM64A, CCNB2, NSL1	956	248	16792	0.991564	1	0.999984	100
Annotation Cluster 91	Enrichment Score: 0.2883095779885507
Category	Term	Count	%	PValue	Genes	List Total	Pop Hits	Pop Total	Fold Enrichment	Bonferroni	Benjamini	FDR
INTERPRO	IPR023362:PH-BEACH domain	3	0.2849	0.0679907	WDFY3, LRBA, NBEAL1	1023	8	18559	6.80315	1	0.909366	69.6036
INTERPRO	IPR000409:BEACH domain	3	0.2849	0.0843056	WDFY3, LRBA, NBEAL1	1023	9	18559	6.04725	1	0.935104	77.4519
INTERPRO	IPR019775:WD40 repeat, conserved site	6	0.569801	0.954702	WDR48, RFWD2, WDFY3, FZR1, GNB4, AMBRA1	1023	166	18559	0.655726	1	1	100
INTERPRO	IPR020472:G-protein beta WD-40 repeat	3	0.2849	0.967201	WDR48, RFWD2, GNB4	1023	93	18559	0.585217	1	1	100
UP_KEYWORDS	WD repeat	9	0.854701	0.976779	WDR48, RFWD2, WDFY3, FZR1, WDR6, LRBA, GNB4, AMBRA1, NBEAL1	1049	281	20581	0.628387	1	0.998708	100
INTERPRO	IPR015943:WD40/YVTN repeat-like-containing domain	12	1.1396	0.976818	WDR48, RFWD2, WDFY3, SEMA5B, FZR1, WDR6, SEMA3D, LRBA, GNB4, AMBRA1, PLXND1, NBEAL1	1023	331	18559	0.657707	1	1	100
INTERPRO	IPR001680:WD40 repeat	9	0.854701	0.982398	WDR48, RFWD2, WDFY3, FZR1, WDR6, LRBA, GNB4, AMBRA1, NBEAL1	1023	268	18559	0.609238	1	1	100
INTERPRO	IPR017986:WD40-repeat-containing domain	9	0.854701	0.995257	WDR48, RFWD2, WDFY3, FZR1, WDR6, LRBA, GNB4, AMBRA1, NBEAL1	1023	306	18559	0.533581	1	1	100
Annotation Cluster 92	Enrichment Score: 0.28629715019171237
Category	Term	Count	%	PValue	Genes	List Total	Pop Hits	Pop Total	Fold Enrichment	Bonferroni	Benjamini	FDR
KEGG_PATHWAY	hsa05211:Renal cell carcinoma	7	0.664767	0.245345	NRAS, KRAS, PAK2, RAC1, TGFA, RAP1A, CRK	441	66	6879	1.6544	1	0.765613	97.5199
REACTOME_PATHWAY	R-HSA-4420097:R-HSA-4420097	4	0.379867	0.718928	WASF3, PAK2, RAC1, CRK	538	62	9075	1.08826	1	0.998758	100
GOTERM_BP_DIRECT	GO:0048010~vascular endothelial growth factor receptor signaling pathway	4	0.379867	0.784595	NRP1, PAK2, RAC1, CRK	956	72	16792	0.975825	1	0.999999	100
Annotation Cluster 93	Enrichment Score: 0.28416994522871286
Category	Term	Count	%	PValue	Genes	List Total	Pop Hits	Pop Total	Fold Enrichment	Bonferroni	Benjamini	FDR
GOTERM_BP_DIRECT	GO:0000398~mRNA splicing, via spliceosome	15	1.4245	0.384302	PABPN1, NCBP1, RBM41, RBM5, SPEN, HNRNPR, PAPOLA, HNRNPK, SRRM2, RNPC3, PABPC1, CWC22, CPSF2, NOVA1, ZCCHC8	956	222	16792	1.18681	1	0.998665	99.987
UP_KEYWORDS	mRNA processing	19	1.80437	0.425354	KHDRBS1, PABPN1, NCBP1, PAN3, RBM5, YTHDC1, AFF2, HNRNPR, PAPOLA, SCAF11, HNRNPK, PAPD4, SRRM2, MBNL3, RNPC3, PABPC1, CWC22, CPSF2, ZCCHC8	1049	332	20581	1.12281	1	0.814931	99.9634
UP_KEYWORDS	Spliceosome	8	0.759734	0.470388	HNRNPK, SRRM2, RBM5, PABPC1, RNPC3, CWC22, HNRNPR, ZCCHC8	1049	127	20581	1.23588	1	0.839477	99.9886
UP_KEYWORDS	mRNA splicing	13	1.23457	0.677798	NCBP1, HNRNPK, SCAF11, SRRM2, RBM5, YTHDC1, AFF2, MBNL3, PABPC1, RNPC3, CWC22, HNRNPR, ZCCHC8	1049	260	20581	0.980982	1	0.920622	100
REACTOME_PATHWAY	R-HSA-72163:R-HSA-72163	10	0.949668	0.728065	PABPN1, NCBP1, PAPOLA, CHERP, HNRNPK, SRRM2, RBM5, CWC22, HNRNPR, CPSF2	538	177	9075	0.952996	1	0.998856	100
Annotation Cluster 94	Enrichment Score: 0.28334419129450433
Category	Term	Count	%	PValue	Genes	List Total	Pop Hits	Pop Total	Fold Enrichment	Bonferroni	Benjamini	FDR
GOTERM_BP_DIRECT	GO:0051603~proteolysis involved in cellular protein catabolic process	7	0.664767	0.0534362	PSMA1, PSMB4, CTSZ, FAP, PSMA3, HSPA5, ADAMTS12	956	48	16792	2.56154	1	0.82564	63.7064
REACTOME_PATHWAY	R-HSA-4608870:R-HSA-4608870	7	0.664767	0.176313	WNT5A, PSMA1, PSMB4, PSMA3, SHFM1, FZD7, SCRIB	538	64	9075	1.84494	1	0.876042	94.8437
REACTOME_PATHWAY	R-HSA-5658442:R-HSA-5658442	7	0.664767	0.213176	PSMA1, NRAS, PSMB4, KRAS, PSMA3, NF1, SHFM1	538	68	9075	1.73641	1	0.907647	97.4391
REACTOME_PATHWAY	R-HSA-5687128:R-HSA-5687128	8	0.759734	0.26429	PSMA1, PSMB4, PAK2, NCOA3, PSMA3, SHFM1, RAC1, TNRC6B	538	88	9075	1.53346	1	0.941087	99.0828
UP_KEYWORDS	Threonine protease	3	0.2849	0.271106	PSMA1, PSMB4, PSMA3	1049	20	20581	2.94295	1	0.688417	98.9077
INTERPRO	IPR001353:Proteasome, subunit alpha/beta	3	0.2849	0.281655	PSMA1, PSMB4, PSMA3	1023	19	18559	2.86449	1	0.997343	99.6283
REACTOME_PATHWAY	R-HSA-174084:R-HSA-174084	6	0.569801	0.316254	PSMA1, PSMB4, FZR1, PSMA3, SHFM1, CDC26	538	63	9075	1.60648	1	0.95934	99.7006
GOTERM_MF_DIRECT	GO:0004298~threonine-type endopeptidase activity	3	0.2849	0.338252	PSMA1, PSMB4, PSMA3	963	21	16881	2.50423	1	0.98957	99.8602
REACTOME_PATHWAY	R-HSA-1236978:R-HSA-1236978	5	0.474834	0.343089	PSMA1, PSMB4, MRC2, PSMA3, SHFM1	538	50	9075	1.6868	1	0.967548	99.8377
REACTOME_PATHWAY	R-HSA-211733:R-HSA-211733	5	0.474834	0.343089	PSMA1, PSMB4, PAK2, PSMA3, SHFM1	538	50	9075	1.6868	1	0.967548	99.8377
REACTOME_PATHWAY	R-HSA-349425:R-HSA-349425	5	0.474834	0.370497	RFWD2, PSMA1, PSMB4, PSMA3, SHFM1	538	52	9075	1.62193	1	0.973301	99.9154
REACTOME_PATHWAY	R-HSA-195253:R-HSA-195253	6	0.569801	0.375869	PSMA1, PSMB4, GSK3B, PSMA3, SHFM1, APC	538	68	9075	1.48836	1	0.974095	99.9258
REACTOME_PATHWAY	R-HSA-174113:R-HSA-174113	5	0.474834	0.41142	PSMA1, PSMB4, FZR1, PSMA3, SHFM1	538	55	9075	1.53346	1	0.981467	99.9697
REACTOME_PATHWAY	R-HSA-68949:R-HSA-68949	6	0.569801	0.411696	PSMA1, PSMB4, FZR1, CDKN1B, PSMA3, SHFM1	538	71	9075	1.42547	1	0.980809	99.9699
REACTOME_PATHWAY	R-HSA-174178:R-HSA-174178	6	0.569801	0.423582	PSMA1, PSMB4, FZR1, PSMA3, SHFM1, CDC26	538	72	9075	1.40567	1	0.98219	99.978
REACTOME_PATHWAY	R-HSA-450408:R-HSA-450408	5	0.474834	0.42495	PSMA1, PSMB4, PSMA3, SHFM1, PABPC1	538	56	9075	1.50607	1	0.981822	99.9788
REACTOME_PATHWAY	R-HSA-187577:R-HSA-187577	5	0.474834	0.478153	PSMA1, PSMB4, CDKN1B, PSMA3, SHFM1	538	60	9075	1.40567	1	0.988444	99.9952
REACTOME_PATHWAY	R-HSA-5610785:R-HSA-5610785	5	0.474834	0.478153	PSMA1, PSMB4, GSK3B, PSMA3, SHFM1	538	60	9075	1.40567	1	0.988444	99.9952
REACTOME_PATHWAY	R-HSA-5610783:R-HSA-5610783	5	0.474834	0.478153	PSMA1, PSMB4, GSK3B, PSMA3, SHFM1	538	60	9075	1.40567	1	0.988444	99.9952
GOTERM_BP_DIRECT	GO:0033209~tumor necrosis factor-mediated signaling pathway	8	0.759734	0.509978	TNFRSF6B, PSMA1, TNFRSF1A, PSMB4, TNFRSF1B, PSMA3, JAK2, FAS	956	118	16792	1.19084	1	0.999735	99.9998
UP_KEYWORDS	Proteasome	4	0.379867	0.510769	PSMA1, PSMB4, PSMA3, SHFM1	1049	53	20581	1.48073	1	0.857802	99.9963
REACTOME_PATHWAY	R-HSA-5607764:R-HSA-5607764	6	0.569801	0.516331	MAP3K7, PSMA1, PSMB4, PSMA3, SHFM1, CDC34	538	80	9075	1.2651	1	0.991524	99.9985
KEGG_PATHWAY	hsa03050:Proteasome	4	0.379867	0.540954	PSMA1, PSMB4, PSMA3, SHFM1	441	44	6879	1.41806	1	0.904111	99.9964
REACTOME_PATHWAY	R-HSA-5632684:R-HSA-5632684	5	0.474834	0.554013	PSMA1, PSMB4, PSMA3, SHFM1, SPOP	538	66	9075	1.27788	1	0.993304	99.9996
GOTERM_BP_DIRECT	GO:0002223~stimulatory C-type lectin receptor signaling pathway	7	0.664767	0.554829	MAP3K7, PSMA1, NRAS, PSMB4, KRAS, PAK2, PSMA3	956	105	16792	1.17099	1	0.999875	100
REACTOME_PATHWAY	R-HSA-1236974:R-HSA-1236974	6	0.569801	0.560341	PSMA1, PSMB4, CD36, PSMA3, SHFM1, SEC61G	538	84	9075	1.20486	1	0.99336	99.9996
REACTOME_PATHWAY	R-HSA-1169091:R-HSA-1169091	5	0.474834	0.566084	MAP3K7, PSMA1, PSMB4, PSMA3, SHFM1	538	67	9075	1.25881	1	0.993623	99.9997
REACTOME_PATHWAY	R-HSA-174154:R-HSA-174154	5	0.474834	0.566084	PSMA1, PSMB4, PSMA3, SHFM1, CDC26	538	67	9075	1.25881	1	0.993623	99.9997
GOTERM_BP_DIRECT	GO:0051436~negative regulation of ubiquitin-protein ligase activity involved in mitotic cell cycle	5	0.474834	0.580215	PSMA1, PSMB4, FZR1, PSMA3, CDC26	956	71	16792	1.23696	1	0.999916	100
REACTOME_PATHWAY	R-HSA-350562:R-HSA-350562	4	0.379867	0.588343	PSMA1, PSMB4, PSMA3, SHFM1	538	51	9075	1.32298	1	0.995167	99.9999
REACTOME_PATHWAY	R-HSA-69481:R-HSA-69481	4	0.379867	0.588343	PSMA1, PSMB4, PSMA3, SHFM1	538	51	9075	1.32298	1	0.995167	99.9999
REACTOME_PATHWAY	R-HSA-69229:R-HSA-69229	4	0.379867	0.588343	PSMA1, PSMB4, PSMA3, SHFM1	538	51	9075	1.32298	1	0.995167	99.9999
REACTOME_PATHWAY	R-HSA-69017:R-HSA-69017	4	0.379867	0.588343	PSMA1, PSMB4, PSMA3, SHFM1	538	51	9075	1.32298	1	0.995167	99.9999
REACTOME_PATHWAY	R-HSA-5668541:R-HSA-5668541	5	0.474834	0.589673	PSMA1, PSMB4, TNFRSF1B, PSMA3, SHFM1	538	69	9075	1.22232	1	0.994856	99.9999
REACTOME_PATHWAY	R-HSA-180534:R-HSA-180534	4	0.379867	0.60168	PSMA1, PSMB4, PSMA3, SHFM1	538	52	9075	1.29754	1	0.995503	99.9999
REACTOME_PATHWAY	R-HSA-69601:R-HSA-69601	4	0.379867	0.614731	PSMA1, PSMB4, PSMA3, SHFM1	538	53	9075	1.27306	1	0.996143	100
REACTOME_PATHWAY	R-HSA-174184:R-HSA-174184	5	0.474834	0.623607	PSMA1, PSMB4, PSMA3, SHFM1, CDC26	538	72	9075	1.17139	1	0.996337	100
REACTOME_PATHWAY	R-HSA-180585:R-HSA-180585	4	0.379867	0.62749	PSMA1, PSMB4, PSMA3, SHFM1	538	54	9075	1.24948	1	0.996402	100
GOTERM_BP_DIRECT	GO:0051437~positive regulation of ubiquitin-protein ligase activity involved in regulation of mitotic cell cycle transition	5	0.474834	0.634296	PSMA1, PSMB4, FZR1, PSMA3, CDC26	956	76	16792	1.15558	1	0.999972	100
REACTOME_PATHWAY	R-HSA-4641257:R-HSA-4641257	4	0.379867	0.639955	PSMA1, PSMB4, PSMA3, SHFM1	538	55	9075	1.22677	1	0.996775	100
REACTOME_PATHWAY	R-HSA-5362768:R-HSA-5362768	4	0.379867	0.652125	PSMA1, PSMB4, PSMA3, SHFM1	538	56	9075	1.20486	1	0.997226	100
REACTOME_PATHWAY	R-HSA-4641258:R-HSA-4641258	4	0.379867	0.663999	PSMA1, PSMB4, PSMA3, SHFM1	538	57	9075	1.18372	1	0.997508	100
GOTERM_BP_DIRECT	GO:0031145~anaphase-promoting complex-dependent catabolic process	5	0.474834	0.664495	PSMA1, PSMB4, FZR1, PSMA3, CDC26	956	79	16792	1.1117	1	0.999985	100
REACTOME_PATHWAY	R-HSA-68827:R-HSA-68827	4	0.379867	0.686856	PSMA1, PSMB4, PSMA3, SHFM1	538	59	9075	1.1436	1	0.99823	100
REACTOME_PATHWAY	R-HSA-5676590:R-HSA-5676590	4	0.379867	0.686856	PSMA1, PSMB4, PSMA3, SHFM1	538	59	9075	1.1436	1	0.99823	100
REACTOME_PATHWAY	R-HSA-5610780:R-HSA-5610780	4	0.379867	0.69784	PSMA1, PSMB4, PSMA3, SHFM1	538	60	9075	1.12454	1	0.998405	100
REACTOME_PATHWAY	R-HSA-5607761:R-HSA-5607761	4	0.379867	0.69784	PSMA1, PSMB4, PSMA3, SHFM1	538	60	9075	1.12454	1	0.998405	100
REACTOME_PATHWAY	R-HSA-5358346:R-HSA-5358346	4	0.379867	0.69784	PSMA1, PSMB4, PSMA3, SHFM1	538	60	9075	1.12454	1	0.998405	100
GOTERM_BP_DIRECT	GO:0002479~antigen processing and presentation of exogenous peptide antigen via MHC class I, TAP-dependent	4	0.379867	0.703004	PSMA1, PSMB4, CD36, PSMA3	956	63	16792	1.11523	1	0.999993	100
[truncated: 214 more rows]

## Sheet: Midnightblue
Supplementary Table S2. Macro-module and individual module Functional analysis performed using DAVID tools. The table reports the detailed results of the functional classification of the macro-module and of each module analyses: darkred, midnightblue, paleturquoise4 and red.
[truncated: 1,128 more rows]

[truncated: 2 more sheets: Paleturquoise4, Red]
