# Supplementary material for: Weighted gene co-expression network analysis identifies molecular pathways and hub genes involved in broiler White Striping and Wooden Breast myopathies
Source: Sci Rep. 2021 Jan 19;11:1776. doi: 10.1038/s41598-021-81303-7 (PMC7815844; doi:10.1038/s41598-021-81303-7)
Supplement: Supplementary file 4 — Supplementary Table S3. [file 41598_2021_81303_MOESM4_ESM.xlsx]

## Sheet: Supplementary Table S3
Supplementary Table S3. Macro-module functional analysis performed using ClueGO Cytoscape plugin. The table reports macro-module' functional categories identified by ClueGO
GOID	GOTerm	Ontology Source	Term PValue	Term PValue Corrected with Benjamini-Hochberg	Group PValue	Group PValue Corrected with Benjamini-Hochberg	GOLevels	GOGroups	% Associated Genes	Nr. Genes	Associated Genes Found
GO:0048598	embryonic morphogenesis	GO_BiologicalProcess-EBI-UniProt-GOA_27.02.2019_00h00	0.000247501	0.0193876	0.00013501	0.000405029	[3, 4, 5]	Group00	4.01662	29	[ATF7IP, DLC1, DNAJA1, EN1, EPHB2, EXOC4, FBN1, FZD7, HIPK1, HMGA2, HNF1B, HOXB7, IHH, INTS1, LAMA4, LRP6, MKKS, NEUROD1, NKX3-2, PRKACB, RACK1, RAX, RNF207, SOX7, TCF7, TRAF3IP1, VANGL2, WNT7A, WNT8B]
GO:0045995	regulation of embryonic development	GO_BiologicalProcess-EBI-UniProt-GOA_27.02.2019_00h00	0.000415127	0.0243887	0.00013501	0.000405029	[4, 5]	Group00	6.58683	11	[FZD7, HNF1B, INTS1, LAMA2, LAMA4, PRKACB, RACK1, RNF207, SF3B1, TRAF3IP1, VANGL2]
GO:0007369	gastrulation	GO_BiologicalProcess-EBI-UniProt-GOA_27.02.2019_00h00	0.00379638	0.0270348	0.00013501	0.000405029	[4, 5, 6]	Group00	5	11	[EXOC4, FZD7, HMGA2, HNF1B, LAMA4, LRP6, MKKS, RACK1, SOX7, VANGL2, WNT8B]
GO:0060026	convergent extension	GO_BiologicalProcess-EBI-UniProt-GOA_27.02.2019_00h00	0.00734473	0.0325663	0.00013501	0.000405029	[5, 6]	Group00	14.2857	3	[LRP6, MKKS, VANGL2]
GO:1903523	negative regulation of blood circulation	GO_BiologicalProcess-EBI-UniProt-GOA_27.02.2019_00h00	0.0156964	0.0479047	0.0369235	0.0369235	[3, 4, 5, 6]	Group01	8	4	[ATF7IP, BIN1, DOCK5, PDE5A]
GO:0045932	negative regulation of muscle contraction	GO_BiologicalProcess-EBI-UniProt-GOA_27.02.2019_00h00	0.0148345	0.0484182	0.0369235	0.0369235	[3, 4, 5, 6, 7]	Group01	11.1111	3	[BIN1, DOCK5, PDE5A]
GO:0045906	negative regulation of vasoconstriction	GO_BiologicalProcess-EBI-UniProt-GOA_27.02.2019_00h00	0.0122467	0.0423232	0.0369235	0.0369235	[4, 5, 6, 7, 8, 9, 10]	Group01	22.2222	2	[ATF7IP, DOCK5]
GO:0055118	negative regulation of cardiac muscle contraction	GO_BiologicalProcess-EBI-UniProt-GOA_27.02.2019_00h00	0.00530239	0.0296682	0.0369235	0.0369235	[5, 6, 7, 8, 9]	Group01	33.3333	2	[BIN1, PDE5A]
GO:0045165	cell fate commitment	GO_BiologicalProcess-EBI-UniProt-GOA_27.02.2019_00h00	0.0117613	0.0431859	0.000815116	0.00122267	[3, 4]	Group02	4.04984	13	[DOCK7, ESRP1, FZD7, GBX1, HNF1B, IHH, INTS1, NEUROD1, NEUROD4, SLC20A1, TBR1, WNT7A, WNT8B]
GO:0030902	hindbrain development	GO_BiologicalProcess-EBI-UniProt-GOA_27.02.2019_00h00	0.00256674	0.0251326	0.000815116	0.00122267	[3, 5, 6, 7, 8]	Group02	5.26316	11	[C5AR1, DLC1, EN1, GBX1, HNF1B, INTS1, LRP6, NEUROD1, PTPRS, TBR1, WNT7A]
GO:0030917	midbrain-hindbrain boundary development	GO_BiologicalProcess-EBI-UniProt-GOA_27.02.2019_00h00	0.00177069	0.0231173	0.000815116	0.00122267	[3, 5, 6, 7, 8, 9, 10]	Group02	23.0769	3	[EN1, INTS1, LRP6]
GO:0021953	central nervous system neuron differentiation	GO_BiologicalProcess-EBI-UniProt-GOA_27.02.2019_00h00	0.00764547	0.032667	0.000815116	0.00122267	[5, 6, 7, 8, 9]	Group02	4.54545	11	[EPHB2, GBX1, GDPD5, INTS1, LHX4, LRP6, PAM, PCSK1, SF3B1, TBR1, WNT7A]
GO:0005978	glycogen biosynthetic process	GO_BiologicalProcess-EBI-UniProt-GOA_27.02.2019_00h00	0.00134156	0.022519	0.000325487	0.000650975	[6, 7, 8]	Group03	9.52381	6	[C1QTNF2, ENPP1, GBE1, GSK3B, PCSK1, PPP1CB]
GO:0010829	negative regulation of glucose transmembrane transport	GO_BiologicalProcess-EBI-UniProt-GOA_27.02.2019_00h00	0.0148345	0.0484182	0.000325487	0.000650975	[4, 5, 6, 7, 9, 10, 11]	Group03	11.1111	3	[ENPP1, IL1B, PCSK1]
GO:0045719	negative regulation of glycogen biosynthetic process	GO_BiologicalProcess-EBI-UniProt-GOA_27.02.2019_00h00	0.00222152	0.0237298	0.000325487	0.000650975	[5, 6, 7, 8, 9, 10]	Group03	21.4286	3	[ENPP1, GSK3B, PCSK1]
GO:0030643	cellular phosphate ion homeostasis	GO_BiologicalProcess-EBI-UniProt-GOA_27.02.2019_00h00	0.00222152	0.0237298	0.000325487	0.000650975	[7, 9]	Group03	21.4286	3	[DCXR, ENPP1, PCSK1]
GO:0031331	positive regulation of cellular catabolic process	GO_BiologicalProcess-EBI-UniProt-GOA_27.02.2019_00h00	0.00168851	0.0248	0.000244756	0.000587415	[4, 5, 6]	Group04	4.14847	19	[ATP5IF1, CHPT1, CNOT8, DET1, EDEM2, GSK3B, IL1B, PABPC1, PCSK1, RACK1, RNF19A, SH3RF2, SNX9, SUMO2, TFEB, TNRC6B, TRIM8, UPF1, ZBTB20]
GO:0042176	regulation of protein catabolic process	GO_BiologicalProcess-EBI-UniProt-GOA_27.02.2019_00h00	0.00126338	0.022838	0.000244756	0.000587415	[4, 5, 6]	Group04	4.14938	20	[ARNTL, ATP5IF1, BANP, BRSK2, CPAMD8, DET1, EDEM2, FAM83D, GSK3B, HARS, IL1B, INTS1, PAM, RACK1, RNF19A, RYBP, SH3RF2, SNX9, SUMO2, ZNF423]
GO:0045732	positive regulation of protein catabolic process	GO_BiologicalProcess-EBI-UniProt-GOA_27.02.2019_00h00	0.00668329	0.0314115	0.000244756	0.000587415	[4, 5, 6, 7]	Group04	4.42804	12	[ATP5IF1, CPAMD8, DET1, EDEM2, GSK3B, IL1B, RACK1, RNF19A, SH3RF2, SNX9, SUMO2, ZNF423]
GO:1903052	positive regulation of proteolysis involved in cellular protein catabolic process	GO_BiologicalProcess-EBI-UniProt-GOA_27.02.2019_00h00	0.0118403	0.0421588	0.000244756	0.000587415	[6, 7, 8, 9]	Group04	5.06329	8	[ATP5IF1, DET1, EDEM2, GSK3B, RACK1, RNF19A, SH3RF2, SUMO2]
GO:0060213	positive regulation of nuclear-transcribed mRNA poly(A) tail shortening	GO_BiologicalProcess-EBI-UniProt-GOA_27.02.2019_00h00	0.000760844	0.0223498	0.00151861	0.00202481	[7, 8, 9, 10, 11, 12, 13]	Group05	18.1818	4	[CNOT8, PABPC1, PCSK1, TNRC6B]
GO:0034249	negative regulation of cellular amide metabolic process	GO_BiologicalProcess-EBI-UniProt-GOA_27.02.2019_00h00	0.00585716	0.0312826	0.00151861	0.00202481	[4, 5, 6]	Group05	4.97512	10	[BIN1, CAPRIN1, CNOT8, EIF2AK3, EIF4EBP1, IMP3, PCSK1, RACK1, TNRC6B, UPF1]
GO:0061013	regulation of mRNA catabolic process	GO_BiologicalProcess-EBI-UniProt-GOA_27.02.2019_00h00	0.00546205	0.0298507	0.00151861	0.00202481	[5, 6, 7, 8, 9]	Group05	4.54545	12	[ANP32B, CNOT8, CPAMD8, HSPA8, IMP3, PABPC1, PCSK1, PSMA1, PSMB4, SEM1, TNRC6B, UPF1]
GO:1903313	positive regulation of mRNA metabolic process	GO_BiologicalProcess-EBI-UniProt-GOA_27.02.2019_00h00	0.0155543	0.0487369	0.00151861	0.00202481	[5, 6, 7, 8, 9]	Group05	5.76923	6	[CNOT8, NCBP1, PABPC1, PCSK1, TNRC6B, UPF1]
GO:0045995	regulation of embryonic development	GO_BiologicalProcess-EBI-UniProt-GOA_27.02.2019_00h00	0.000415127	0.0243887	2.73613e-06	3.28336e-05	[4, 5]	Group06	6.58683	11	[FZD7, HNF1B, INTS1, LAMA2, LAMA4, PRKACB, RACK1, RNF207, SF3B1, TRAF3IP1, VANGL2]
GO:1905330	regulation of morphogenesis of an epithelium	GO_BiologicalProcess-EBI-UniProt-GOA_27.02.2019_00h00	0.0011847	0.0253095	2.73613e-06	3.28336e-05	[4, 5, 6]	Group06	5.47945	12	[ADAMTS12, AP2M1, FZD7, HNF1B, HOXB7, INTS1, PSMA1, PSMB4, RNF207, SEM1, VANGL2, WNT7A]
GO:0001738	morphogenesis of a polarized epithelium	GO_BiologicalProcess-EBI-UniProt-GOA_27.02.2019_00h00	0.000615553	0.0241091	2.73613e-06	3.28336e-05	[5, 6]	Group06	6.28571	11	[AP2M1, BRSK2, FZD7, INTS1, PSMA1, PSMB4, SEM1, SF3B1, TRAF3IP1, VANGL2, WNT7A]
GO:0035567	non-canonical Wnt signaling pathway	GO_BiologicalProcess-EBI-UniProt-GOA_27.02.2019_00h00	0.0107044	0.040573	2.73613e-06	3.28336e-05	[5, 6, 7, 8]	Group06	4.81283	9	[AP2M1, FZD7, INTS1, PSMA1, PSMB4, SEM1, TNRC6B, VANGL2, WNT7A]
GO:0060070	canonical Wnt signaling pathway	GO_BiologicalProcess-EBI-UniProt-GOA_27.02.2019_00h00	0.00205079	0.0240967	2.73613e-06	3.28336e-05	[5, 6, 7, 8]	Group06	4.37018	17	[ARNTL, FAM53B, FZD7, GSK3B, INTS1, JUP, LRP6, NPHP4, PSMA1, PSMB4, SEM1, SOX7, TBL1X, TCF7, TNKS, WNT7A, WNT8B]
KEGG:05146	Amoebiasis	KEGG_27.02.2019	0.00259554	0.0243981	0.00222726	0.00267272	[-1]	Group07	7.29167	7	[COL4A1, IL1B, LAMA2, LAMA4, LAMC1, PRKACB, SERPINB1]
KEGG:05165	Human papillomavirus infection	KEGG_27.02.2019	0.00666296	0.031955	0.00222726	0.00267272	[-1]	Group07	4.24242	14	[COL4A1, EIF4EBP1, FZD7, GSK3B, LAMA2, LAMA4, LAMC1, PRKACB, RAF1, RBPJL, TCF7, TUBG1, WNT7A, WNT8B]
GO:0044420	extracellular matrix component	GO_CellularComponent-EBI-UniProt-GOA_27.02.2019_00h00	0.00446262	0.0299633	0.00222726	0.00267272	[2, 3, 4]	Group07	8.92857	5	[COL4A1, FBLN5, FBN1, LAMA4, LAMC1]
GO:0043256	laminin complex	GO_CellularComponent-EBI-UniProt-GOA_27.02.2019_00h00	0.0151145	0.0479986	0.00222726	0.00267272	[2, 3, 4, 5, 6]	Group07	20	2	[LAMA4, LAMC1]
GO:0005604	basement membrane	GO_CellularComponent-EBI-UniProt-GOA_27.02.2019_00h00	0.00524908	0.0300862	0.00222726	0.00267272	[4, 5]	Group07	6.42202	7	[COL4A1, FBN1, LAMA2, LAMA4, LAMC1, LOXL2, NID1]
GO:0030902	hindbrain development	GO_BiologicalProcess-EBI-UniProt-GOA_27.02.2019_00h00	0.00256674	0.0251326	5.52078e-05	0.000220831	[3, 5, 6, 7, 8]	Group08	5.26316	11	[C5AR1, DLC1, EN1, GBX1, HNF1B, INTS1, LRP6, NEUROD1, PTPRS, TBR1, WNT7A]
GO:0021532	neural tube patterning	GO_BiologicalProcess-EBI-UniProt-GOA_27.02.2019_00h00	0.00323257	0.0271305	5.52078e-05	0.000220831	[4, 5, 6, 7, 8]	Group08	9.61539	5	[EN1, INTS1, LRP6, PRKACB, TRAF3IP1]
GO:0030917	midbrain-hindbrain boundary development	GO_BiologicalProcess-EBI-UniProt-GOA_27.02.2019_00h00	0.00177069	0.0231173	5.52078e-05	0.000220831	[3, 5, 6, 7, 8, 9, 10]	Group08	23.0769	3	[EN1, INTS1, LRP6]
GO:0031076	embryonic camera-type eye development	GO_BiologicalProcess-EBI-UniProt-GOA_27.02.2019_00h00	0.00934141	0.0372073	5.52078e-05	0.000220831	[5, 6, 7, 8, 9]	Group08	9.30233	4	[HIPK1, IHH, LRP6, TRAF3IP1]
GO:1904886	beta-catenin destruction complex disassembly	GO_BiologicalProcess-EBI-UniProt-GOA_27.02.2019_00h00	0.00169168	0.0233849	5.52078e-05	0.000220831	[5, 6, 7, 8, 9]	Group08	14.8148	4	[GSK3B, INTS1, LRP6, WNT8B]
GO:0071542	dopaminergic neuron differentiation	GO_BiologicalProcess-EBI-UniProt-GOA_27.02.2019_00h00	0.00206364	0.0230931	5.52078e-05	0.000220831	[5, 7, 8, 9]	Group08	10.6383	5	[EN1, GSK3B, INTS1, LRP6, VEGFD]
GO:0021532	neural tube patterning	GO_BiologicalProcess-EBI-UniProt-GOA_27.02.2019_00h00	0.00323257	0.0271305	0.000733324	0.00125713	[4, 5, 6, 7, 8]	Group09	9.61539	5	[EN1, INTS1, LRP6, PRKACB, TRAF3IP1]
GO:0060041	retina development in camera-type eye	GO_BiologicalProcess-EBI-UniProt-GOA_27.02.2019_00h00	0.0107044	0.040573	0.000733324	0.00125713	[3, 7, 8, 9]	Group09	4.81283	9	[COL4A1, HIPK1, IHH, LAMC1, LRP6, NEUROD1, NEUROD4, NPHP4, OSBPL1A]
GO:0003407	neural retina development	GO_BiologicalProcess-EBI-UniProt-GOA_27.02.2019_00h00	0.0142206	0.0470683	0.000733324	0.00125713	[3, 4, 8, 9, 10]	Group09	6.75676	5	[HIPK1, IHH, NEUROD1, NEUROD4, OSBPL1A]
GO:0031076	embryonic camera-type eye development	GO_BiologicalProcess-EBI-UniProt-GOA_27.02.2019_00h00	0.00934141	0.0372073	0.000733324	0.00125713	[5, 6, 7, 8, 9]	Group09	9.30233	4	[HIPK1, IHH, LRP6, TRAF3IP1]
GO:0048048	embryonic eye morphogenesis	GO_BiologicalProcess-EBI-UniProt-GOA_27.02.2019_00h00	0.00723694	0.0333467	0.000733324	0.00125713	[5, 6, 7, 8, 9]	Group09	10	4	[FBN1, HIPK1, IHH, LRP6]
GO:0060059	embryonic retina morphogenesis in camera-type eye	GO_BiologicalProcess-EBI-UniProt-GOA_27.02.2019_00h00	0.0122467	0.0423232	0.000733324	0.00125713	[4, 5, 6, 8, 9, 10, 11]	Group09	22.2222	2	[HIPK1, LRP6]
GO:0035881	amacrine cell differentiation	GO_BiologicalProcess-EBI-UniProt-GOA_27.02.2019_00h00	0.00964763	0.0377865	0.000733324	0.00125713	[4, 5, 7, 8, 9, 10, 11]	Group09	25	2	[NEUROD1, NEUROD4]
GO:0002064	epithelial cell development	GO_BiologicalProcess-EBI-UniProt-GOA_27.02.2019_00h00	0.0059616	0.0311328	0.00399244	0.00435539	[4, 5, 6]	Group10	4.49438	12	[ADD1, ARNTL, GSK3B, IHH, IL1B, LAMC1, NKX3-2, NTRK1, PTPRS, SF3B1, SLC12A9, WNT7A]
GO:0106027	neuron projection organization	GO_BiologicalProcess-EBI-UniProt-GOA_27.02.2019_00h00	0.013239	0.0450894	0.00399244	0.00435539	[5]	Group10	5.38462	7	[CAPRIN1, DNM1L, EPHB2, GSK3B, SF3B1, SIPA1L1, WNT7A]
GO:0099068	postsynapse assembly	GO_BiologicalProcess-EBI-UniProt-GOA_27.02.2019_00h00	0.0109445	0.0408246	0.00399244	0.00435539	[4, 5, 6, 7]	Group10	8.88889	4	[EPHB2, PTPRD, PTPRS, WNT7A]
GO:1904889	regulation of excitatory synapse assembly	GO_BiologicalProcess-EBI-UniProt-GOA_27.02.2019_00h00	0.00332123	0.0260163	0.00399244	0.00435539	[4, 5, 6, 7, 8]	Group10	18.75	3	[PTPRD, PTPRS, WNT7A]
GO:0021953	central nervous system neuron differentiation	GO_BiologicalProcess-EBI-UniProt-GOA_27.02.2019_00h00	0.00764547	0.032667	0.00399244	0.00435539	[5, 6, 7, 8, 9]	Group10	4.54545	11	[EPHB2, GBX1, GDPD5, INTS1, LHX4, LRP6, PAM, PCSK1, SF3B1, TBR1, WNT7A]
GO:0061028	establishment of endothelial barrier	GO_BiologicalProcess-EBI-UniProt-GOA_27.02.2019_00h00	0.0118084	0.0426919	0.00399244	0.00435539	[6, 7, 8]	Group10	8.69565	4	[ADD1, IL1B, PTPRS, WNT7A]
GO:0060996	dendritic spine development	GO_BiologicalProcess-EBI-UniProt-GOA_27.02.2019_00h00	0.013239	0.0450894	0.00399244	0.00435539	[3, 4, 7, 8, 10, 11, 12]	Group10	5.38462	7	[CAPRIN1, DNM1L, EPHB2, PTPRS, SF3B1, SIPA1L1, WNT7A]
GO:0050770	regulation of axonogenesis	GO_BiologicalProcess-EBI-UniProt-GOA_27.02.2019_00h00	0.00657905	0.0322099	0.00399244	0.00435539	[6, 7, 8, 9, 10, 11, 12, 13]	Group10	4.64135	11	[BRSK2, EPHB2, GSK3B, ISLR2, PAM, PTPRS, SF3B1, SIPA1L1, TBR1, WNT7A, XK]
KEGG:04150	mTOR signaling pathway	KEGG_27.02.2019	0.00296275	0.0257869	3.39123e-05	0.000203474	[-1]	Group11	5.88235	9	[EIF4EBP1, FZD7, GSK3B, LRP6, RAF1, RPS6, STRADB, WNT7A, WNT8B]
KEGG:04151	PI3K-Akt signaling pathway	KEGG_27.02.2019	0.00483463	0.0291317	3.39123e-05	0.000203474	[-1]	Group11	4.23729	15	[COL4A1, EIF4EBP1, FGF16, FGF18, FGF3, GSK3B, LAMA2, LAMA4, LAMC1, MTCP1, NTRK1, PHLPP2, RAF1, RPS6, VEGFD]
KEGG:04310	Wnt signaling pathway	KEGG_27.02.2019	0.00366848	0.0269404	3.39123e-05	0.000203474	[-1]	Group11	5.6962	9	[FZD7, GSK3B, LRP6, PRKACB, TBL1X, TCF7, VANGL2, WNT7A, WNT8B]
KEGG:04910	Insulin signaling pathway	KEGG_27.02.2019	0.00519475	0.0305192	3.39123e-05	0.000203474	[-1]	Group11	5.83942	8	[EIF4EBP1, GSK3B, INPPL1, PDE3B, PPP1CB, PRKACB, RAF1, RPS6]
KEGG:04916	Melanogenesis	KEGG_27.02.2019	0.000762581	0.0199118	3.39123e-05	0.000203474	[-1]	Group11	7.92079	8	[FZD7, GSK3B, MC1R, PRKACB, RAF1, TCF7, WNT7A, WNT8B]
KEGG:05146	Amoebiasis	KEGG_27.02.2019	0.00259554	0.0243981	3.39123e-05	0.000203474	[-1]	Group11	7.29167	7	[COL4A1, IL1B, LAMA2, LAMA4, LAMC1, PRKACB, SERPINB1]
KEGG:05165	Human papillomavirus infection	KEGG_27.02.2019	0.00666296	0.031955	3.39123e-05	0.000203474	[-1]	Group11	4.24242	14	[COL4A1, EIF4EBP1, FZD7, GSK3B, LAMA2, LAMA4, LAMC1, PRKACB, RAF1, RBPJL, TCF7, TUBG1, WNT7A, WNT8B]
KEGG:05217	Basal cell carcinoma	KEGG_27.02.2019	0.00736153	0.0320363	3.39123e-05	0.000203474	[-1]	Group11	7.93651	5	[FZD7, GSK3B, TCF7, WNT7A, WNT8B]
KEGG:05224	Breast cancer	KEGG_27.02.2019	0.000585238	0.0275062	3.39123e-05	0.000203474	[-1]	Group11	6.80272	10	[FGF16, FGF18, FGF3, FZD7, GSK3B, LRP6, RAF1, TCF7, WNT7A, WNT8B]
KEGG:05225	Hepatocellular carcinoma	KEGG_27.02.2019	0.0166054	0.0493959	3.39123e-05	0.000203474	[-1]	Group11	4.7619	8	[ARID2, FZD7, GSK3B, LRP6, RAF1, TCF7, WNT7A, WNT8B]
KEGG:05226	Gastric cancer	KEGG_27.02.2019	0.000154477	0.036302	3.39123e-05	0.000203474	[-1]	Group11	7.38255	11	[FGF16, FGF18, FGF3, FZD7, GSK3B, JUP, LRP6, RAF1, TCF7, WNT7A, WNT8B]
GO:0021532	neural tube patterning	GO_BiologicalProcess-EBI-UniProt-GOA_27.02.2019_00h00	0.00323257	0.0271305	3.39123e-05	0.000203474	[4, 5, 6, 7, 8]	Group11	9.61539	5	[EN1, INTS1, LRP6, PRKACB, TRAF3IP1]
GO:0035567	non-canonical Wnt signaling pathway	GO_BiologicalProcess-EBI-UniProt-GOA_27.02.2019_00h00	0.0107044	0.040573	3.39123e-05	0.000203474	[5, 6, 7, 8]	Group11	4.81283	9	[AP2M1, FZD7, INTS1, PSMA1, PSMB4, SEM1, TNRC6B, VANGL2, WNT7A]
GO:0060070	canonical Wnt signaling pathway	GO_BiologicalProcess-EBI-UniProt-GOA_27.02.2019_00h00	0.00205079	0.0240967	3.39123e-05	0.000203474	[5, 6, 7, 8]	Group11	4.37018	17	[ARNTL, FAM53B, FZD7, GSK3B, INTS1, JUP, LRP6, NPHP4, PSMA1, PSMB4, SEM1, SOX7, TBL1X, TCF7, TNKS, WNT7A, WNT8B]
GO:0030917	midbrain-hindbrain boundary development	GO_BiologicalProcess-EBI-UniProt-GOA_27.02.2019_00h00	0.00177069	0.0231173	3.39123e-05	0.000203474	[3, 5, 6, 7, 8, 9, 10]	Group11	23.0769	3	[EN1, INTS1, LRP6]
GO:1904886	beta-catenin destruction complex disassembly	GO_BiologicalProcess-EBI-UniProt-GOA_27.02.2019_00h00	0.00169168	0.0233849	3.39123e-05	0.000203474	[5, 6, 7, 8, 9]	Group11	14.8148	4	[GSK3B, INTS1, LRP6, WNT8B]
GO:0071542	dopaminergic neuron differentiation	GO_BiologicalProcess-EBI-UniProt-GOA_27.02.2019_00h00	0.00206364	0.0230931	3.39123e-05	0.000203474	[5, 7, 8, 9]	Group11	10.6383	5	[EN1, GSK3B, INTS1, LRP6, VEGFD]
GO:0090263	positive regulation of canonical Wnt signaling pathway	GO_BiologicalProcess-EBI-UniProt-GOA_27.02.2019_00h00	0.0155573	0.0481049	3.39123e-05	0.000203474	[5, 6, 7, 8, 9, 10]	Group11	4.81928	8	[ARNTL, FAM53B, JUP, PSMA1, PSMB4, SEM1, TBL1X, TNKS]
GO:0001676	long-chain fatty acid metabolic process	GO_BiologicalProcess-EBI-UniProt-GOA_27.02.2019_00h00	0.00455054	0.0297049	#NUM!	#NUM!	[5, 6, 8]	None	5.97015	8	[CHPT1, CYP1A2, EIF2B5, FADS2, PAM, PDXP, SLC27A4, SLC27A6]
GO:0001952	regulation of cell-matrix adhesion	GO_BiologicalProcess-EBI-UniProt-GOA_27.02.2019_00h00	0.0150517	0.048454	#NUM!	#NUM!	[4, 5]	None	4.84848	8	[CX3CL1, DLC1, DNM1L, FAM107A, GPM6B, GSK3B, JUP, PRSS55]
GO:0002062	chondrocyte differentiation	GO_BiologicalProcess-EBI-UniProt-GOA_27.02.2019_00h00	0.00642059	0.032103	#NUM!	#NUM!	[4, 5, 6, 7]	None	5.6338	8	[ADAMTS12, EIF2AK3, FGF18, HMGA2, IHH, LOXL2, NKX3-2, WNT7A]
GO:0002065	columnar/cuboidal epithelial cell differentiation	GO_BiologicalProcess-EBI-UniProt-GOA_27.02.2019_00h00	0.00725451	0.0327848	#NUM!	#NUM!	[5, 6]	None	5.51724	8	[ARNTL, DLX3, ESRP1, GSK3B, NEUROD1, NKX3-2, SF3B1, SLC12A9]
GO:0005085	guanyl-nucleotide exchange factor activity	GO_BiologicalProcess-EBI-UniProt-GOA_27.02.2019_00h00	0.000632683	0.0212401	#NUM!	#NUM!	[4]	None	5.32319	14	[ARNTL, DENND5A, DOCK5, DOCK7, EIF2B5, HERC2, ITSN1, PAM, PLEKHG1, PSD2, PSD3, SBF2, TIAM2, TRAPPC3]
GO:0005086	ARF guanyl-nucleotide exchange factor activity	GO_BiologicalProcess-EBI-UniProt-GOA_27.02.2019_00h00	0.0119998	0.042089	#NUM!	#NUM!	[5]	None	12	3	[ARNTL, PSD2, PSD3]
GO:0006516	glycoprotein catabolic process	GO_BiologicalProcess-EBI-UniProt-GOA_27.02.2019_00h00	0.0148345	0.0484182	#NUM!	#NUM!	[5, 6]	None	11.1111	3	[ADAMTS12, EDEM2, SGSH]
GO:0006622	protein targeting to lysosome	GO_BiologicalProcess-EBI-UniProt-GOA_27.02.2019_00h00	0.001257	0.0246162	#NUM!	#NUM!	[6, 7, 8, 9, 10, 11]	None	16	4	[HARS, HSPA8, LARS, SCARB2]
GO:0006664	glycolipid metabolic process	GO_BiologicalProcess-EBI-UniProt-GOA_27.02.2019_00h00	0.0137623	0.046202	#NUM!	#NUM!	[5, 6]	None	5.34351	7	[ARSA, B3GALT4, ESYT3, GBGT1, LARGE1, NAT8, SMPD2]
GO:0006665	sphingolipid metabolic process	GO_BiologicalProcess-EBI-UniProt-GOA_27.02.2019_00h00	0.016012	0.0482414	#NUM!	#NUM!	[4, 5, 6]	None	4.5	9	[ARSA, B3GALT4, ESYT3, LARGE1, NAT8, PDXDC1, RACK1, SMPD2, VANGL2]
GO:0006986	response to unfolded protein	GO_BiologicalProcess-EBI-UniProt-GOA_27.02.2019_00h00	0.00464292	0.0294888	#NUM!	#NUM!	[4, 5]	None	4.86726	11	[ADD1, ARSA, DNAJA1, DNAJB4, EDEM2, EIF2AK3, HSPA8, HSPD1, MBTPS1, PRSS55, RACK1]
GO:0007269	neurotransmitter secretion	GO_BiologicalProcess-EBI-UniProt-GOA_27.02.2019_00h00	0.0083989	0.0352454	#NUM!	#NUM!	[4, 5, 6, 7, 8]	None	4.71698	10	[BRSK2, DNM1L, GSK3B, HSPA8, HTR1B, OTOF, RIMS3, TACR2, TSPOAP1, WNT7A]
GO:0010810	regulation of cell-substrate adhesion	GO_BiologicalProcess-EBI-UniProt-GOA_27.02.2019_00h00	0.00280232	0.0253286	#NUM!	#NUM!	[3, 4]	None	4.72727	13	[CX3CL1, DLC1, DNM1L, DOCK5, FAM107A, FZD7, GPM6B, GSK3B, INTS1, JUP, NID1, PRSS55, TCN2]
GO:0010812	negative regulation of cell-substrate adhesion	GO_BiologicalProcess-EBI-UniProt-GOA_27.02.2019_00h00	0.00137815	0.021591	#NUM!	#NUM!	[4, 5, 6]	None	8.13953	7	[CX3CL1, DLC1, FAM107A, FZD7, INTS1, PRSS55, TCN2]
GO:0021761	limbic system development	GO_BiologicalProcess-EBI-UniProt-GOA_27.02.2019_00h00	0.00020647	0.0242602	#NUM!	#NUM!	[4, 5, 6, 7, 8, 9]	None	7.14286	11	[EIF2B5, GSK3B, MKKS, NEUROD1, PCSK1, PHLPP2, PTPRS, RAX, SF3B1, SOX3, TBR1]
GO:0021766	hippocampus development	GO_BiologicalProcess-EBI-UniProt-GOA_27.02.2019_00h00	0.00197273	0.0243996	#NUM!	#NUM!	[3, 4, 5, 6, 7, 8, 9, 10, 11]	None	6.83761	8	[EIF2B5, GSK3B, MKKS, NEUROD1, PCSK1, PHLPP2, PTPRS, SF3B1]
GO:0031016	pancreas development	GO_BiologicalProcess-EBI-UniProt-GOA_27.02.2019_00h00	0.0032654	0.026461	#NUM!	#NUM!	[4, 5, 6]	None	7	7	[ARNTL, EIF2AK3, GSK3B, HNF1B, IHH, NEUROD1, NKX3-2]
GO:0031133	regulation of axon diameter	GO_BiologicalProcess-EBI-UniProt-GOA_27.02.2019_00h00	0.00358058	0.0271431	#NUM!	#NUM!	[5, 6, 7, 8, 9, 10, 11, 12, 13, 14]	None	40	2	[WNT7A, XK]
GO:0032224	positive regulation of synaptic transmission, cholinergic	GO_BiologicalProcess-EBI-UniProt-GOA_27.02.2019_00h00	0.00358058	0.0271431	#NUM!	#NUM!	[4, 5, 6, 7, 8, 9, 10]	None	40	2	[LAMA2, TACR2]
GO:0042659	regulation of cell fate specification	GO_BiologicalProcess-EBI-UniProt-GOA_27.02.2019_00h00	0.00470314	0.0290852	#NUM!	#NUM!	[4, 5, 6]	None	16.6667	3	[ESRP1, FZD7, HNF1B]
GO:0043462	regulation of ATPase activity	GO_BiologicalProcess-EBI-UniProt-GOA_27.02.2019_00h00	0.00884523	0.0364672	#NUM!	#NUM!	[5]	None	6.52174	6	[ATP5IF1, BRSK2, DLC1, DNAJA1, DNAJB4, HSPA8]
GO:0045766	positive regulation of angiogenesis	GO_BiologicalProcess-EBI-UniProt-GOA_27.02.2019_00h00	0.0101029	0.0389211	#NUM!	#NUM!	[4, 5, 6, 7, 8, 9, 10, 11, 12]	None	4.58716	10	[ATF7IP, C5AR1, CX3CL1, FGF18, HIPK1, HMGA2, IL1B, JUP, PRSS55, VEGFD]
GO:0048562	embryonic organ morphogenesis	GO_BiologicalProcess-EBI-UniProt-GOA_27.02.2019_00h00	0.00407352	0.0281552	#NUM!	#NUM!	[4, 5, 6, 7]	None	4.37318	15	[EPHB2, FBN1, HIPK1, HNF1B, HOXB7, IHH, INTS1, LRP6, MKKS, NEUROD1, NKX3-2, RAX, RNF207, TCF7, VANGL2]
GO:0060590	ATPase regulator activity	GO_BiologicalProcess-EBI-UniProt-GOA_27.02.2019_00h00	0.00248604	0.0254009	#NUM!	#NUM!	[6]	None	10.2041	5	[ATP5IF1, BRSK2, DNAJA1, DNAJB4, HSPA8]
GO:0090176	microtubule cytoskeleton organization involved in establishment of planar polarity	GO_BiologicalProcess-EBI-UniProt-GOA_27.02.2019_00h00	0.00964763	0.0377865	#NUM!	#NUM!	[4, 5, 6, 7, 8]	None	25	2	[BRSK2, SF3B1]
GO:0098911	regulation of ventricular cardiac muscle cell action potential	GO_BiologicalProcess-EBI-UniProt-GOA_27.02.2019_00h00	0.00638578	0.032623	#NUM!	#NUM!	[4, 5, 6, 7, 8, 9, 10]	None	15	3	[BIN1, JUP, RNF207]
GO:0120163	negative regulation of cold-induced thermogenesis	GO_BiologicalProcess-EBI-UniProt-GOA_27.02.2019_00h00	0.000789347	0.0185497	#NUM!	#NUM!	[3, 4, 5, 6, 7, 8]	None	10.5263	6	[ADAMTS5, ALDH1A1, ARNTL, DOCK7, LAMA4, ZNF423]
GO:2000074	regulation of type B pancreatic cell development	GO_BiologicalProcess-EBI-UniProt-GOA_27.02.2019_00h00	0.0151145	0.0479986	#NUM!	#NUM!	[5, 6, 7, 8, 9, 10, 11]	None	20	2	[ARNTL, GSK3B]
GO:2000546	positive regulation of endothelial cell chemotaxis to fibroblast growth factor	GO_BiologicalProcess-EBI-UniProt-GOA_27.02.2019_00h00	0.00530239	0.0296682	#NUM!	#NUM!	[5, 6, 7, 8, 9, 10, 11]	None	33.3333	2	[FGF16, FGF18]
KEGG:05221	Acute myeloid leukemia	KEGG_27.02.2019	0.00893273	0.036193	#NUM!	#NUM!	[-1]	None	7.57576	5	[EIF4EBP1, JUP, RAF1, RUNX1T1, TCF7]
