# Supplementary material for: Weighted gene co-expression network analysis identifies molecular pathways and hub genes involved in broiler White Striping and Wooden Breast myopathies
Source: Sci Rep. 2021 Jan 19;11:1776. doi: 10.1038/s41598-021-81303-7 (PMC7815844; doi:10.1038/s41598-021-81303-7)
Supplement: Supplementary file 5 — Supplementary Table S4. [file 41598_2021_81303_MOESM5_ESM.xlsx]

## Sheet: Supplementary Table S4
Supplementary Table S4. Traits considered for our analysis to construct the network of co-expressed genes. Table reports all the phenotypes analyzed by Zambonelli et al. [5] and that were considered for this study.
Sample	Breast wt.	L mm	L Wt	W mm	W Wt	H1 mm	H2 mm	H3 mm	pH	L* raw	a* raw	b* raw	Drip loss	Cook loss NM	AK NM	Uptake	Cook loss M	Yield	AK M	UmiditA	Lipidi	Ceneri	Collagene	Proteine	Mg mg/100g	K mg/100g	P mg/100g	Na mg/100g	Ca mg/100g	M1	M2	M3	M4	M5	M6	M7	M8	M9	S1	S2	S3	S4	S5	S6	S7	S8	S9	S10	S11
SAMPLE1	180.06	171.96	95.5	70.47	39.14	35.8	22.36	6.75	5.91	54.51	1.82	3.75	1.29	20.22	3.33	14.82	13.82	98.95	1.94	75.09	0.88	1.64	1.01	23.21	33.29	335.26	205.13	34.9	7.78	12.7382	4.84722	15.3759	4.11307	4.6186	35.0065	4.04243	4.26455	14.9935	7.18	6.35261	7.12007	21.2171	11.18	8.2684	12.8399	7.44	5.64	15.8406	0
SAMPLE2	219.37	176.12	80.28	81.31	37.07	35.37	20.88	8.73	5.88	53.95	0.65	4.02	1.02	19.52	4.45	18.36	13.55	102.32	2.49	73.32	0.77	1.43	1.12	24.02	35.22	325.14	210.24	33.32	6.32	12.8497	3.04735	14.9494	3.3088	3.42749	27.5901	5.67	3.96389	22.4099	7.87141	8.23736	7.67078	16.0668	8.72959	7.08	10.5258	11.0517	7.14121	11.7943	0
SAMPLE3	191.95	183.52	95.61	76.28	39.74	34.94	16.91	6.37	5.93	53.28	0.47	3.19	1.07	20.06	4.34	21.21	14.07	104.16	2.05	73.7	0.43	1.61	1.11	23.27	40.99	370	245.46	34.85	8.88	11.4898	3.64104	8.67609	5.30721	6.10901	31.9194	5.69768	4.86	18.0806	8.13678	7.2041	7.07125	20.7791	9.32181	8.29325	11.5178	10.9269	4.89579	11.8533	0
SAMPLE6	238.34	189.75	79.61	71.75	30.1	41.25	22.33	7.54	5.84	55.73	0.11	3.15	0.96	21.55	3.01	17.12	14.42	100.23	1.95	73.57	0.21	1.96	1.01	23.92	38.9	380.18	234.75	37.2	8.33	8.69599	4.7859	14.4579	4.24	5.81451	41.2206	5.54366	4.5744	8.77939	9.00339	8.45981	10.1929	16.1546	13.5692	8.35538	10.8113	7.62921	5.87865	9.94557	0
SAMPLE7	183.2	160.87	87.81	74.85	40.86	34.89	25.37	9.26	5.95	54.49	0.98	4.26	0.93	18.91	3	17.25	13.69	101.2	1.86	75.06	0.92	1.24	1.37	21.94	31.07	315.02	218.98	28.36	6.85	12.3934	3.32416	15.4477	2.87712	3.89212	39.9385	5.67	3.55033	10.0615	5.8776	5.9156	13.364	18.62	11.18	7.08	10.42	11.6324	6.37266	13.94	0
SAMPLE10	252.13	208.93	82.87	74.51	29.55	37.09	26.15	7.03	5.97	52.99	1.33	2.92	0.92	23.7	2.77	18.8	14.75	101.28	2.11	NA	NA	NA	NA	NA	NA	NA	NA	NA	NA	NA	NA	NA	NA	NA	NA	NA	NA	NA	NA	NA	NA	NA	NA	NA	NA	NA	NA	NA	NA
SAMPLE11	293.38	209.83	71.52	75.99	25.9	43.95	31.48	11.84	5.81	50.12	3.21	3.85	1.22	28.7	2.62	6.89	17.09	88.62	2.9	75.01	1.64	1.25	1.17	19.84	32.15	383.27	207.15	58.39	9.31	18.5663	4.6321	5.81986	4.775	4.86182	27.7402	6.67239	4.67256	22.2598	5.23036	6.26595	8.59	25.6986	10.856	8.08835	9.8	2.2845	3.17453	16.6831	1.57922
SAMPLE13	328.42	190.18	57.91	80.56	24.53	44.6	36.4	11.86	5.98	55.63	1.62	5.39	1.36	45.14	13.69	8.33	30.27	75.54	5.01	76.69	1.75	1.22	1.22	20.28	29.51	326.21	187.13	52.72	7.4	20.4351	2.95915	6.62497	3.51044	4.86548	36.1372	4.48824	7.11665	13.8628	5.82721	7.96204	6.24008	18.5913	14.5571	8.52941	9.91237	6.58009	4.38156	14.0178	3.40111
SAMPLE17	280.83	193.69	68.97	76.66	27.3	39.73	29.84	18.91	6.18	51.36	1.94	2.54	0.97	31.59	5.25	6.06	17.45	87.55	2.32	78.34	1.74	1.08	1.46	18.87	29.07	342.95	198.74	89.44	11.73	9.68203	4.63912	6.96364	6.29458	6.64179	35.3145	8.79308	6.98575	14.6855	5.66457	6.07827	10.5922	20.5123	14.5462	9.82	9.92672	3.81102	5.49239	16.4809	2.74848
SAMPLE18	294.58	205.4	69.73	78.28	26.57	40.97	30.8	10.92	5.99	54.17	1.18	3.43	0.76	34.19	6.64	10.14	23.77	83.96	4.72	76.89	1.77	1.11	1.61	16.22	34.4	403.5	228.68	100.09	15.11	24.8027	5.66392	6.25011	3.91941	2.16706	33.0745	3.39696	3.79988	16.9255	6.72862	7.21771	10.2197	22.31	13.94	10.5063	9.8	5.78	6.5871	13.77	2.48899
SAMPLE19	329.79	199.39	60.46	86.5	26.23	42.22	38.26	14.57	6.05	49.55	0.34	2.34	1.86	28.26	6.1	7.07	17.33	88.51	3.97	NA	NA	NA	NA	NA	NA	NA	NA	NA	NA	NA	NA	NA	NA	NA	NA	NA	NA	NA	NA	NA	NA	NA	NA	NA	NA	NA	NA	NA	NA
SAMPLE20	309.27	184.5	59.66	68.4	22.12	45.61	37.8	16.38	6.07	52.08	0.79	3.04	0.45	38.69	9.02	11.07	23.26	85.24	4.97	NA	NA	NA	NA	NA	NA	NA	NA	NA	NA	NA	NA	NA	NA	NA	NA	NA	NA	NA	NA	NA	NA	NA	NA	NA	NA	NA	NA	NA	NA
