# Supplementary material for: Weighted gene co-expression network analysis identifies molecular pathways and hub genes involved in broiler White Striping and Wooden Breast myopathies
Source: Sci Rep. 2021 Jan 19;11:1776. doi: 10.1038/s41598-021-81303-7 (PMC7815844; doi:10.1038/s41598-021-81303-7)
Supplement: Supplementary file 6 — Supplementary Table S5. [file 41598_2021_81303_MOESM6_ESM.xlsx]

## Sheet: BW
Supplementary Table S5. Measure of Module Significance in relation to the BW, H2.mm and CL traits. For each module, the MS values represent the average gene significance of all genes (absolute value) based on the correlation value between each module and the considered trait.
Module	BW ModuleSignificance
plum1	0.694489
red	0.687616
khaki4	0.687367
blue3	0.685073
paleturquoise4	0.668271
dodgerblue4	0.665539
midnightblue	0.658989
darkseagreen1	0.655345
darkred	0.650658
mistyrose4	0.649667
darkgreen	0.646349
darkturquoise	0.645137
lavenderblush3	0.632917
darkorange	0.627479
cornsilk	0.620558
thistle4	0.612872
blueviolet	0.605618
yellowgreen	0.588862
darkolivegreen	0.577523
moccasin	0.576874
green1	0.575635
plum4	0.570233
thistle2	0.569122
yellow	0.568943
green	0.560403
grey60	0.556029
deeppink2	0.546225
cyan	0.538398
antiquewhite1	0.537915
navajowhite1	0.533968
pink	0.531828
green3	0.526767
sienna2	0.521326
white	0.515115
indianred1	0.512104
slateblue3	0.511426
mediumorchid	0.510836
orangered	0.507076
lightblue1	0.50628
mistyrose3	0.501529
skyblue	0.496628
darkorange2	0.494134
indianred	0.492391
lightgreen	0.487626
plum2	0.487438
slateblue2	0.486495
orangered4	0.4841
brown3	0.48307
tomato2	0.464713
steelblue	0.459942
coral2	0.458727
orangered1	0.457331
lightskyblue4	0.4566
saddlebrown	0.455938
linen	0.451904
turquoise	0.451815
cornflowerblue	0.443969
orange	0.442238
firebrick	0.44055
paleturquoise3	0.439372
orangered3	0.43377
lightyellow	0.432707
magenta	0.429247
yellow3	0.427875
antiquewhite4	0.422011
lightslateblue	0.419939
blue	0.413008
skyblue4	0.40578
powderblue	0.401642
slateblue	0.3994
yellow2	0.39784
violet	0.392433
salmon	0.390999
firebrick4	0.384983
tan4	0.383801
bisque4	0.381276
navajowhite4	0.377049
royalblue	0.367718
purple	0.365657
darkgoldenrod3	0.364892
oldlace	0.363783
royalblue3	0.363725
tomato4	0.36253
tan	0.361256
salmon4	0.357152
magenta2	0.35031
purple2	0.348958
maroon	0.348099
sienna1	0.347931
darkgrey	0.346014
salmon1	0.344958
antiquewhite2	0.341659
skyblue3	0.339265
palevioletred3	0.325174
lavenderblush1	0.324966
peru	0.321473
mediumpurple2	0.320005
honeydew1	0.320003
sienna	0.318596
green4	0.314588
lightgoldenrodyellow	0.311632
plum	0.309561
green2	0.309117
seashell4	0.303151
burlywood	0.301791
whitesmoke	0.297127
lavender	0.295742
tan1	0.295018
magenta1	0.294207
coral4	0.292714
tan2	0.29253
blue4	0.29016
magenta3	0.289949
wheat1	0.283644
firebrick2	0.281194
lightblue4	0.279575
navajowhite2	0.27901
mediumpurple4	0.27893
pink3	0.277889
lightcyan1	0.277267
darkmagenta	0.274647
coral3	0.272792
chocolate3	0.269757
thistle	0.264523
brown2	0.258888
plum3	0.258747
rosybrown4	0.252825
blue1	0.251375
pink2	0.249947
mediumpurple1	0.246986
tan3	0.246373
coral	0.245119
sienna4	0.244633
lightpink3	0.243249
lavenderblush2	0.24048
navajowhite3	0.237973
mediumpurple	0.233349
darkgoldenrod4	0.232147
lightpink4	0.231515
skyblue2	0.230449
darkseagreen3	0.229987
yellow4	0.229733
coral1	0.225581
lightcoral	0.224911
slateblue1	0.2217
darksalmon	0.220609
magenta4	0.220319
darkseagreen2	0.219225
aliceblue	0.218029
lightpink1	0.215385
mediumorchid3	0.211618
paleturquoise	0.210103
lightpink	0.209606
indianred2	0.20898
deeppink1	0.204078
grey	0.2037
wheat3	0.203454
salmon2	0.202671
brown1	0.201007
blanchedalmond	0.199164
lightcyan	0.197306
thistle3	0.192438
brown4	0.191229
palevioletred2	0.191036
pink1	0.190457
palevioletred	0.189585
antiquewhite	0.187662
brown	0.18742
lightsteelblue1	0.187414
lightblue2	0.187307
lightpink2	0.186524
sienna3	0.181783
darkolivegreen4	0.181169
honeydew	0.180501
chocolate4	0.180125
greenyellow	0.178657
darkseagreen	0.177626
deeppink	0.17742
darkviolet	0.176115
ivory	0.17474
deepskyblue	0.168113
chocolate1	0.167682
tomato	0.166269
red1	0.165766
darkolivegreen1	0.163269
indianred4	0.162277
lightsteelblue	0.161956
blue2	0.161055
lightblue3	0.160292
firebrick3	0.158978
darkolivegreen2	0.158742
lightskyblue3	0.158646
orange4	0.157476
lightskyblue2	0.154323
palevioletred1	0.150876
lavenderblush	0.149716
indianred3	0.148446
royalblue2	0.147765
darkslateblue	0.146881
mediumpurple3	0.14676
cornsilk2	0.146082
thistle1	0.145773
mistyrose	0.141368
floralwhite	0.140335
pink4	0.136896
navajowhite	0.134377
mediumorchid4	0.132276
chocolate2	0.131087
black	0.130332
antiquewhite3	0.124245
darkseagreen4	0.124112
orange3	0.117143
skyblue1	0.106726

## Sheet: H2mm
Supplementary Table S5. Measure of Module Significance in relation to the BW, H2.mm and CL traits. For each module, the MS values represent the average gene significance of all genes (absolute value) based on the correlation value between each module and the considered trait.
Module	H2.mm ModuleSignificance
midnightblue	0.711825
dodgerblue4	0.696578
red	0.675559
green1	0.650646
darkred	0.634175
skyblue	0.628592
darkseagreen1	0.606722
paleturquoise4	0.606433
moccasin	0.600919
plum1	0.598464
blueviolet	0.595564
darkolivegreen	0.591221
khaki4	0.587086
pink	0.584123
grey60	0.582694
steelblue	0.576773
darkgreen	0.572385
darkorange	0.569041
indianred	0.564175
sienna2	0.557367
thistle4	0.555094
saddlebrown	0.545244
turquoise	0.535981
cyan	0.534776
firebrick4	0.528295
mistyrose3	0.525201
lavenderblush3	0.524865
darkturquoise	0.523948
plum2	0.522156
blue3	0.515932
bisque4	0.515572
green	0.508463
lightblue1	0.505221
thistle2	0.502244
white	0.500676
orangered4	0.495122
navajowhite1	0.490762
darkgoldenrod3	0.477272
lightgreen	0.474247
yellow3	0.463196
salmon4	0.462591
coral2	0.461367
magenta2	0.461256
mistyrose4	0.461222
sienna	0.457884
orangered	0.457799
brown3	0.450981
indianred1	0.449427
firebrick	0.445402
plum4	0.438904
skyblue4	0.435361
salmon	0.433777
antiquewhite4	0.428912
antiquewhite1	0.428804
burlywood	0.425942
cornsilk	0.424933
slateblue	0.420162
navajowhite4	0.418659
tan4	0.401596
yellow	0.397527
lightblue4	0.396521
darkgrey	0.394867
coral4	0.392762
tan1	0.392375
palevioletred3	0.391602
tomato2	0.38889
lightpink4	0.387258
linen	0.387073
yellow2	0.386102
darkorange2	0.383411
slateblue3	0.382803
lightcyan1	0.381482
darkgoldenrod4	0.379887
skyblue2	0.378568
mediumorchid	0.378484
royalblue	0.372194
deeppink2	0.372062
yellowgreen	0.371147
orange	0.359971
lightyellow	0.356776
rosybrown4	0.351162
magenta	0.345516
seashell4	0.344236
deeppink1	0.342624
plum	0.341906
violet	0.341692
blue1	0.341178
green4	0.34018
maroon	0.335344
sienna1	0.332412
skyblue3	0.327772
magenta4	0.327745
sienna3	0.326562
green3	0.326051
blue	0.321365
powderblue	0.318962
lightslateblue	0.313475
honeydew1	0.312855
slateblue2	0.312345
antiquewhite2	0.310338
magenta3	0.308876
cornflowerblue	0.30663
salmon1	0.302268
lightpink3	0.299716
coral3	0.293459
firebrick3	0.292705
chocolate4	0.292074
orangered3	0.287076
brown1	0.286858
navajowhite3	0.286826
lightcyan	0.283936
paleturquoise3	0.282852
lightblue3	0.279714
chocolate3	0.279298
lightskyblue4	0.272153
whitesmoke	0.271574
plum3	0.270784
lightblue2	0.267503
salmon2	0.266389
lavenderblush1	0.264996
tan	0.263368
green2	0.262487
tan2	0.261578
yellow4	0.261303
coral1	0.258143
darkseagreen	0.256794
purple	0.253554
slateblue1	0.250466
brown	0.248996
orangered1	0.245447
pink3	0.245431
purple2	0.238694
blanchedalmond	0.238084
mediumpurple3	0.234909
sienna4	0.233765
blue4	0.233483
orange4	0.233341
lightpink	0.232758
darkviolet	0.231967
brown2	0.231494
mediumorchid3	0.231358
pink2	0.227409
aliceblue	0.225818
indianred2	0.223208
lightpink1	0.223122
indianred3	0.222204
lavender	0.217993
mediumpurple2	0.215519
darkolivegreen1	0.215346
tomato4	0.212308
mediumpurple	0.211382
darkseagreen4	0.210375
cornsilk2	0.208715
oldlace	0.207145
wheat3	0.205771
mediumpurple4	0.202723
indianred4	0.201154
brown4	0.19743
palevioletred	0.197182
magenta1	0.193876
lightcoral	0.191306
royalblue3	0.190896
black	0.190567
lightpink2	0.188696
navajowhite2	0.188423
greenyellow	0.188202
thistle	0.187979
pink1	0.1848
darkseagreen2	0.184679
firebrick2	0.183083
lightsteelblue1	0.182015
tan3	0.181484
lightgoldenrodyellow	0.180325
floralwhite	0.178555
coral	0.178048
red1	0.177191
paleturquoise	0.176541
antiquewhite	0.176034
antiquewhite3	0.175522
darkmagenta	0.174412
grey	0.173335
deeppink	0.17268
honeydew	0.172625
ivory	0.168158
navajowhite	0.167904
darksalmon	0.165966
darkolivegreen4	0.165049
mistyrose	0.16486
thistle1	0.163937
pink4	0.162011
palevioletred1	0.160482
lavenderblush2	0.156486
orange3	0.156003
darkseagreen3	0.155377
blue2	0.153478
lightskyblue2	0.153141
lightskyblue3	0.151995
tomato	0.149804
palevioletred2	0.147219
royalblue2	0.142556
chocolate1	0.141238
deepskyblue	0.14034
darkslateblue	0.139453
chocolate2	0.139219
lavenderblush	0.135827
mediumpurple1	0.133291
mediumorchid4	0.133175
darkolivegreen2	0.1315
skyblue1	0.127927
wheat1	0.126627
peru	0.116529
lightsteelblue	0.108071
thistle3	0.0992269

## Sheet: CL
Supplementary Table S5. Measure of Module Significance in relation to the BW, H2.mm and CL traits. For each module, the MS values represent the average gene significance of all genes (absolute value) based on the correlation value between each module and the considered trait.
Module	CL ModuleSignificance
darkgreen	0.759883
khaki4	0.737795
thistle4	0.688025
red	0.682023
darkred	0.675206
sienna2	0.663955
lavenderblush3	0.645047
midnightblue	0.641776
paleturquoise4	0.639881
blue3	0.619007
blueviolet	0.588101
dodgerblue4	0.586302
antiquewhite1	0.577767
plum1	0.5658
darkturquoise	0.562158
turquoise	0.558549
yellowgreen	0.553252
green	0.546317
lightblue1	0.538859
plum2	0.531443
cornsilk	0.52762
yellow3	0.523704
orangered	0.521702
lavenderblush1	0.517808
darkseagreen1	0.51219
moccasin	0.51133
brown2	0.503971
antiquewhite2	0.500383
darkolivegreen	0.49921
cyan	0.498097
navajowhite1	0.497402
pink	0.495148
magenta	0.49039
salmon	0.488062
lightskyblue4	0.48501
slateblue2	0.484892
steelblue	0.481119
indianred1	0.476455
yellow	0.473665
green1	0.468856
mediumorchid	0.464136
lightyellow	0.458576
mistyrose4	0.458541
thistle2	0.458199
indianred	0.450234
white	0.443577
lightslateblue	0.442101
grey60	0.441981
palevioletred3	0.438279
green3	0.430522
plum3	0.429254
chocolate3	0.428793
lightblue4	0.424341
slateblue1	0.417431
tan	0.415634
orangered4	0.412312
deeppink2	0.40733
darkorange2	0.407026
firebrick4	0.401593
skyblue4	0.3955
mediumpurple	0.394589
tomato4	0.389816
saddlebrown	0.388145
ivory	0.38791
darkorange	0.38675
slateblue3	0.384116
slateblue	0.382988
magenta1	0.382353
mistyrose3	0.381639
orangered1	0.381178
paleturquoise	0.380664
royalblue	0.379146
green4	0.377844
navajowhite2	0.373009
honeydew1	0.371826
whitesmoke	0.360576
brown3	0.359989
lightgreen	0.357858
green2	0.357057
skyblue	0.356712
burlywood	0.355402
darkolivegreen2	0.354176
sienna3	0.353342
pink2	0.351158
darkgoldenrod4	0.350537
firebrick	0.34979
magenta3	0.348818
salmon1	0.34854
cornflowerblue	0.347699
orangered3	0.34739
magenta2	0.344765
linen	0.344284
tan2	0.341595
lightcyan	0.339571
sienna4	0.33026
navajowhite4	0.330211
powderblue	0.330205
plum4	0.327694
antiquewhite	0.322577
cornsilk2	0.322342
coral3	0.315308
palevioletred2	0.309649
skyblue3	0.309122
pink3	0.307138
tan4	0.305744
darkgoldenrod3	0.303652
skyblue2	0.297055
mediumpurple4	0.29598
chocolate2	0.293125
blue	0.292686
brown	0.292154
sienna	0.28702
sienna1	0.283594
wheat1	0.282695
blue2	0.280903
skyblue1	0.279703
firebrick2	0.276294
bisque4	0.275751
violet	0.275654
maroon	0.274349
purple	0.272759
salmon4	0.271593
lightpink4	0.269596
royalblue3	0.267836
oldlace	0.267667
black	0.264365
darkviolet	0.264117
thistle	0.259603
deeppink1	0.258698
paleturquoise3	0.257806
darkolivegreen1	0.254937
rosybrown4	0.2533
yellow2	0.252254
lightcyan1	0.250708
coral2	0.249495
coral4	0.243992
magenta4	0.24229
brown4	0.241732
orange	0.238854
lightpink3	0.238725
aliceblue	0.235872
plum	0.234905
mediumpurple2	0.229529
lightsteelblue	0.22928
mediumpurple1	0.229014
lightskyblue2	0.228844
firebrick3	0.228417
darkseagreen2	0.227274
lightblue2	0.226261
coral1	0.219774
tomato2	0.218087
indianred3	0.213673
pink1	0.212607
antiquewhite4	0.21102
lightpink1	0.206624
blanchedalmond	0.205047
peru	0.204081
tan1	0.203876
navajowhite3	0.202395
palevioletred	0.202049
darkseagreen	0.201767
darkolivegreen4	0.200913
mediumpurple3	0.199257
wheat3	0.19869
mediumorchid3	0.196933
orange4	0.196247
greenyellow	0.193798
thistle1	0.193618
lightgoldenrodyellow	0.190672
darkseagreen4	0.18604
pink4	0.185173
brown1	0.184435
blue1	0.184371
lavenderblush2	0.181448
indianred4	0.179278
tomato	0.178329
salmon2	0.178268
seashell4	0.177902
grey	0.177574
darkgrey	0.177173
coral	0.176245
lightskyblue3	0.175763
red1	0.174772
indianred2	0.173778
chocolate1	0.173654
yellow4	0.172828
lightpink2	0.17193
blue4	0.170145
purple2	0.168456
lightblue3	0.167784
lightpink	0.16586
deeppink	0.164916
lavender	0.163378
darkslateblue	0.161227
darkseagreen3	0.158199
palevioletred1	0.155384
lavenderblush	0.154858
orange3	0.154096
honeydew	0.153413
lightsteelblue1	0.152936
tan3	0.149746
mistyrose	0.149414
royalblue2	0.1466
darkmagenta	0.144323
navajowhite	0.14429
mediumorchid4	0.141851
lightcoral	0.138717
floralwhite	0.132877
darksalmon	0.129336
chocolate4	0.128798
antiquewhite3	0.110598
deepskyblue	0.102201
thistle3	0.0993778
