# Supplementary material for: Weighted gene co-expression network analysis identifies molecular pathways and hub genes involved in broiler White Striping and Wooden Breast myopathies
Source: Sci Rep. 2021 Jan 19;11:1776. doi: 10.1038/s41598-021-81303-7 (PMC7815844; doi:10.1038/s41598-021-81303-7)
Supplement: Supplementary file 7 — Supplementary Table S6. [file 41598_2021_81303_MOESM7_ESM.xlsx]

## Sheet: Gene Significance Hub Gene
Supplementary Table S6. Gene significance (GS) of hub genes referred to traits belonging to the macro-traits, and the gene Module Membership values of the midnightblue, darkred, paleturquoise4 and red module.
	BW	H2.mm	CL
	GS	GS	GS
COL4A1	0.33	0.35	0.324053
COL4A2	0.26	0.25	0.301544
LAMA4	0.38	0.47	0.462866
LAMA2	0.71	0.66	0.75977
PLXDC2	0.64	0.57	0.679403
FBLN5	0.65	0.67	0.746459
LRRC32	0.53	0.62	0.49701
COL15A1	0.03	-0.14	-0.105671
LAMC1	0.44	0.49	0.464958
FBN1	0.69	0.69	0.727205

## Sheet: ModuleMembership
Supplementary Table S6. Gene significance (GS) of hub genes referred to traits belonging to the macro-traits, and the gene Module Membership values of the midnightblue, darkred, paleturquoise4 and red module.
probeset_id	geneSymbol		MM midnightblue	MM darkred	MM paleturquoise4	MM red
15384038		15384038	-0.673283	-0.749401	0.648269	0.783915
15384042	GOLGB1	15384042	0.748608	0.770642	-0.562305	-0.884799
15384066	HCLS1	15384066	-0.236677	-0.109126	0.303564	0.200821
15384082	RABL2B	15384082	-0.161904	-0.408254	0.254208	0.303897
15384092	ARSA	15384092	-0.574286	-0.818638	0.540135	0.897838
15384096	SHANK3	15384096	0.0743513	-0.0811731	0.113893	-0.0187552
15384103	NR_035090	15384103	-0.57306	-0.706163	0.628612	0.69437
15384105	LMF2	15384105	0.233376	0.35353	-0.0659784	-0.199703
15384110		15384110	-0.401089	-0.269109	0.519228	0.320265
15384114	SBF1	15384114	0.227682	0.42308	-0.286682	-0.335077
15384147	GCC1	15384147	-0.543667	-0.231445	0.166112	0.498197
15384151	PPP6R2	15384151	-0.0480615	-0.0616713	-0.0188973	-0.117163
15384174	MIR1651	15384174	0.430778	0.188301	-0.102228	-0.364351
15384176	SMO	15384176	0.591003	0.601878	-0.551305	-0.643008
15384189	AHCYL2	15384189	-0.0619988	0.15222	-0.0836397	-0.116147
15384203	FAM40B	15384203	0.0643331	-0.411815	0.0851343	0.248702
15384217	NRF1	15384217	0.0477844	0.195041	-0.264685	-0.236198
15384229	UBE2H	15384229	-0.0581986	-0.369127	-0.0873147	0.188911
15384233	KLHDC10	15384233	0.207273	0.112071	-0.13025	-0.206738
15384244	C7orf45	15384244	-0.149795	-0.125372	0.350848	0.054424
15384249	CPA2	15384249	-0.136357	-0.42488	0.3125	0.167027
15384265	CPA5	15384265	-0.502379	-0.295215	0.216164	0.54101
15384280	MEST	15384280	-0.238217	-0.496534	0.284316	0.552811
15384289	IL15RA	15384289	-0.197191	-0.0975684	0.293019	-0.00889188
15384298	ANKRD16	15384298	-0.462381	-0.393461	0.31415	0.41945
15384309	GDI2	15384309	0.656854	0.593121	-0.350548	-0.584561
15384322	ASB13	15384322	-0.496307	-0.718858	0.589603	0.619131
15384330	TUBAL3	15384330	0.315072	0.242408	-0.0488351	-0.181259
15384336	SLC35B4	15384336	0.465271	0.548567	-0.462769	-0.632176
15384348	G2/M phase-specific E3 ubiquitin-protein	15384348	-0.271333	-0.277526	0.302805	0.0992119
15384353	LOC101749355	15384353	-0.602621	-0.338695	0.532904	0.540886
15384356	CHCHD3	15384356	-0.118738	-0.203373	0.0404756	0.105874
15384366	PLXNA4B	15384366	-0.0339727	0.0682081	0.0889765	-0.239441
15384369		15384369	-0.544568	-0.0305785	0.0985993	0.323795
15384372	PLXNA4B	15384372	-0.155774	0.261138	0.0155857	-0.00880241
15384397		15384397	-0.132267	-0.00601813	0.243192	-0.249343
15384402	PODXL	15384402	0.243203	0.0221193	-0.168801	-0.148106
15384413		15384413	0.066981	-0.0885387	-0.146624	0.0742801
15384417		15384417	0.614142	0.814312	-0.633286	-0.775541
15384421	MIR29B-1	15384421	-0.628683	-0.484404	0.510434	0.535718
15384423	MIR29A	15384423	0.15593	-0.0506051	0.0101217	-0.124484
15384425	K123	15384425	0.167908	-0.217445	-0.048285	0.236495
15384431	RBM17	15384431	0.228756	0.268639	-0.202896	-0.115835
15384443	PFKFB3	15384443	-0.544507	-0.333341	0.327436	0.418762
15384459	LOC419112	15384459	-0.245165	-0.198997	0.44567	0.286587
15384470	ITIH2	15384470	-0.056803	-0.250151	0.0648926	0.0837624
15384494	TAF3	15384494	-0.134857	-0.346482	0.265942	0.164948
15384502	TAF3	15384502	-0.270807	-0.27641	0.0593202	0.260535
15384509	GATA3	15384509	-0.233384	-0.191593	0.256871	0.23292
15384517	MIR1626	15384517	0.651954	0.607958	-0.484058	-0.556285
15384519	CELF2	15384519	0.473323	0.164869	-0.670266	-0.130841
15384534	MIR1596	15384534	0.0622731	0.295747	-0.424638	-0.0633582
15384536		15384536	0.235773	-0.164837	-0.245924	0.0927028
15384540	ECHDC3	15384540	-0.194535	-0.120231	0.070795	0.0802915
15384546	C1H10orf47	15384546	-0.24893	0.343784	0.00222285	-0.24238
15384550	UPF2	15384550	0.161973	0.138653	0.0773605	-0.389705
15384554	DHTKD1	15384554	0.216611	0.289174	-0.242739	-0.408507
15384573	SEC61A2	15384573	0.519394	0.477498	-0.610499	-0.631398
15384586	CDC123	15384586	0.0358875	-0.357093	-0.0339431	0.265304
15384600	LOC425522	15384600	0.542613	0.536579	-0.356766	-0.59146
15384610	OPTN	15384610	-0.279638	-0.0803976	0.0190319	0.050193
15384624	MCM10	15384624	-0.627199	-0.778824	0.712628	0.767141
15384645		15384645	-0.396803	-0.44945	0.403727	0.264484
15384648	PRPF18	15384648	0.253521	0.281242	-0.377378	-0.25279
15384659	HSPA14	15384659	-0.0993322	-0.406296	0.16107	0.234003
15384673	SUV39H2	15384673	0.247671	-0.213981	-0.164516	0.160581
15384680	MEIG1	15384680	-0.58319	-0.251076	0.260477	0.579116
15384686	C1H7orf23	15384686	-0.19757	0.0558978	0.155497	-0.173945
15384691	KIAA1324L	15384691	0.0279691	0.0827179	0.229568	-0.094221
15384713	LOC770113	15384713	-0.614061	-0.45796	0.510577	0.292136
15384719	SEMA3D	15384719	0.795723	0.730529	-0.728989	-0.675338
15384739	SEMA3A	15384739	0.563699	0.538671	-0.537414	-0.493433
15384759	SEMA3E	15384759	-0.708714	-0.30823	0.344681	0.467943
15384778	PCLO	15384778	-0.0569561	-0.37437	-0.0768742	0.460314
15384805	CACNA2D1	15384805	-0.068499	-0.244677	0.155672	-0.00794614
15384844	HGF	15384844	0.273269	0.252855	0.00240165	-0.289752
15384864	SEMA3C	15384864	0.460206	0.004923	-0.439211	-0.151865
15384868	SEMA3C	15384868	0.45941	0.0941934	-0.440419	-0.264951
15384887	GNAT3	15384887	0.246222	0.055015	-0.331749	-0.0902682
15384896	MAGI2	15384896	-0.105529	-0.0541067	0.329702	0.12793
15384924	TMEM60	15384924	-0.658246	-0.777891	0.508238	0.910678
15384928	PION	15384928	-0.0632988	-0.271657	0.123142	0.0849064
15384958	FGL2	15384958	0.679548	0.857506	-0.714688	-0.633227
15384962	FAM185A	15384962	0.146133	0.0416349	-0.108555	-0.249808
15384972	LRRC17	15384972	0.682448	0.695174	-0.569522	-0.559879
15384979	ARMC10	15384979	-0.00607874	-0.179265	0.213625	0.165357
15384987	PMPCB	15384987	0.483344	0.432257	-0.193562	-0.504094
15385001	PSMC2	15385001	-0.12437	-0.13182	-0.0284656	0.0942467
15385015		15385015	-0.588474	-0.327478	0.441498	0.354956
15385018	LHFPL3	15385018	0.101329	0.0836891	0.00689578	-0.0107624
15385021	MLL5	15385021	0.724255	0.472765	-0.417535	-0.581017
15385050	PUS7	15385050	0.398209	0.201985	-0.21387	-0.324009
15385067	RINT1	15385067	0.571155	0.770445	-0.729861	-0.750864
15385082		15385082	-0.420395	-0.370132	0.106905	0.517107
15385086	CDHR3	15385086	-0.000900796	0.0759522	-0.0860716	-0.16609
15385105		15385105	-0.489252	-0.168156	0.20713	0.418056
15385107	PIK3CG	15385107	0.51143	0.399053	-0.556984	-0.531756
15385118	PRKAR2B	15385118	0.341032	0.501605	-0.262856	-0.194502
15385128	HBP1	15385128	0.542973	0.665748	-0.505484	-0.728411
15385139	GPR22	15385139	-0.660343	-0.843906	0.615786	0.803489
15385141	DUS4L	15385141	0.505326	0.453113	-0.283863	-0.380592
15385149	BCAP29	15385149	0.0737896	0.073987	0.198258	-0.0562679
15385158	SLC26A4	15385158	-0.214113	-0.393146	0.221394	0.397579
15385179	CBLL1	15385179	0.492528	0.621545	-0.492431	-0.422496
15385187	DLD	15385187	-0.364243	-0.241403	0.0779988	0.253131
15385204	ERGIC2	15385204	0.227212	-0.0664458	-0.0859109	-0.118535
15385219		15385219	0.0922054	0.0751339	0.053837	-0.348704
15385223	SLC2A13	15385223	-0.360094	0.127604	0.228745	0.0120889
15385226	ABCD2	15385226	-0.0800472	-0.0139188	0.0699534	0.112259
15385236	KIF21A	15385236	-0.116081	-0.172468	-0.0595238	0.0577744
15385271	LOC417691	15385271	-0.6609	-0.212404	0.421156	0.478946
15385288	CPNE8	15385288	0.444501	0.329228	-0.270885	-0.444907
15385308	TPRKB	15385308	-0.0221696	-0.11469	-0.0151104	0.0545112
15385315	GTSE1	15385315	0.067997	0.304273	-0.194661	-0.268474
15385319	GRAMD4	15385319	-0.420238	-0.00290466	0.117184	0.130624
15385338		15385338	-0.0887154	-0.212731	0.090132	0.181503
15385345	TBC1D22A	15385345	0.512197	0.298174	-0.577092	-0.269283
15385359	FAM19A5	15385359	0.0220682	-0.338784	0.0739578	0.169112
15385363	ZBED4	15385363	0.143883	0.203749	-0.26053	-0.282054
15385367	CRELD2	15385367	0.463891	0.463141	-0.287908	-0.364437
15385380	MOV10L1	15385380	-0.693602	-0.628105	0.367797	0.780889
15385410	PANX2	15385410	-0.276383	-0.349536	0.28828	0.375876
15385414	TRABD	15385414	0.629246	0.604086	-0.694513	-0.573981
15385427	SELO	15385427	-0.145314	-0.273533	0.141207	0.0270496
15385438		15385438	-0.752012	-0.925149	0.839378	0.899543
15385440		15385440	-0.210622	-0.228062	0.24827	0.0934026
15385447	ZNF800	15385447	0.160099	-0.202892	0.0624257	-0.0956094
15385454	GRM8	15385454	-0.0358393	-0.416434	0.365306	0.212984
15385466	POT1	15385466	-0.102382	-0.104956	0.227637	0.180479
15385487	GPR37	15385487	-0.263708	-0.17214	0.481427	0.143728
15385490	WASL	15385490	-0.397534	-0.303973	0.334153	0.273837
15385498	NDUFA5	15385498	-0.67172	-0.710982	0.64865	0.856034
15385505	IQUB	15385505	0.655439	0.543484	-0.714072	-0.648202
15385519	ATP6AP1	15385519	0.0421851	-0.217362	-0.0661025	-0.142189
15385529	SLC13A1	15385529	-0.275346	-0.210794	0.071937	0.197854
15385543	CADPS2	15385543	-0.317525	-0.153796	0.392287	0.191048
15385571	FEZF1	15385571	-0.640304	-0.289586	0.351111	0.548246
15385577	AASS	15385577	-0.0273603	0.116664	0.0577266	-0.209959
15385601	FAM3C	15385601	0.283082	0.23417	-0.261247	-0.423971
15385612	TSPAN12	15385612	0.584384	0.375946	-0.402484	-0.288177
15385622	ANKRD26	15385622	0.294317	0.134841	-0.0241323	-0.271378
15385642	CTTNBP2	15385642	-0.0656669	-0.251763	-0.106911	0.171904
15385666	ASZ1	15385666	-0.0836843	-0.545339	0.272221	0.498139
15385680	WNT2	15385680	-0.608226	-0.635182	0.505197	0.704277
15385688	TFEC	15385688	0.123875	0.161432	0.0970212	-0.101987
15385698	PPP1R3A	15385698	-0.341432	-0.461132	0.100543	0.373575
15385709	GPR85	15385709	-0.362034	-0.562773	0.493501	0.541489
15385711	MIR1695	15385711	-0.0800835	0.0280501	-0.0467369	0.203486
15385713	C1H7orf60	15385713	-0.0684471	-0.20325	-0.151008	0.357726
15385719	TMEM168	15385719	0.633206	0.476422	-0.64934	-0.429199
15385724	DOCK4	15385724	0.825327	0.394921	-0.563898	-0.430851
15385771	IMMP2L	15385771	-0.4377	-0.359677	0.458764	0.305266
15385779		15385779	0.255071	0.302054	-0.0770364	-0.488807
15385781		15385781	-0.483083	-0.577023	0.387385	0.670869
15385785	THAP5	15385785	-0.0232167	0.101793	0.185279	-0.276251
15385790	PNPLA8	15385790	-0.0630245	0.183982	-0.105896	-0.207241
15385802	NRCAM	15385802	0.355804	0.4168	-0.0780972	-0.44754
15385833	CNTN1	15385833	0.588168	0.726877	-0.640343	-0.667501
15385855	PDZRN4	15385855	-0.200366	-0.417029	0.284474	0.459274
15385868	PPHLN1	15385868	0.216712	0.343146	-0.388923	-0.215345
15385879	IRAK4	15385879	-0.68432	-0.607446	0.741798	0.792612
15385894	TMEM117	15385894	-0.240093	-0.450824	0.132779	0.279984
15385902	LOC417800	15385902	0.105648	-0.124464	-0.0209281	0.195584
15385908	ANO6	15385908	0.409193	0.215925	-0.473406	-0.301193
15385928	ARID2	15385928	0.882856	0.773615	-0.757393	-0.883962
15385951		15385951	-0.0188818	-0.26852	0.0702522	0.263918
15385953	XRCC6BP1	15385953	0.11012	0.165982	-0.261598	-0.115982
15385961	SLC16A7	15385961	0.656486	0.714801	-0.566293	-0.757229
15385967		15385967	-0.617101	-0.649197	0.424571	0.621594
15385972		15385972	0.274175	0.229709	-0.33732	-0.25574
15385974	USP15	15385974	-0.0731198	-0.289385	-0.0979129	0.148492
15385998	MON2	15385998	0.142754	0.0267185	-0.163225	-0.124551
15386032	MIRLET7I	15386032	-0.482709	-0.569423	0.383142	0.733037
15386034		15386034	-0.0177206	0.0296186	-0.0763301	0.106272
15386037	TMEM5	15386037	0.314327	0.282931	-0.432963	-0.343573
15386045	SRGAP1	15386045	0.356479	0.0876717	0.00851894	-0.290465
15386070		15386070	-0.796854	-0.474689	0.734117	0.686522
15386074	XPOT	15386074	0.62416	0.630796	-0.551927	-0.632595
15386095	TBK1	15386095	0.0749167	-0.310864	0.0424381	0.13403
15386117		15386117	-0.270765	-0.313041	0.242109	0.34196
15386123	RASSF3	15386123	-0.152917	-0.243334	0.343251	0.293535
15386132		15386132	-0.54945	-0.582158	0.521894	0.653762
15386137	TBC1D30	15386137	0.209751	0.0449369	-0.143064	-0.155151
15386149	LEMD3	15386149	-0.248231	0.291748	0.26315	-0.202554
15386166	MSRB3	15386166	0.260579	0.254976	-0.121135	-0.552197
15386176	HMGA2	15386176	-0.239843	-0.674005	0.404459	0.505393
15386181	HELB	15386181	0.166987	-0.141508	0.293134	-0.031094
15386197	CAND1	15386197	0.46945	0.650974	-0.2919	-0.599701
15386212	DYRK2	15386212	0.293939	-0.248301	-0.0870476	-0.0920695
15386216	RAP1B	15386216	0.5632	0.68197	-0.388867	-0.507453
15386226	NUP107	15386226	0.407377	0.432241	-0.29697	-0.478597
15386256	SLC35E3	15386256	0.699879	0.522951	-0.405219	-0.578879
15386263	MDM2	15386263	-0.301826	-0.653668	0.274375	0.706989
15386277	CPSF6	15386277	-0.38181	-0.279731	0.449332	0.48031
15386288	LYZ	15386288	-0.334037	-0.385895	0.489829	0.5577
15386295	YEATS4	15386295	-0.387564	-0.0857367	0.146814	0.464443
15386303	FRS2	15386303	0.847365	0.637927	-0.725426	-0.71717
15386312	CCT2	15386312	0.831188	0.639722	-0.667219	-0.776501
15386329	LOC417848	15386329	0.0818528	0.0331787	-0.097922	0.0431779
15386341	RAB3IP	15386341	-0.247798	-0.119961	0.10037	-0.0129913
15386353	C1H12orf28	15386353	-0.452786	-0.490513	0.429229	0.623968
15386376		15386376	-0.328147	-0.489465	0.188717	0.595694
15386380	CNOT2	15386380	0.0727215	-0.032007	0.117563	0.0187569
15386396	KCNMB4	15386396	-0.415688	-0.506448	0.520197	0.521766
15386401	LGR5	15386401	0.110541	-0.0493408	0.0531737	0.204724
15386419	TMEM19	15386419	0.507637	0.330382	-0.166594	-0.376494
15386427	RAB21	15386427	-0.392318	-0.421212	0.305524	0.392438
15386436	TBC1D15	15386436	0.176675	0.300531	-0.241323	-0.27748
15386454	TPH2	15386454	-0.539769	-0.39688	0.330008	0.358078
15386468	TRHDE	15386468	-0.553222	-0.370725	0.51643	0.33
15386487	GLIPR1L2	15386487	-0.4601	-0.190821	0.526489	0.0941404
15386495	GLIPR1	15386495	-0.390995	-0.0611329	-0.0666702	0.376393
15386501	GLIPR1	15386501	0.650212	0.587683	-0.580895	-0.46915
15386511	ZDHHC17	15386511	0.62713	0.576871	-0.613301	-0.555996
15386530	NAV3	15386530	0.563886	0.301275	-0.2976	-0.319069
15386564	SYT1	15386564	0.166746	0.0968574	-0.0172028	-0.013237
15386578	RPS16	15386578	0.217398	0.521006	-0.226536	-0.231056
15386585	OTOGL	15386585	-0.549699	-0.592683	0.32737	0.702495
15386642	LOC771607	15386642	-0.102294	-0.0860502	0.428335	-0.243014
15386649	PTPRQ	15386649	-0.389718	0.0322331	0.0217891	0.281267
15386687	MYF6	15386687	-0.331404	-0.306169	0.24111	0.325759
15386692	MYF5	15386692	-0.584505	-0.361957	0.45162	0.470415
15386695	ACSS3	15386695	0.0347869	0.499667	-0.259162	-0.36471
15386715	C1H12orf26	15386715	-0.0089376	-0.412016	0.132893	0.422452
15386732	TMTC2	15386732	-0.149606	-0.144715	0.200278	-0.0123401
15386745	LRRIQ1	15386745	-0.202966	-0.541221	0.315763	0.326329
15386767		15386767	0.173625	-0.259063	0.0600157	-0.135934
15386772	ALX1	15386772	-0.27836	-0.601409	0.182391	0.409356
15386778	NTS	15386778	-0.113795	0.229374	-0.0642933	0.0720217
15386785		15386785	0.179178	0.186011	-0.300188	-0.193428
15386794	TMTC3	15386794	0.711519	0.507245	-0.552585	-0.448713
15386809		15386809	-0.69077	-0.85545	0.607887	0.821799
15386812		15386812	-0.691281	-0.713541	0.659425	0.716733
15386816	PLEKHG7	15386816	0.0690472	-0.103642	-0.00715865	-0.181416
15386828	NUDT4	15386828	0.0546115	0.122248	-0.150577	-0.325968
15386835	MRPL42	15386835	-0.491119	-0.41253	0.512081	0.4874
15386842	SOCS2	15386842	-0.379065	0.00906945	0.36815	0.134244
15386845	CRADD	15386845	0.536002	0.0482638	-0.512963	-0.219359
15386850	PLXNC1	15386850	0.520489	0.542131	-0.319511	-0.458652
15386879	SNAPC3	15386879	-0.326799	-0.397008	0.370391	0.288846
15386881		15386881	0.0760757	-0.0542249	-0.145704	0.0102307
15386893	METAP2	15386893	-0.174142	-0.422687	0.161305	0.222342
15386905		15386905	-0.475567	-0.36905	0.563383	0.554633
15386910	AMDHD1	15386910	-0.150264	-0.348774	0.417059	0.219931
15386920	ELK3	15386920	0.554882	0.603522	-0.28241	-0.568263
15386927		15386927	-0.309739	-0.0810234	0.145979	0.210018
15386943	C12orf55	15386943	0.436563	0.178915	-0.26569	-0.29057
15386970		15386970	-0.32878	0.20715	0.142874	-0.0249861
15386978	NEDD1	15386978	0.108356	0.0316307	-0.0815418	-0.291491
15386994	MIR1691	15386994	-0.10879	-0.50505	0.160276	0.334246
15386996	MIR135A-2	15386996	-0.227258	0.205022	0.248803	-0.232206
15386998		15386998	-0.614807	-0.716277	0.666492	0.745399
15387000	TMPO	15387000	-0.0855184	-0.278009	-0.0587958	0.221083
15387014	SLC25A3	15387014	0.138141	0.235654	-0.318788	-0.119265
15387026	LOC112531638	15387026	-0.613091	-0.827261	0.800039	0.799586
15387028	APAF1	15387028	0.406633	0.302542	-0.060713	-0.574875
15387051	ACTR6	15387051	0.0355913	0.0192851	0.0491095	-0.0948593
15387065	SCYL2	15387065	0.37138	0.312473	-0.423145	-0.418154
15387087	SLC17A8	15387087	-0.0482896	-0.155981	0.0688972	0.264181
15387100	NR1H4	15387100	-0.210009	-0.256879	0.367437	0.216551
15387113	GAS2L3	15387113	0.188045	0.456507	0.0414411	-0.374742
15387124	ANO4	15387124	-0.337311	-0.500078	0.225301	0.409391
15387148	UTP20	15387148	0.48762	0.303906	-0.392163	-0.485881
15387212	CNOT4	15387212	0.281171	0.683563	-0.546019	-0.583875
15387228	LOC417937	15387228	-0.769981	-0.553467	0.674536	0.616459
15387242	WDR91	15387242	0.43161	0.298153	-0.327006	-0.358712
15387258	ARHGDIB	15387258	0.392739	0.652853	-0.286345	-0.454502
15387266	ERP27	15387266	-0.475316	-0.243605	0.213379	0.540593
15387274	MGP	15387274	0.434846	0.63222	-0.377069	-0.472929
15387281	OC3	15387281	-0.257702	0.0997086	-0.145805	0.241388
15387289	ART4	15387289	0.182309	0.345516	-0.305275	-0.284387
15387294	C1H12orf69	15387294	0.0250356	0.0757874	-0.05985	-0.0250228
15387297	WBP11	15387297	0.778006	0.626574	-0.736901	-0.675181
15387310	HIST2H2AC	15387310	-0.0845233	0.206325	0.132251	0.105642
15387312	LOC427882	15387312	-0.773414	-0.820377	0.829372	0.835946
15387314	HIST1H46L2	15387314	-0.79409	-0.621574	0.616477	0.903255
15387316	HIST1H2BO	15387316	-0.382408	-0.540561	0.523666	0.496399
15387318	LOC769852	15387318	-0.00665773	0.186402	0.0404207	0.104008
15387320	H4	15387320	-0.670934	-0.406075	0.576701	0.736176
15387322	H2B-V	15387322	0.198708	0.582288	-0.21001	-0.284561
15387324	H4	15387324	-0.670934	-0.406075	0.576701	0.736176
15387326		15387326	0.0175417	0.202121	0.0267621	0.0927919
15387328	H4	15387328	-0.670934	-0.406075	0.576701	0.736176
15387330	LOC427895	15387330	-0.181309	0.215656	0.0400274	0.211801
15387332	LOC417954	15387332	-0.359599	-0.122754	0.0363761	0.374698
15387334		15387334	-0.179531	0.145443	-0.0861859	-0.148495
15387336	H2B-V	15387336	0.166978	0.536739	-0.148326	-0.249323
15387338	HIST1H2BO	15387338	0.233179	0.351904	-0.239347	-0.0735617
15387340	HIST1H1C	15387340	-0.356456	-0.29659	0.0617541	0.607636
15387343	H2B-V	15387343	-0.124424	0.285316	-0.068461	-0.0908654
15387345	APOLD1	15387345	0.209771	0.23939	-0.0406622	-0.242501
15387347	DDX47	15387347	0.0762625	-0.0138031	-0.15137	-0.0207117
15387361	GPRC5A	15387361	-0.567323	-0.824688	0.53536	0.8333
15387365	KIAA1467	15387365	0.63478	0.44992	-0.423799	-0.666045
15387380	EMP1	15387380	0.608528	0.817324	-0.52459	-0.688197
15387388	ATF7IP	15387388	0.91379	0.547243	-0.655604	-0.622846
15387405	TTC26	15387405	0.468989	0.513489	-0.415662	-0.566116
15387422	UBN2	15387422	0.524626	0.428569	-0.458917	-0.576747
15387441	C1H7orf55	15387441	-0.645576	-0.429021	0.501161	0.301961
15387446	LUC7L2	15387446	0.286935	0.374905	-0.27968	-0.377454
15387457	LOC417973	15387457	0.194327	0.164242	-0.17332	-0.257961
15387467	POLDIP3	15387467	0.859634	0.788525	-0.746531	-0.713954
15387478	RRP7A	15387478	0.243669	0.14938	-0.119587	-0.512169
15387486	SOCS1B	15387486	-0.366332	-0.494383	0.251639	0.519309
15387488	NFAM1	15387488	0.603315	0.680727	-0.529171	-0.563492
15387496	TCF20	15387496	0.599137	0.714095	-0.532178	-0.841467
15387501	CYP2D6	15387501	0.598347	0.515107	-0.471785	-0.518265
15387513	NDUFA6	15387513	-0.43071	-0.659006	0.455927	0.84343
15387518	NAGA	15387518	0.384102	0.607235	-0.354798	-0.502653
15387528	CENPM	15387528	0.2042	-0.221309	-0.0832605	-0.0466802
15387535	TNFRSF13C	15387535	-0.168382	-0.408132	0.212931	0.314184
15387540		15387540	-0.0313661	0.0897553	0.236255	-0.0737078
15387544		15387544	0.552253	0.39731	-0.404464	-0.293126
15387552	PMM1	15387552	0.548802	0.446375	-0.508154	-0.482823
15387561	POLR3H	15387561	0.390455	0.412174	-0.485897	-0.198837
15387568	PHF5A	15387568	-0.0762662	0.0357479	-0.2366	0.033695
15387573	TOB2	15387573	-0.0383198	0.0638662	-0.0736782	-0.0998251
15387578	RANGAP1	15387578	-0.317206	-0.290439	0.309065	0.102405
15387596	CHADL	15387596	0.525214	0.386314	-0.156348	-0.590272
15387598	CHADL	15387598	-0.395619	-0.37931	0.094271	0.434101
15387602	EP300	15387602	-0.534106	-0.447519	0.399321	0.691612
15387606	ST13	15387606	0.620262	0.578736	-0.639016	-0.371797
15387620	SLC25A17	15387620	0.202141	0.292865	-0.365266	-0.251821
15387631	MKL1	15387631	0.213044	-0.294926	-0.0899383	0.0210903
15387647		15387647	0.202736	0.29736	-0.0193776	-0.367915
15387649	RPS19BP1	15387649	-0.0377512	-0.453675	0.204785	0.387406
15387652		15387652	-0.534925	-0.240858	0.409412	0.449517
15387657		15387657	-0.569302	-0.518561	0.374448	0.715381
15387661	RPL3	15387661	0.768566	0.825006	-0.584279	-0.771294
15387666		15387666	-0.206795	-0.147614	0.129097	0.402744
15387668		15387668	-0.206795	-0.147614	0.129097	0.402744
15387670	MIR3538-2	15387670	-0.112449	-0.207952	0.238225	0.20875
15387672	PDGFB	15387672	0.554507	0.166461	-0.418368	-0.398115
15387680	CBX7	15387680	-0.0911186	-0.281673	0.169998	-0.104752
15387688		15387688	-0.302215	-0.550373	0.480052	0.325031
15387693	NPTXR	15387693	0.192743	-0.126792	0.0659461	-0.118418
15387697	DNAL4	15387697	0.511843	0.53786	-0.377779	-0.549791
15387703	LOC418020	15387703	-0.468454	-0.313685	0.305491	0.308846
15387713	GTPBP1	15387713	-0.723679	-0.743557	0.725498	0.681173
15387718	JOSD1	15387718	0.228772	-0.0674999	-0.0789979	0.110133
15387725	DMC1	15387725	-0.206207	-0.545679	0.336702	0.28184
15387740	DDX17	15387740	0.588694	0.622338	-0.428186	-0.479566
15387755	SDCCAG3	15387755	-0.679535	-0.420432	0.400101	0.568233
15387757	KCNJ4	15387757	-0.452156	-0.15068	0.172098	0.288388
15387761	CSNK1E	15387761	0.467424	0.349648	-0.11497	-0.467073
15387773	TMEM184B	15387773	0.614715	0.676018	-0.576657	-0.77785
15387784	PLA2G6	15387784	0.113173	0.307855	-0.107711	-0.505632
15387802	BAIAP2L2	15387802	-0.0810476	0.397566	-0.311733	-0.0660916
15387820	SLC16A8	15387820	-0.746881	-0.702316	0.573534	0.745543
15387831	SOX10	15387831	-0.120816	-0.367377	0.216016	0.090129
15387837	C1H22orf23	15387837	-0.108598	-0.443984	0.241694	0.495317
15387845	ANKRD54	15387845	-0.284106	-0.545315	0.157019	0.446902
15387855	LOC693258	15387855	-0.206854	-0.278937	0.0612938	0.545451
15387857	LOC418038	15387857	-0.500178	-0.308004	0.620512	0.297988
15387871	LOC771154	15387871	-0.587573	-0.300239	0.348233	0.429401
15387873	LGALS2	15387873	-0.414342	-0.435139	0.248193	0.557034
15387880	CARD10	15387880	-0.761906	-0.581405	0.49636	0.643016
15387903	MFNG	15387903	0.392829	0.142919	-0.186564	-0.11265
15387913	ELFN2	15387913	-0.564302	-0.374688	0.375041	0.378233
15387915	C1H22orf33	15387915	-0.0497844	-0.0407369	-0.101428	0.0380662
15387924	RAC2	15387924	0.40906	0.549843	-0.314592	-0.314627
15387931	SSTR3	15387931	-0.449635	-0.50501	0.499667	0.638128
15387935	C1QTNF6	15387935	-0.0731203	-0.224443	-0.262065	0.258925
15387939	IL2RB	15387939	0.355194	0.43339	-0.393392	-0.420545
15387952	TMPRSS6	15387952	-0.350033	-0.11749	0.233578	0.157496
15387970	TST	15387970	-0.331722	-0.356519	0.116	0.450418
15387975	PVALB	15387975	0.356052	0.331119	-0.233825	-0.588049
15387983	IFT27	15387983	-0.00255119	-0.216868	0.208517	0.134613
15387991	CACNG2	15387991	0.00486157	0.203812	-0.134392	0.0681023
15387996	EIF3D	15387996	0.131481	-0.177562	-0.000642223	0.0856678
15388010	FOXRED2	15388010	0.409971	0.116281	-0.136297	-0.26076
15388018	MIR1742	15388018	-0.664243	-0.559947	0.721769	0.356878
15388020	TXN2	15388020	-0.000138504	-0.438648	0.13634	0.339157
15388029	MYH9	15388029	0.291933	0.310176	-0.0654195	-0.198104
15388049	RBFOX2	15388049	0.185939	-0.0482431	-0.3031	-0.0211684
15388062	MB	15388062	0.573659	0.750903	-0.529256	-0.713004
15388068	LARGE	15388068	0.737715	0.46546	-0.622004	-0.711485
15388086	SYN3	15388086	-0.490188	-0.209542	0.336606	0.265062
15388101		15388101	-0.401239	-0.223231	0.381753	0.18594
15388118		15388118	0.223173	-0.0287805	-0.0415526	-0.211452
15388133	C1H22orf28	15388133	0.813837	0.615627	-0.676355	-0.749756
15388147	PRDM4	15388147	0.0795241	-0.00951429	-0.316985	-0.0315207
15388159		15388159	-0.542605	-0.638382	0.512626	0.670727
15388163	MTERFD3	15388163	-0.25401	-0.397549	0.617472	0.20403
15388165	CKAP4	15388165	0.526226	0.563894	-0.33061	-0.474346
15388167	NUAK1	15388167	0.334171	0.710973	-0.262169	-0.638618
15388175	APPL2	15388175	0.419004	0.317592	-0.122548	-0.25503
15388197	ALDH1L2	15388197	-0.139482	-0.473894	0.129686	0.360861
15388222	SLC41A2	15388222	0.756255	0.615766	-0.56401	-0.620239
15388235	CHST11	15388235	-0.634054	-0.537128	0.561618	0.798366
15388239	NFYB	15388239	-0.249405	-0.242718	-0.115021	0.525429
15388250	GLT8D2	15388250	0.519063	0.571735	-0.317275	-0.457694
15388263	C1H12orf73	15388263	0.548185	0.449428	-0.571718	-0.606164
15388267	NT5DC3	15388267	0.353651	0.20183	-0.554212	-0.35455
15388282	PAH	15388282	-0.460781	-0.343594	0.318388	0.580319
15388298	LOC771761	15388298	-0.230323	-0.403393	0.0546714	0.212108
15388310	IGF1	15388310	0.74763	0.519354	-0.668737	-0.443797
15388317	PMCH	15388317	-0.317879	-0.469352	0.326621	0.36215
15388324	NUP37	15388324	0.35228	0.294875	-0.477229	-0.448926
15388335	CCDC53	15388335	0.946355	0.715588	-0.855961	-0.722614
15388344	GNPTAB	15388344	0.381753	0.123236	-0.406371	-0.0912883
15388367	SYCP3	15388367	0.42824	0.122805	-0.400982	-0.263138
15388377	PARP12	15388377	0.528748	0.218625	-0.249896	-0.22612
15388391	HIPK2	15388391	-0.0489033	-0.0414523	-0.0623005	0.0197412
15388408	KIAA1549	15388408	0.647518	0.624491	-0.361396	-0.677681
15388429	ATP6V0A4	15388429	-0.207355	-0.248809	0.0712241	0.34832
15388452	SVOPL	15388452	-0.541178	-0.356373	0.3158	0.376858
15388467	AKR1D1	15388467	0.306393	0.13909	-0.0290853	-0.175329
15388479	RAB19	15388479	0.323184	0.190143	-0.539152	-0.231557
15388484		15388484	-0.455448	-0.818278	0.446116	0.72581
15388503	ADCK2	15388503	0.348566	0.296809	-0.410645	-0.261304
15388513	NDUFB2	15388513	-0.605488	-0.359647	0.353692	0.661293
15388518	TMEM178B	15388518	0.305338	0.386947	-0.108776	-0.407278
15388524	AGK	15388524	-0.365939	-0.413023	0.487946	0.114787
15388541		15388541	-0.403202	-0.501003	0.361027	0.591722
15388553	SSBP1	15388553	-0.32342	-0.0338525	-0.00785387	0.398133
15388559	CREB3L2	15388559	0.707816	0.600671	-0.464966	-0.595335
15388573	DGKI	15388573	-0.412029	-0.7235	0.426639	0.636384
15388603	PTN	15388603	0.412223	0.286648	-0.240628	-0.2802
15388611		15388611	-0.503425	-0.446437	0.193724	0.580332
15388613	MTPN	15388613	0.290351	0.344214	-0.123049	-0.224404
15388620	FAM180A	15388620	-0.10075	0.0940566	0.374114	-0.0870499
15388623	SLC13A4	15388623	-0.600691	-0.417669	0.3372	0.447834
15388640	SYT10	15388640	0.35703	0.427525	-0.0671136	-0.461548
15388648	PKP2	15388648	-0.228187	-0.286751	0.21977	0.338341
15388666	YARS2	15388666	0.566766	0.53384	-0.430563	-0.690053
15388673	AMN1	15388673	0.322792	0.154675	-0.0343079	-0.401383
15388684	DENND5B	15388684	0.0349423	-0.0819803	0.281609	-0.134873
15388707	FAM60A	15388707	-0.0525076	-0.0856206	0.00618998	0.234414
15388715	MIR1593	15388715	-0.100612	-0.598706	0.400335	0.384372
15388717	CAPRIN2	15388717	0.630678	0.619052	-0.581132	-0.640005
15388738	IPO8	15388738	0.341924	0.183928	-0.531222	-0.150595
15388761	TMTC1	15388761	0.514779	0.438595	-0.415778	-0.538598
15388782	ZFP3	15388782	-0.534938	-0.21091	0.192287	0.279326
15388785	DDX11	15388785	-0.033177	0.143909	0.103817	0.0247323
15388807	IQSEC3	15388807	-0.25048	-0.212674	0.121865	0.0423123
15388821	CCDC77	15388821	-0.565244	-0.102883	0.156328	0.252878
15388834	B4GALNT3	15388834	-0.208581	-0.601404	0.282722	0.413509
15388855	WNK1	15388855	0.220615	0.212171	-0.393288	-0.349639
15388884	ERC1	15388884	0.768326	0.702401	-0.573999	-0.832226
15388897	WNT5B	15388897	0.378179	0.609237	-0.557141	-0.624972
15388902	ADIPOR2	15388902	-0.168653	-0.259356	0.011115	0.159269
15388912	CHUNK-1	15388912	-0.688651	-0.462837	0.449689	0.655643
15388916	LRTM2	15388916	-0.0571177	-0.486302	0.321553	0.245512
15388919		15388919	0.474968	0.532537	-0.614813	-0.336348
15388954	IL17RA	15388954	0.61778	0.548997	-0.435351	-0.469877
15388965	CECR2	15388965	-0.319086	-0.582148	0.651331	0.451183
15388988	BCL2L13	15388988	-0.236245	-0.552481	0.353128	0.395647
15388995	BCL2L13	15388995	-0.694145	-0.744035	0.522224	0.792055
15388999	PEX26	15388999	0.391777	0.330947	-0.383822	-0.39363
15389002	TUBA8	15389002	-0.151687	0.339979	0.145954	-0.401092
15389010	TUBA4A	15389010	0.109075	-0.123103	-0.204892	0.0465462
15389015	USP18	15389015	0.314809	0.191939	-0.172592	-0.085484
15389028	LOC418168	15389028	-0.607723	-0.800597	0.723259	0.836147
15389040	BPGM	15389040	-0.181232	-0.146557	-0.12814	0.189627
15389046	CALD1	15389046	0.0990495	-0.107835	0.0324961	0.301925
15389069		15389069	-0.481887	-0.393218	0.16871	0.689573
15389071	PTPRO	15389071	-0.0340032	0.300344	-0.105832	-0.00709569
15389095	STRAP	15389095	0.577131	0.377611	-0.470916	-0.485311
15389108	DERA	15389108	0.558494	0.302873	-0.481373	-0.416663
15389118	MGST1	15389118	0.400707	0.440122	-0.20681	-0.296261
15389123	PIK3C2G	15389123	0.717607	0.565689	-0.632154	-0.638477
15389152	CAPZA3	15389152	-0.52957	-0.118791	0.193508	0.301778
15389154	PLEKHA5	15389154	0.550554	0.269956	-0.579631	-0.347732
15389178	AEBP2	15389178	-0.075545	0.00266846	-0.108142	0.245474
15389186	PDE3A	15389186	0.721329	0.78193	-0.61326	-0.659373
15389202	SLCO1C1	15389202	-0.400769	-0.52435	0.342375	0.554994
15389217	SLCO1B1	15389217	-0.0818737	-0.134141	0.058196	0.207794
15389233	IAPP	15389233	0.112827	-0.354153	0.0193672	0.270648
15389239	PYROXD1	15389239	-0.573371	-0.433649	0.35904	0.398758
15389253	GOLT1B	15389253	0.788618	0.723844	-0.609967	-0.704737
15389258	BCAT1	15389258	-0.332724	-0.3401	0.264193	0.57945
15389271		15389271	0.569281	0.508013	-0.352407	-0.500754
15389276	SOX5	15389276	0.661238	0.637298	-0.624184	-0.782934
15389292	KIAA0528	15389292	0.0607551	0.502142	-0.0868812	-0.387332
15389318	ST8SIA1	15389318	0.154728	0.0428342	0.182784	-0.057195
15389327	C3AR1	15389327	0.437933	0.51253	-0.233458	-0.427527
15389331		15389331	-0.389424	-0.547877	0.348644	0.468498
15389340	ABCC9	15389340	0.291762	0.213595	-0.449063	-0.36284
15389372	KCNJ8	15389372	0.0691126	0.295317	0.00949631	-0.314605
15389376	LDHB	15389376	0.517785	0.580656	-0.326194	-0.524014
15389386	GYS2	15389386	0.341184	0.407854	-0.370797	-0.134339
15389403	LOC418204	15389403	-0.652925	-0.448202	0.516669	0.567428
15389406	LRMP	15389406	-0.352384	-0.12454	0.397228	0.239305
15389422	LYRM5	15389422	-0.43735	0.0669536	0.101238	0.323488
15389428	RASSF8	15389428	0.139229	0.00904239	-0.122538	-0.0730229
15389436		15389436	0.494871	0.0982927	-0.418398	-0.296856
15389441		15389441	0.371402	0.131397	-0.085538	-0.252704
15389444		15389444	0.198392	0.328362	-0.236216	-0.0685616
15389452	FGFR1OP2	15389452	0.718435	0.46084	-0.548407	-0.551349
15389459	MED21	15389459	0.256559	-0.191899	0.132067	0.157752
15389465	STK38L	15389465	0.335374	0.173213	-0.33062	-0.156467
15389480	ARNTL2	15389480	0.201431	0.354422	-0.0164221	-0.228568
15389497		15389497	-0.371118	0.0082454	0.17933	0.252752
15389502		15389502	0.146398	0.479921	-0.253128	-0.406965
15389508	PPFIBP1	15389508	0.455374	0.529642	-0.245623	-0.568258
15389537	LOC418221	15389537	-0.0692633	-0.489555	0.157489	0.2495
15389545	LOC418222	15389545	-0.61754	-0.688606	0.571746	0.693166
15389548		15389548	-0.525485	-0.529795	0.561489	0.522887
15389555	TSPO	15389555	0.576905	0.762756	-0.483934	-0.545694
15389560	MPPED1	15389560	-0.0164789	-0.14902	0.0473288	-0.0220824
15389569		15389569	-0.107217	0.0340644	-0.0617117	0.0921063
15389579	SAMM50	15389579	0.598135	0.573031	-0.668387	-0.666713
15389596	PARVB	15389596	0.495762	0.175662	-0.14986	-0.300309
15389610	PARVG	15389610	0.378878	0.432745	-0.231882	-0.450706
15389624	PRR5	15389624	0.531745	0.366127	-0.165371	-0.521624
15389636		15389636	-0.641295	-0.807304	0.56768	0.884038
15389639	ARHGAP8	15389639	-0.772901	-0.556096	0.770808	0.4387
15389655	NUP50	15389655	0.398015	0.434903	-0.467081	-0.400935
15389665	UPK3A	15389665	-0.357697	-0.551692	0.290973	0.516398
15389675	RIBC2	15389675	0.297102	0.0225515	0.0109947	-0.0502535
15389683	FBLN1	15389683	0.541153	0.49541	-0.335086	-0.388167
15389703	ATXN10	15389703	0.101326	0.220566	-0.20666	-0.386096
15389715	MIRLET7A-3	15389715	-0.10314	0.32984	-0.296253	-0.0580563
15389717	MIRLET7B	15389717	-0.57739	-0.505906	0.48914	0.641244
15389719	PPARA	15389719	0.436387	0.336998	-0.368037	-0.637623
15389727		15389727	0.563037	0.461638	-0.429997	-0.604449
15389731	TTC38	15389731	0.621288	0.354014	-0.507106	-0.573535
15389737	ETV6	15389737	-0.083217	-0.284453	0.241411	0.313448
15389747	MIR1727-1	15389747	0.460117	0.163389	-0.137124	-0.512036
15389749	MIR1727-1	15389749	0.460117	0.163389	-0.137124	-0.512036
15389751	BCL2L14	15389751	-0.640177	-0.849535	0.638596	0.707492
15389758	LOH12CR1	15389758	-0.0878948	-0.196312	0.0752787	0.215972
15389763	CREBL2	15389763	0.1825	-0.199396	-0.22133	0.152917
15389768	CDKN1B	15389768	-0.684917	-0.708343	0.6921	0.548446
15389774	MRPS35	15389774	-0.386445	-0.249492	0.376373	0.153495
15389782	KLHDC5	15389782	0.0858178	0.0717452	-0.0196386	-0.0070686
15389786	CCDC91	15389786	0.538777	0.285776	-0.310988	-0.540648
15389800	FAR2	15389800	0.62179	0.752182	-0.507784	-0.619018
15389815	C1H12orf4	15389815	0.852597	0.349591	-0.563788	-0.58571
15389832	FGF6	15389832	0.467561	0.225417	-0.565988	-0.29904
15389836	FGF23	15389836	0.158445	-0.146349	-0.314506	0.0355983
15389841	NDUFA9	15389841	-0.13079	-0.173332	-0.0197828	0.194911
15389854	KCNA7	15389854	0.127924	0.23005	0.203477	-0.228809
15389856	KCNA5	15389856	-0.086807	0.0507105	0.0902606	0.112967
15389859	NTF3	15389859	-0.197818	-0.194439	0.47505	0.157574
15389864	CD9	15389864	-0.106308	-0.270767	0.180269	0.147978
15389874	CDKN1B	15389874	-0.177894	-0.140348	0.322391	-0.101376
15389877	PRMT8	15389877	0.496744	0.703586	-0.430794	-0.604051
15389888	FOXM1	15389888	0.104045	0.179562	-0.250709	0.177947
15389898	SLC2A3	15389898	0.636254	0.688302	-0.385258	-0.636768
15389909	RIMKLB	15389909	0.515577	0.20884	-0.17356	-0.219772
15389916	A2ML1	15389916	0.166966	0.333958	-0.238686	-0.244842
15389946		15389946	-0.0189678	-0.160368	0.024185	0.0506141
15389983	PHC1	15389983	0.0936344	0.0659586	0.231946	-0.241156
15390000	A2M	15390000	-0.420134	-0.415863	0.631067	0.328433
15390028	CD86	15390028	0.286297	0.313662	-0.0450261	-0.271142
15390035	CASR	15390035	-0.403215	-0.367335	0.197735	0.334326
15390043	CSTB	15390043	-0.0495325	0.0342324	0.257654	-0.236283
15390048	FAM162A	15390048	-0.261549	-0.259261	0.245599	0.401205
15390054	FBXO40	15390054	0.0721417	0.366084	-0.382465	-0.187959
15390058	TAPBPL	15390058	0.607568	0.675776	-0.522435	-0.637579
15390067	SCNN1A	15390067	-0.356755	-0.398414	0.208807	0.526442
15390076	NCAPD2	15390076	-0.24091	-0.409273	0.233872	0.520001
15390106		15390106	-0.192303	-0.275079	0.20453	0.471739
15390108	CNP1	15390108	-0.702349	-0.497116	0.418763	0.672684
15390111	GAPDH	15390111	-0.754869	-0.768266	0.661617	0.768967
15390122	PTMS	15390122	0.397616	0.464597	-0.309049	-0.25625
15390127	COPS7A	15390127	-0.165625	-0.265071	0.0529662	0.311555
15390136		15390136	-0.239847	-0.0638726	0.28162	-0.136551
15390140	LAG3	15390140	-0.19178	-0.240339	0.137977	0.18991
15390145	LAG3	15390145	-0.0710901	-0.0475707	-0.186107	0.260796
15390149	CD4	15390149	-0.202946	-0.334973	0.46478	0.447163
15390161	GPR162	15390161	0.558002	0.575156	-0.335657	-0.642958
15390166	GPR162	15390166	0.533661	0.724754	-0.398338	-0.643862
15390172	LEPREL2	15390172	0.643585	0.66861	-0.620056	-0.615744
15390190	GNB3	15390190	-0.477146	-0.0419738	0.14433	0.160021
15390202	USP5	15390202	0.580901	0.096248	-0.214662	-0.317123
15390224	TPI1	15390224	-0.0369502	-0.0507091	-0.17978	0.0262785
15390234	LRRC23	15390234	0.054801	-0.37607	0.223173	0.33787
15390240	ENO2	15390240	-0.0978465	-0.441226	0.276069	0.465455
15390253	ATN1	15390253	0.468717	0.454271	-0.395537	-0.439231
15390265	C1H12orf57	15390265	-0.242101	-0.191179	0.476918	0.355592
15390269	PTPN6	15390269	0.456365	0.641058	-0.344718	-0.476717
15390286	EMG1	15390286	0.368639	-0.0679265	-0.198178	0.0900626
15390294	C1S	15390294	0.556905	0.524362	-0.370839	-0.456759
15390308	CLSTN3	15390308	0.676779	0.870589	-0.715059	-0.807487
15390327	PEX5	15390327	0.330755	0.563547	-0.347267	-0.646142
15390342	EPHA1	15390342	-0.516021	-0.562908	0.538519	0.622088
15390360	FAM131B	15390360	0.170038	0.18321	0.124741	-0.24385
15390368	RAP1GAP	15390368	0.230783	0.276333	-0.418914	-0.209566
15390391	KEL	15390391	0.610357	0.283076	-0.652077	-0.180497
15390410	TRPV6	15390410	-0.458023	-0.529803	0.512665	0.607645
15390425		15390425	-0.317944	-0.370137	0.310113	0.517714
15390428	PRSS3	15390428	-0.524544	-0.0133275	0.0911701	0.262209
15390431	LOC768817	15390431	-0.182464	-0.0338114	0.254241	0.111831
15390435	PRSS3	15390435	0.400229	0.40069	-0.631167	-0.165568
15390440	LOC768817	15390440	0.329848	0.0759517	-0.220817	-0.132038
15390445		15390445	-0.320743	-0.377699	0.159204	0.690007
15390448	CSDA	15390448	-0.75088	-0.696846	0.658109	0.747159
15390453	STYK1	15390453	0.140682	0.0196158	-0.318546	-0.138106
15390464	WARS2	15390464	0.273174	-0.00210527	0.0684791	-0.0465032
15390470	TBX15	15390470	0.0535514	0.245675	-0.126269	-0.392254
15390479	SPAG17	15390479	-0.463573	-0.153681	0.292228	0.174494
15390526	GDAP2	15390526	0.817345	0.56531	-0.494882	-0.722899
15390542	DUSP12	15390542	-0.314876	-0.308821	0.292832	0.309898
15390550	NAA50	15390550	0.21764	0.143197	-0.324109	-0.141045
15390556	KIAA2018	15390556	0.576908	0.396097	-0.238135	-0.68521
15390562	SPICE1	15390562	0.540154	0.606964	-0.487023	-0.679735
15390577	SPICE1	15390577	-0.0415267	-0.143766	-0.231687	0.0669283
15390582	TRIM45	15390582	-0.281242	0.135229	0.215718	0.176354
15390590	VTCN1	15390590	-0.249296	-0.44196	0.0741006	0.555296
15390595	TNFRSF1A	15390595	0.696104	0.889397	-0.654853	-0.780342
15390610	METTL16	15390610	-0.73096	-0.399319	0.486186	0.437586
15390620	POLQ	15390620	0.482893	0.46794	-0.363327	-0.460096
15390637		15390637	-0.323306	-0.23981	0.0877883	0.37531
15390642	RABL3	15390642	0.815595	0.695085	-0.692441	-0.859323
15390651	HGD	15390651	-0.63959	-0.532147	0.336978	0.742351
15390666	FSTL1	15390666	0.740443	0.867713	-0.685311	-0.795825
15390678	LRRC58	15390678	0.219891	0.357139	-0.0948741	-0.16317
15390684	GPR156	15390684	-0.544112	-0.579069	0.403645	0.529205
15390693		15390693	0.376438	0.126731	-0.243669	-0.409047
15390696		15390696	-0.457751	-0.662998	0.257233	0.649733
15390699	GSK3B	15390699	0.750276	0.82003	-0.669164	-0.911056
15390711	COX17	15390711	-0.582666	-0.614077	0.584068	0.772021
15390714	POPDC2	15390714	0.656383	0.552629	-0.623804	-0.686792
15390724	CASQ2	15390724	0.293968	0.232755	-0.398453	-0.393245
15390740	NHLH2	15390740	-0.621124	-0.475339	0.394927	0.698748
15390743	LOC418339	15390743	0.334725	0.419762	-0.323008	-0.193426
15390762	B4GALT4	15390762	0.582351	0.48137	-0.468349	-0.616272
15390771	LOC418343	15390771	0.390972	0.499414	-0.51866	-0.336214
15390775	MIR3539	15390775	0.499564	0.585864	-0.295968	-0.511513
15390789	IGSF11	15390789	0.339945	0.405798	-0.418137	-0.319035
15390796	LSAMP	15390796	0.651693	0.706694	-0.499298	-0.608217
15390808	ZBTB20	15390808	0.853327	0.559522	-0.863837	-0.621
15390815	DRD3	15390815	-0.406167	-0.493969	0.0883927	0.702782
15390820	KIAA1407	15390820	0.288713	0.369958	0.00192552	-0.639121
15390842		15390842	-0.428721	-0.205553	0.307835	0.289284
15390848		15390848	-0.223122	-0.0734023	0.129353	0.0474395
15390856	GPR15	15390856	-0.217998	-0.475924	0.111078	0.427619
15390858	WDR52	15390858	-0.199017	-0.233205	0.00531285	0.173429
15390880	C3orf17	15390880	0.0765701	-0.0708906	0.243635	-0.106903
15390888	CD200R1L	15390888	-0.336278	-0.338618	0.127878	0.321628
15390895	CD200R1	15390895	-0.148812	-0.168178	0.0135333	0.355111
15390904	CCDC80	15390904	0.662116	0.811155	-0.617216	-0.678652
15390914	ATG3	15390914	0.155161	-0.0172258	0.169071	-0.0959652
15390928	F5	15390928	0.541244	0.733464	-0.455065	-0.715319
15390958	SLC19A2	15390958	-0.516297	-0.619319	0.635953	0.591351
15390965	C1H1orf114	15390965	-0.267542	-0.220204	0.0785827	0.393132
15390972		15390972	0.130218	-0.0859206	0.192738	-0.109844
15390983	MIR1690	15390983	-0.788096	-0.492264	0.645918	0.547116
15390985	DPT	15390985	0.711651	0.942447	-0.75328	-0.810873
15390991	IFNG	15390991	0.498423	0.313061	-0.255469	-0.355787
15390996	GPR161	15390996	0.44227	0.428454	-0.385386	-0.386297
15391005	TTF2	15391005	0.14643	0.158755	-0.350577	-0.209642
15391028		15391028	-0.567859	-0.570413	0.321163	0.651828
15391030		15391030	0.22828	0.192861	-0.139598	-0.194085
15391036		15391036	-0.523337	-0.582448	0.643464	0.586728
15391038		15391038	-0.0782789	-0.193618	0.231243	0.24685
15391043	ST3GAL6	15391043	0.00806309	-0.254403	-0.0940885	0.0245721
15391060	DCBLD2	15391060	0.482366	0.788111	-0.474817	-0.669202
15391077	FILIP1L	15391077	0.0357243	-0.126756	-0.222168	-0.0131761
15391082	TBC1D23	15391082	0.721311	0.715282	-0.711439	-0.798537
15391101	NIT2	15391101	0.4577	0.247198	-0.614841	-0.198427
15391113	LNP1	15391113	-0.695246	-0.206882	0.562	0.330744
15391119	TMEM45A	15391119	0.538119	0.459846	-0.378472	-0.461781
15391126	LOC418390	15391126	-0.315551	-0.602509	0.276195	0.58972
15391143	TFG	15391143	0.387267	0.327878	-0.161916	-0.387953
15391154	LOC418395	15391154	-0.45742	-0.46899	0.267317	0.673101
15391156	RG9MTD1	15391156	-0.73092	-0.484106	0.521825	0.569439
15391158	PCNP	15391158	0.416647	0.628602	-0.421512	-0.516666
15391164	CEP97	15391164	0.165235	0.290265	-0.42435	-0.041726
15391176	FAM55C	15391176	0.502072	0.707487	-0.520098	-0.772278
15391185	NFKBIZ	15391185	0.495946	0.611329	-0.50201	-0.454145
15391198	ZPLD1	15391198	0.313245	0.308048	-0.446266	-0.27502
15391210	ALCAM	15391210	0.713282	0.401418	-0.382029	-0.580157
15391228	BBX	15391228	0.722277	0.581225	-0.4476	-0.704694
15391244	BBX	15391244	0.385995	0.0870881	-0.0730207	-0.121615
15391247	HHLA2	15391247	0.576949	0.394226	-0.403705	-0.373449
15391258	TRAT1	15391258	0.417593	0.216551	-0.0969462	-0.212373
15391264	PVRL3	15391264	0.0383536	0.00445874	0.286775	-0.029318
15391272	LOC418416	15391272	0.0211916	-0.29083	0.248779	0.0881543
15391278	PLCXD2	15391278	0.291079	0.12169	-0.344005	-0.110953
15391284	PHLDB2	15391284	0.36202	0.134175	-0.139269	-0.232395
15391301	ABHD10	15391301	-0.367684	-0.42353	0.523585	0.300012
15391307	TAGLN3	15391307	-0.212949	-0.194182	0.248313	-0.00643911
15391314	TMPRSS7	15391314	-0.210328	-0.313967	0.321609	0.0437484
15391333	LOC418421	15391333	-0.407182	-0.284604	0.134658	0.308588
15391339	LOC770026	15391339	0.0377333	-0.378468	0.132686	0.47122
15391342	LOC418424	15391342	0.320799	-0.111738	-0.0173545	-0.145424
15391351	CD200	15391351	0.19574	0.0736512	-0.137886	0.154676
15391358		15391358	0.496968	0.31179	-0.330087	-0.592566
15391369	C1H3orf38	15391369	-0.080401	-0.279352	0.216237	0.179016
15391375	EPHA3	15391375	0.305722	0.370023	-0.155534	-0.234483
15391392	ARL13B	15391392	0.832855	0.801321	-0.829581	-0.776765
15391405	NSUN3	15391405	-0.0129138	0.0324338	0.142802	-0.132561
15391412	EPHA6	15391412	-0.252631	-0.23769	-0.0299928	0.215024
15391433	ARL6	15391433	0.417451	0.0893611	-0.169188	-0.380271
15391439	CRYBG3	15391439	0.364417	0.525074	-0.279744	-0.327549
15391443	CRYBG3	15391443	0.313872	0.327143	-0.177485	-0.162146
15391461	BRP44	15391461	-0.391147	-0.262608	0.256765	0.28326
15391466	CREG1	15391466	0.0766734	-0.00592018	-0.204164	0.0563697
15391471	CD247	15391471	-0.0498897	0.176552	-0.135657	0.137558
15391479	GPA33	15391479	-0.170665	4.96942e-05	-0.0731183	0.181669
15391487	ILDR2	15391487	-0.441289	-0.395472	0.348081	0.381307
15391499	LOC396098	15391499	-0.535671	-0.713805	0.463761	0.761803
15391508	CD2	15391508	-0.376205	-0.240084	0.232956	0.347712
15391513	LOC768770	15391513	-0.295746	-0.275247	0.244007	0.452438
15391519	PTGFRN	15391519	0.673131	0.85832	-0.735331	-0.860654
15391529	CD101	15391529	0.0965039	0.0366275	-0.315149	-0.0640347
15391538	IGSF3	15391538	0.00576697	0.463019	-0.143187	-0.239779
15391549	CD80	15391549	0.453472	0.63496	-0.422275	-0.457648
15391557	BCL9	15391557	0.428578	0.321315	-0.18582	-0.450076
15391564	GJA8	15391564	-0.790733	-0.706524	0.714555	0.726652
15391566	GPR89B	15391566	0.205982	-0.155761	-0.156604	-0.0525281
15391581	POU1F1	15391581	-0.567299	-0.801055	0.670299	0.648455
15391597	VGLL3	15391597	0.387948	0.229716	-0.0355947	-0.414684
15391602	GBE1	15391602	0.697299	0.865567	-0.660713	-0.85238
15391620	ROBO1	15391620	0.615542	0.726155	-0.50729	-0.646007
15391645		15391645	-0.0949238	-0.213772	0.221647	-0.0527239
15391651	ABCC13	15391651	0.592084	0.551062	-0.453633	-0.509662
15391680		15391680	-0.792379	-0.565055	0.811435	0.628516
15391683	USP25	15391683	-0.374277	-0.480514	0.25462	0.329014
15391708		15391708	0.397803	0.25504	-0.221519	-0.298852
15391718	MIR99A	15391718	-0.67764	-0.602331	0.594296	0.539572
15391720	MIRLET7C	15391720	-0.53749	-0.701484	0.531043	0.6031
15391722	MIR125B	15391722	0.0298325	0.0380843	-0.0283283	0.0657833
15391724	CXADR	15391724	0.18714	-0.0318812	0.173713	-0.131433
15391733		15391733	0.15432	-0.0958693	-0.194299	0.191695
15391736	CHODL	15391736	0.134466	0.331648	-0.0739763	-0.346099
15391743	NCAM2	15391743	-0.519007	-0.456947	0.356176	0.5291
15391762	LOC112533602	15391762	-0.858135	-0.819922	0.774682	0.853258
15391767		15391767	-0.152087	-0.139644	-0.141998	0.247844
15391769		15391769	0.189948	0.2324	-0.239232	-0.271689
15391771	MIR155	15391771	-0.341548	-0.340881	0.426725	0.0625237
15391773	JAM2	15391773	0.727663	0.851663	-0.652593	-0.847854
15391785	GABPA	15391785	0.575844	0.324936	-0.591398	-0.496042
15391796		15391796	-0.418189	-0.557345	0.467523	0.386955
15391798		15391798	-0.771462	-0.422116	0.647636	0.600091
15391805		15391805	-0.396143	-0.0783179	0.00202333	0.467796
15391808	N6AMT1	15391808	0.451284	0.118682	-0.18138	-0.195078
15391814	USP16	15391814	0.449259	0.706553	-0.435738	-0.569842
15391833	C1H21orf7	15391833	-0.0441864	-0.0789064	-0.206039	0.238319
15391842	BACH1	15391842	0.37765	0.68794	-0.313557	-0.761856
15391848	SOD1	15391848	0.168414	0.217265	-0.379572	0.0162785
15391856	HUNK	15391856	0.353777	0.489751	-0.106826	-0.671235
15391867	MIR1738	15391867	0.47595	0.297867	-0.506652	-0.214441
15391869	C1H21orf63	15391869	-0.254076	-0.217737	0.335781	0.450301
15391878	IFNAR2	15391878	0.487844	0.553502	-0.275264	-0.418729
15391891	IL10RB	15391891	0.252286	0.209588	0.0405875	-0.196864
15391902	IFNAR1	15391902	0.434662	0.649231	-0.415485	-0.428449
15391916	IFNGR2	15391916	0.5964	0.558256	-0.477672	-0.585988
15391925	LOC427977	15391925	-0.265692	-0.0731176	-0.045422	0.350653
15391945	RSRC1	15391945	0.185168	0.507672	-0.220881	-0.355449
15391958	ITSN1	15391958	0.80795	0.490048	-0.724753	-0.505614
15391993	SLC5A3	15391993	0.679514	0.675897	-0.60177	-0.527361
15391995	MRPS6	15391995	-0.520432	-0.667623	0.523361	0.698862
15392000	KCNE2	15392000	-0.71095	-0.458151	0.496774	0.587547
15392002	FAM165B	15392002	-0.238539	-0.320058	0.0786726	0.372363
15392004	CLIC6	15392004	-0.472073	-0.430865	0.3047	0.492916
15392011		15392011	-0.417433	-0.362778	0.413163	0.557019
15392015	CBR1	15392015	0.565118	0.818017	-0.782628	-0.588578
15392021	MORC3	15392021	0.835832	0.855464	-0.728132	-0.813895
15392053	MORC3	15392053	0.37968	0.625756	-0.243251	-0.57303
15392072	CHAF1B	15392072	0.184275	0.575139	-0.348804	-0.535079
15392089	SIM2	15392089	-0.23307	-0.32149	0.0247411	0.476013
15392102	TTC3	15392102	0.825962	0.781521	-0.642674	-0.823253
15392148	DYRK1A	15392148	0.813419	0.589285	-0.800831	-0.655688
15392159	KCNJ15	15392159	-0.318661	-0.157873	0.405533	0.299704
15392161	ETS2	15392161	0.322785	0.614082	-0.481301	-0.408207
15392171	WRB	15392171	0.236535	0.366665	-0.355196	-0.276938
15392179	SH3BGR	15392179	-0.167377	-0.463517	0.257293	0.309081
15392188	B3GALT5	15392188	0.561493	0.256299	-0.410986	-0.45973
15392190		15392190	-0.126706	-0.514619	0.338252	0.459792
15392196	IGSF5	15392196	-0.117642	-0.479892	0.283263	0.408704
15392202	PCP4	15392202	-0.38297	-0.635595	0.253823	0.61676
15392205	BACE2	15392205	0.219614	0.336082	0.052528	-0.25948
15392215	FAM3B	15392215	0.318204	0.358268	-0.349528	-0.451651
15392223	MX1	15392223	0.334886	0.167235	-0.130837	-0.178559
15392240	UMODL1	15392240	0.420024	0.409547	-0.158297	-0.492864
15392265	ABCG1	15392265	0.224418	0.122433	-0.055882	-0.0594422
15392281	UBASH3A	15392281	0.403542	0.204363	-0.060926	-0.219468
15392297	SLC37A1	15392297	0.241322	-0.0205076	-0.0815406	-0.324181
15392318	PDE9A	15392318	0.113177	0.493098	-0.287051	-0.150905
15392339	NDUFV3	15392339	-0.83846	-0.792306	0.737978	0.902854
15392345	PKNOX1	15392345	0.847958	0.780481	-0.909112	-0.729622
15392359	CRYAA	15392359	-0.774961	-0.681162	0.579559	0.698196
15392367	RRP1B	15392367	0.537575	0.445262	-0.510896	-0.604904
15392382	PDXK	15392382	0.210908	0.460149	-0.00581037	-0.39553
15392391		15392391	-0.228366	-0.376243	0.274784	0.200844
15392394		15392394	0.536446	0.628028	-0.326289	-0.614538
15392399		15392399	0.533914	0.3491	-0.262029	-0.634862
15392403	TRAPPC10	15392403	0.760873	0.506808	-0.631529	-0.740759
15392410		15392410	0.231486	0.215604	-0.230441	-0.351308
15392413	PWP2	15392413	0.302355	-0.021779	-0.17492	0.0862435
15392418	C1H21orf33	15392418	-0.38341	-0.203545	0.0674055	0.267417
15392426	LOC771028	15392426	-0.303593	-0.396052	0.235252	0.477
15392431	MIR222-1	15392431	-0.0513076	-0.00303967	-0.283736	0.1539
15392433	MIR222-1	15392433	-0.0513076	-0.00303967	-0.283736	0.1539
15392435	MIR221	15392435	-0.510918	-0.669683	0.443052	0.673814
15392437		15392437	0.125725	-0.161659	-0.0147703	-0.0712307
15392441	C1HXorf36	15392441	-0.291818	0.0801055	0.472615	-0.154492
15392449	FUNDC1	15392449	0.313806	0.237176	-0.276923	-0.457753
15392456	EFHC2	15392456	-0.703273	-0.448978	0.479902	0.6585
15392473		15392473	0.0831284	-0.363752	0.26968	-0.0354029
15392475	NDP	15392475	0.0630684	-0.246214	0.236511	0.234489
15392480	MAOB	15392480	0.231224	0.191858	-0.0691436	-0.139369
15392500		15392500	-0.067315	-0.234531	-0.0410797	0.243084
15392504	CASK	15392504	0.481422	0.37384	-0.393884	-0.562585
15392530	RPL8	15392530	-0.378577	-0.0361699	0.374237	0.285988
15392538	MED14	15392538	0.721693	0.929549	-0.762936	-0.87593
15392569	BCOR	15392569	-0.221755	-0.446129	0.286111	0.233341
15392588	RPGR	15392588	0.328488	-0.214112	-0.00225794	-0.00090201
15392602	SRPX	15392602	0.796909	0.662387	-0.813006	-0.683675
15392615	DYNLT3	15392615	0.849357	0.717186	-0.678651	-0.745014
15392621	C1HXorf22	15392621	-0.724714	-0.583472	0.427095	0.682084
15392638	C1HXorf22	15392638	-0.131893	-0.146226	0.169001	-0.010654
15392648		15392648	0.227962	0.395893	-0.315344	-0.449268
15392653		15392653	-0.49819	-0.340489	0.518661	0.23746
15392657	CXorf30	15392657	0.0151722	-0.185642	0.345702	-0.191059
15392667	TMEM47	15392667	0.48509	0.16973	-0.140803	-0.320422
15392672	DMD	15392672	0.0367645	-0.159444	0.268651	0.0216459
15392743	TAB3	15392743	-0.0835687	-0.105476	-0.00752332	0.0264541
15392750	GM2A	15392750	-0.439042	-0.591565	0.596619	0.391056
15392752	CXorf21	15392752	-0.0869239	-0.349623	0.0242384	0.270873
15392754	NR0B1	15392754	-0.468204	-0.552586	0.352364	0.520758
15392759		15392759	-0.189844	-0.184188	0.157943	0.177038
15392761	PCYT1B	15392761	0.151002	0.137101	-0.112375	0.127577
15392769	KLHL15	15392769	0.837145	0.705474	-0.695735	-0.743257
15392777	APOO	15392777	-0.269399	-0.432084	0.105053	0.378986
15392787	ACOT9	15392787	-0.0323728	-0.131281	0.345477	0.0550354
15392805	SMPX	15392805	0.658136	0.852913	-0.573227	-0.925162
15392809	KLHL34	15392809	0.371431	0.523037	-0.385723	-0.70825
15392811	RPS6KA3	15392811	-0.00564318	-0.356174	0.0902165	0.063012
15392831	EIF1AY	15392831	0.235126	0.0837695	-0.0972524	-0.465972
15392840	MAP7D2	15392840	-0.340003	-0.105733	0.503266	0.129361
15392856	CXorf23	15392856	0.385656	0.299855	-0.386165	-0.396844
15392864	SH3KBP1	15392864	0.689662	0.658277	-0.617803	-0.575945
15392884	MAP3K15	15392884	0.569092	0.165347	-0.48992	-0.413208
15392911	GPR64	15392911	0.560043	0.6513	-0.513191	-0.632089
15392933	PHKA2	15392933	0.359189	0.408312	-0.278158	-0.285351
15392960	RS1	15392960	-0.488233	-0.434703	0.480035	0.42606
15392967	SCML2	15392967	0.418406	0.143936	-0.20739	-0.487933
15392982	RBBP7	15392982	-0.0774139	0.103682	0.0791076	-0.112798
15392996	CTPS2	15392996	-0.317511	-0.719082	0.506418	0.464685
15393018	AP1S2	15393018	-0.31645	-0.289309	0.267972	0.34465
15393025	TMEM27	15393025	-0.00521291	-0.054742	0.0279749	0.191863
15393033	ACE2	15393033	-0.369301	-0.461438	0.295137	0.6121
15393053	FIGF	15393053	0.697937	0.94147	-0.789404	-0.854909
15393061	PIGA	15393061	0.212724	0.0582217	-0.345186	-0.0102924
15393068	ASB11	15393068	0.468449	0.475954	-0.592989	-0.593791
15393076	ASB9	15393076	0.624034	0.499234	-0.633456	-0.513821
15393087	FANCB	15393087	0.0738891	0.492052	-0.29975	-0.285559
15393099	GEMIN8	15393099	0.178614	-0.0144107	0.0310871	-0.194765
15393104	GPM6B	15393104	0.485212	0.877645	-0.470195	-0.772424
15393114	TRAPPC2	15393114	0.506612	0.628787	-0.477454	-0.653253
15393120		15393120	-0.571715	-0.386877	0.477817	0.419533
15393123	ARHGAP6	15393123	0.552471	0.686421	-0.50428	-0.537017
15393137	MID1	15393137	0.644857	0.391632	-0.413061	-0.600839
15393149	GPR143	15393149	-0.634069	-0.690363	0.531134	0.591956
15393158		15393158	-0.642693	-0.729286	0.54093	0.782583
15393163	KAL1	15393163	0.544213	0.530578	-0.341998	-0.484104
15393176	PNPLA4	15393176	0.727871	0.542715	-0.673817	-0.683225
15393184	HDHD1	15393184	-0.166251	-0.202982	-0.179658	0.40909
15393191	NLGN4X	15393191	-0.233839	-0.0543085	0.101523	-0.075148
15393200	MIR1397	15393200	-0.64429	-0.194428	0.476449	0.236862
15393202		15393202	-0.299955	-0.0531307	0.115976	0.374501
15393205	PRKX	15393205	0.232979	0.257519	0.112429	-0.258968
15393213	MXRA5	15393213	0.67958	0.91207	-0.70631	-0.786022
15393222	ARSH	15393222	0.525874	0.310898	-0.395482	-0.327779
15393230	ARSD	15393230	-0.720377	-0.422674	0.316967	0.556868
15393240	ARSE	15393240	-0.109025	-0.381617	0.308655	0.435431
15393250	DHRSX	15393250	-0.654073	-0.636221	0.654867	0.700507
15393259	P2RY8	15393259	0.73521	0.579894	-0.413351	-0.605841
15393265	ASMTL	15393265	-0.501185	-0.359637	0.512972	0.324654
15393281	SLC25A6	15393281	0.229358	0.542072	-0.232503	-0.270918
15393286	CRLF2	15393286	0.730008	0.381991	-0.477927	-0.464563
15393294	PPP2R3B	15393294	0.461138	-0.13505	-0.142278	-0.286123
15393310	GTPBP6	15393310	-0.340618	-0.268698	0.138725	0.491473
15393322	SLC9A7	15393322	0.876826	0.83505	-0.764365	-0.826162
15393340	TUBGCP5	15393340	0.323138	0.492921	-0.103008	-0.557789
15393363	CYFIP1	15393363	0.264628	0.47851	-0.201699	-0.326916
15393391	HERC2	15393391	0.727532	0.900623	-0.800993	-0.8103
15393478	OCA2	15393478	-0.154357	0.115456	-0.0544715	-0.049055
15393501	GABRB3	15393501	-0.191677	-0.370929	0.164456	0.596365
15393512	ATP10A	15393512	0.663697	0.798298	-0.592355	-0.658225
15393533	UBE3A	15393533	-0.173904	-0.32376	-0.0229382	0.227997
15393548		15393548	-0.570789	-0.23222	0.462593	0.256715
15393550	TMEM131	15393550	0.788538	0.895188	-0.854063	-0.757529
15393591	UNC50	15393591	0.0324118	0.0372912	0.301562	-0.0962465
15393598	LIPT1	15393598	-0.142027	-0.261735	0.188042	0.140465
15393600	MRPL30	15393600	-0.668652	-0.622904	0.388623	0.837073
15393606	EIF5B	15393606	0.252939	0.292157	-0.36776	-0.462986
15393631	NMS	15393631	-0.727127	-0.477322	0.407044	0.522712
15393640	PDCL3	15393640	-0.595644	-0.379002	0.546639	0.464212
15393647	NPAS2	15393647	0.375256	0.328843	-0.288348	-0.538952
15393668	RPL31	15393668	-0.0954829	0.119849	0.0917044	0.201553
15393673	C1H2orf29	15393673	-0.392998	-0.344075	0.108689	0.453037
15393682	MIR1656	15393682	0.0514433	0.0240309	-0.211034	0.138822
15393684	MAP4K4	15393684	0.481446	0.450561	-0.304711	-0.437776
15393711	IL1R2	15393711	0.0821969	-0.0380448	0.210358	-0.0917398
15393721	IL1R1	15393721	0.635973	0.597259	-0.411949	-0.642047
15393734	IL1RL2	15393734	-0.066685	0.262278	0.152929	-0.265219
15393753	IL1RL1	15393753	0.561936	0.496576	-0.327303	-0.397408
15393767	IL18R1	15393767	0.521601	0.369034	-0.257105	-0.461809
15393784	IL18RAP	15393784	0.335803	0.271805	-0.192347	-0.316212
15393795	SLC9A4	15393795	-0.674077	-0.0975194	0.492358	0.202183
15393810	SLC9A2	15393810	0.179275	-0.2412	-0.271205	0.0432214
15393824	TMEM182	15393824	0.590341	0.089159	-0.47859	-0.40474
15393832		15393832	0.127951	0.0240582	0.0707615	-0.289551
15393835	MRPS9	15393835	-0.00558119	-0.123371	0.0855099	-0.142652
15393847	C1H2orf49	15393847	0.141085	-0.399306	-0.0824085	0.22706
15393853	NCK2	15393853	0.216752	0.0571801	-0.223814	0.184904
15393860	C1H2orf40	15393860	0.194765	0.288427	-0.0874285	-0.0591476
15393864	LOC771085	15393864	-0.385371	-0.326256	0.190511	0.414124
15393868	SLC5A7	15393868	0.0148104	-0.161872	0.0120829	0.20451
15393879	SULT1C3	15393879	-0.7895	-0.694603	0.640277	0.666089
15393889	GCC2	15393889	0.528151	0.482389	-0.34789	-0.641288
15393907	LIMS1	15393907	0.548869	0.177856	-0.362617	-0.402681
15393919	RANBP2	15393919	-0.0647237	-0.0319331	0.203355	-0.117048
15393929	SH3RF3	15393929	0.16183	0.37674	-0.108508	-0.385492
15393940	MIR1700	15393940	-0.574328	-0.540021	0.465291	0.579589
15393942	RASA3	15393942	0.12751	-0.328164	0.111721	0.00387924
15393967	GAS6	15393967	0.492031	0.682878	-0.339219	-0.580689
15393981	ATP4B	15393981	-0.493729	-0.101171	0.0719564	0.343602
15393991	DCUN1D2	15393991	-0.458247	-0.528437	0.339795	0.517512
15393999	ADPRHL1	15393999	0.585465	0.513744	-0.489403	-0.745186
15394009		15394009	0.624787	0.377293	-0.487276	-0.605808
15394014	GRTP1	15394014	-0.189312	-0.384023	0.0328995	0.353662
15394022	PCID2	15394022	0.786308	0.438036	-0.667311	-0.527337
15394039	TUBGCP3	15394039	0.79491	0.553672	-0.483376	-0.824039
15394063	MYO16	15394063	0.302994	0.153514	-0.0808435	-0.156445
15394097	COL4A2	15394097	0.162464	0.699718	-0.315551	-0.588107
15394131		15394131	-0.39143	-0.149099	0.1941	0.232166
15394134	CARKD	15394134	-0.507191	-0.452697	0.357165	0.456009
15394145	ING1	15394145	-0.608218	-0.408835	0.40936	0.398676
15394147	ARHGEF7	15394147	0.689011	0.585824	-0.550951	-0.70052
15394170		15394170	-0.433269	-0.805339	0.536691	0.520338
15394173	MIR1632	15394173	0.511024	0.0874461	-0.296789	-0.285846
15394175		15394175	-0.226711	-0.16277	0.0372888	0.460193
15394179		15394179	-0.771572	-0.774254	0.749569	0.863258
15394182	LIG4	15394182	-0.167324	-0.377068	-0.0583285	0.295196
15394186	FAM155A	15394186	-0.113199	0.110296	-0.0466439	0.142832
15394189	ARGLU1	15394189	-0.0175662	-0.459819	0.0353421	0.548105
15394196	EFNB2	15394196	0.265269	0.134568	-0.0106558	-0.297178
15394203	SLC10A2	15394203	-0.241748	-0.0798583	0.261039	-0.028984
15394210	KDELC1	15394210	0.59913	0.567969	-0.318525	-0.625449
15394221	METTL21C	15394221	-0.169538	0.100655	-0.0575887	-0.0895302
15394228	FGF14	15394228	0.159547	-0.144449	-0.107205	0.0849872
15394236	NALCN	15394236	0.787787	0.841623	-0.752989	-0.732079
15394279	LOC418771	15394279	0.237866	0.0731717	-0.196814	-0.225095
15394285	TMTC4	15394285	0.298782	-0.0366314	-0.206781	-0.292756
15394303		15394303	-0.487112	-0.151004	0.423557	0.0985977
15394305	LOC431250	15394305	-0.329293	-0.418464	0.389111	0.589974
15394307	GPR183	15394307	0.571529	0.519665	-0.343036	-0.446465
15394309	GPR18æ	15394309	0.1834	0.162388	-0.0382174	0.0849453
15394311	DOCK9	15394311	0.246073	0.180135	-0.414197	-0.0585487
15394359	SLC15A1	15394359	-0.347749	-0.180812	0.253777	0.12696
15394382	STK24	15394382	0.310226	0.508113	-0.195686	-0.611758
15394396	OXGR1	15394396	-0.596108	-0.445357	0.486213	0.476095
15394398	LOC428024	15394398	0.0357043	0.0933435	-0.140595	-0.0856353
15394400	UGGT2	15394400	0.485625	0.351349	-0.489159	-0.367842
15394441	DZIP1	15394441	0.296172	0.474517	-0.13716	-0.503374
15394462	ABCC4	15394462	-0.174207	-0.323818	0.0272302	0.248036
15394493	TGDS	15394493	0.18777	0.428321	-0.10379	-0.35674
15394507		15394507	-0.75484	-0.623495	0.698826	0.646249
15394509	DCT	15394509	-0.356652	-0.585583	0.301944	0.518697
15394523		15394523	-0.0057593	-0.260459	0.0711611	0.135357
15394528		15394528	-0.249922	-0.274361	0.276729	0.301886
15394530		15394530	-0.185397	0.0899072	-0.168046	-0.119434
15394532		15394532	0.176888	-0.0546849	0.111302	-0.198393
15394535	SLITRK6	15394535	-0.648979	-0.666242	0.467731	0.715142
15394538	SLITRK1	15394538	-0.412015	-0.607424	0.676247	0.397207
15394540		15394540	0.0836701	0.111934	0.0487912	-0.241157
15394542	SPRY2	15394542	-0.0291475	-0.105123	-0.131621	0.216742
15394544	SPRY2	15394544	-0.135099	0.0235972	-0.107816	0.233976
15394549	RBM26	15394549	0.788644	0.353277	-0.518422	-0.516066
15394573	RNF219	15394573	-0.0289945	0.00842132	0.240213	-0.0951853
15394581	RNF219	15394581	0.483263	0.499929	-0.11784	-0.633629
15394583	EDNRB	15394583	0.275203	0.712156	-0.396695	-0.72315
15394592	MYCBP2	15394592	0.361104	0.619363	-0.265989	-0.731552
15394670	FBXL3	15394670	0.269118	0.283105	-0.34188	-0.171476
15394676	LOC418811	15394676	-0.621976	-0.718524	0.686948	0.576269
15394683	COMMD6	15394683	0.857234	0.65169	-0.713485	-0.751855
15394691	TBC1D4	15394691	-0.0559673	-0.213173	-0.0154646	0.0797468
15394712	KLF12	15394712	0.426025	0.563815	-0.296187	-0.64806
15394719	DIS3	15394719	0.476891	0.0662037	-0.331505	-0.219294
15394742	MZT1	15394742	-0.33134	-0.29382	0.0899611	0.394596
15394746	DACH1	15394746	-0.00839646	0.0136796	0.157136	-0.0731412
15394759	MIR1743	15394759	0.00167601	0.057748	-0.0968332	-0.197939
15394761	KLHL1	15394761	-0.558855	-0.432783	0.366176	0.588322
15394763	KLHL1	15394763	-0.511322	-0.135115	0.308333	0.25876
15394774	PCDH9	15394774	0.213223	0.276622	-0.200467	-0.122571
15394776		15394776	-0.59439	-0.359474	0.309006	0.591518
15394779		15394779	-0.149135	-0.333398	0.387212	0.276624
15394781	PCDH20	15394781	-0.319643	-0.333811	0.0592805	0.290766
15394783	DIAPH3	15394783	-0.121908	-0.116397	0.179876	0.00309793
15394809		15394809	-0.198656	-0.267245	0.298584	0.108106
15394811	PCDH8	15394811	-0.589091	-0.533159	0.676669	0.468407
15394815	LECT1	15394815	-0.210856	-0.265927	0.404117	0.219979
15394824	WBP4	15394824	0.0983374	-0.505654	0.202241	0.375243
15394835		15394835	0.0815452	-0.152188	-0.161635	0.115492
15394837	NAA16	15394837	0.260599	0.186601	-0.39778	-0.272622
15394859	C1H13orf15	15394859	0.0317676	0.115274	0.195374	-0.125938
15394864	DGKH	15394864	0.258486	0.170748	0.00591974	-0.106399
15394889	AKAP11	15394889	0.734914	0.637045	-0.590066	-0.771096
15394895	AKAP11	15394895	0.847141	0.703009	-0.632403	-0.774325
15394908	TNFSF11	15394908	-0.0527257	-0.248693	0.0825267	0.443199
15394915	DNAJC15	15394915	-0.0921346	0.203503	-0.101341	0.0705185
15394923	LACC1	15394923	-0.50708	0.0719857	0.247294	0.120387
15394931	KIAA1704	15394931	-0.268277	-0.130287	0.395881	0.145128
15394940		15394940	-0.661357	-0.478049	0.505693	0.554087
15394942	GTF2F2	15394942	-0.126096	-0.358005	0.231103	0.254009
15394952	SLC25A30	15394952	-0.265251	0.0694546	-0.0197699	0.214598
15394964	COG3	15394964	0.535047	0.555817	-0.538334	-0.51862
15394988	SPERT	15394988	-0.417329	-0.621158	0.315494	0.605338
15394995		15394995	0.560038	0.533454	-0.598371	-0.463585
15394997	LRCH1	15394997	0.282449	-0.228279	-0.0860866	-0.112616
15395015	NUDT15	15395015	-0.313152	-0.154358	0.182422	0.310414
15395020	ITM2B	15395020	0.373717	0.535586	-0.328987	-0.309757
15395028	RB1	15395028	0.594594	0.655876	-0.358945	-0.713326
15395059		15395059	-0.617774	-0.451167	0.419541	0.424241
15395061	DELTARB2	15395061	-0.200151	-0.109387	0.090811	0.183764
15395063		15395063	-0.273297	-0.206827	-0.069153	0.481319
15395065	CYSLTR2	15395065	0.322764	-0.0597234	-0.249222	0.102915
15395067	FNDC3A	15395067	0.174444	0.0688563	-0.0398001	-0.122095
15395094	MLNR	15395094	-0.395645	-0.357916	0.418076	0.260085
15395098		15395098	-0.700016	-0.339239	0.588941	0.371541
15395102	CDADC1	15395102	0.250027	0.0808531	-0.0422653	-0.427815
15395113		15395113	-0.251041	0.0516568	0.0181627	0.194047
15395117	SETDB2	15395117	0.120873	-0.0622744	-0.159996	-0.106815
15395139	PHF11	15395139	0.263012	0.16926	0.028381	-0.252589
15395151	ARL11	15395151	-0.224019	-0.166027	-0.0671936	0.349838
15395153	TRIM13	15395153	-0.0465581	-0.243053	0.330029	0.0888313
15395155	KCNRG	15395155	-0.328494	0.006182	0.377276	0.148202
15395157		15395157	-0.383948	-0.406327	0.377299	0.504438
15395163		15395163	-0.122658	-0.154037	0.113406	0.299478
15395167	RNASEH2B	15395167	-0.245213	-0.14954	0.376163	0.373154
15395182		15395182	-0.562871	-0.456376	0.629446	0.355332
15395185	FAM124A	15395185	-0.502821	-0.309104	0.378264	0.415822
15395189		15395189	-0.0825382	0.0986453	0.251197	-0.317224
15395199	WDFY2	15395199	0.249909	0.490625	-0.199186	-0.356216
15395214	ALG11	15395214	-0.203827	-0.399142	0.391135	0.464241
15395219	VPS36	15395219	0.499069	-0.00469498	-0.295371	-0.183342
15395235	THSD1	15395235	-0.131356	-0.15777	-0.0298884	0.263048
15395241	TPTE2	15395241	0.290242	-0.0487925	0.161988	-0.120906
15395261	MRPS31	15395261	-0.70337	-0.66	0.527018	0.65468
15395263	FOXO1	15395263	-0.744646	-0.117889	0.43903	0.362438
15395267	LHFP	15395267	0.640022	0.846399	-0.560347	-0.6993
15395271	PROSER1	15395271	0.687508	0.460244	-0.590756	-0.396246
15395286	STOML3	15395286	0.090049	-0.123153	0.153215	-0.127521
15395293	TRPC4	15395293	-0.101529	-0.18034	0.00406549	0.115944
15395306	POSTN	15395306	0.695127	0.849231	-0.649189	-0.722074
15395331	FAM48A	15395331	0.707798	0.682403	-0.648717	-0.86126
15395354	ALG5	15395354	0.294278	0.532462	-0.292864	-0.289886
15395366	SMAD9	15395366	0.622048	0.0250587	-0.24005	-0.207593
15395373	SPG20	15395373	0.599784	0.665597	-0.418568	-0.689317
15395383	DCLK1	15395383	0.49063	0.403835	-0.249058	-0.40567
15395399	MAB21L1	15395399	0.225441	0.58158	-0.236895	-0.411006
15395403		15395403	0.631742	0.477208	-0.410916	-0.47169
15395405	STARD13	15395405	0.40673	0.479417	-0.201896	-0.474367
15395420	KL	15395420	-0.636403	-0.609178	0.47593	0.743553
15395424	N4BP2L2	15395424	0.0672352	-0.27905	-0.164828	0.312022
15395435		15395435	-0.26919	-0.405165	0.209231	0.483199
15395442	N4BP2L1	15395442	0.268305	0.294671	-0.0698253	-0.0870936
15395449	ZAR1L	15395449	-0.685352	-0.673491	0.565023	0.758185
15395455		15395455	-0.503115	-0.238202	0.457594	0.333497
15395459	HSPH1	15395459	0.875963	0.806755	-0.748215	-0.843544
15395479	HMGB1	15395479	0.139497	-0.145448	0.0976666	0.232946
15395485	KATNAL1	15395485	0.290828	0.445167	-0.173651	-0.29904
15395496	UBL3	15395496	0.181338	0.1067	-0.111759	-0.281683
15395503	SLC7A1	15395503	0.438203	0.137339	0.0131613	-0.379098
15395516	SLC46A3	15395516	-0.141287	-0.212338	0.287632	0.232459
15395524	FLT1	15395524	-0.162602	-0.18348	0.12634	0.0513661
15395554		15395554	0.0214217	0.0606435	-0.121453	0.16214
15395579	CDX2	15395579	-0.526952	-0.516379	0.418281	0.624289
15395584	LNX2	15395584	0.178801	0.103847	-0.21307	-0.243791
15395595	MTIF3	15395595	-0.47101	-0.571356	0.308651	0.549757
15395599		15395599	-0.0954463	0.171714	-0.229299	0.173315
15395603	USP12	15395603	0.504526	0.282411	-0.191206	-0.494645
15395613	GPR12	15395613	-0.683189	-0.714253	0.533289	0.796329
15395615	RNF6	15395615	0.152091	0.418252	-0.302035	-0.303952
15395620	ATP8A2	15395620	-0.149793	-0.295946	0.190685	0.19579
15395652	MTMR6	15395652	0.114733	0.0322326	-0.0493612	-0.185874
15395667	FAM123A	15395667	-0.426887	-0.600002	0.302109	0.468169
15395669	SPATA13	15395669	-0.259293	-0.429292	0.497411	0.382634
15395671	SPATA13	15395671	0.403644	0.0587444	-0.267211	-0.083675
15395684	C1QTNF9	15395684	-0.44065	-0.470218	0.519748	0.313132
15395686	MIPEP	15395686	0.401734	0.411314	-0.283223	-0.499077
15395706		15395706	0.106912	-0.187898	-0.213986	0.0468597
15395708		15395708	-0.337964	-0.389426	0.282441	0.576158
15395714	SACS	15395714	0.227493	0.306812	-0.0947274	-0.0985992
15395723	EFHA1	15395723	0.176632	0.233501	-0.263053	-0.375785
15395736	ZDHHC20	15395736	0.278209	0.206003	-0.0139637	-0.246239
15395749	SKA3	15395749	-0.0544138	-0.0186319	-0.202405	0.186699
15395766	LATS2	15395766	0.384463	0.618167	-0.348577	-0.372734
15395781	XPO4	15395781	0.560959	0.340856	-0.469019	-0.628683
15395806	N6AMT2	15395806	-0.134119	-0.393716	-0.0179184	0.296683
15395812	CRYL1	15395812	-0.498055	-0.0653586	0.110029	0.289079
15395822	GJB6	15395822	-0.172283	-0.480212	0.321573	0.219078
15395826	LOC428083	15395826	-0.464681	-0.188367	0.130689	0.484631
15395828	GJA3	15395828	-0.239901	-0.1557	0.063678	0.338112
15395830	PSPC1	15395830	-0.196171	-0.577607	0.460941	0.364957
15395844	CENPJ	15395844	-0.334384	-0.5565	0.464701	0.295853
15395857	CENPJ	15395857	-0.509727	-0.552092	0.485976	0.46557
15395866	ARHGAP20	15395866	0.393348	0.421183	-0.189561	-0.570412
15395877		15395877	0.0818736	0.25573	-0.104335	-0.0710413
15395879	RDX	15395879	-0.0834314	-0.445401	0.302585	0.196825
15395894	KDELC2	15395894	0.645821	0.610935	-0.423237	-0.620062
15395903	NPAT	15395903	0.730609	0.596233	-0.72916	-0.636664
15395922		15395922	-0.519821	-0.456013	0.305208	0.474789
15395926	SLC35F2	15395926	-0.457936	-0.425017	0.289105	0.498826
15395935	ALKBH8	15395935	-0.226397	-0.34763	0.119581	0.171972
15395948	CWF19L2	15395948	0.0466249	-0.281684	0.282743	-0.129066
15395969	VMO1	15395969	-0.569712	-0.295241	0.362348	0.447511
15395974	GUCY1A2	15395974	-0.350311	-0.126591	0.175711	0.316247
15395983	MIR1709	15395983	0.00543334	-0.0232808	0.0906923	0.196781
15395985	KBTBD3	15395985	-0.107986	-0.141353	0.372221	0.11428
15395988	MSANTD4	15395988	-0.0466686	-0.10071	0.160624	-0.12059
15395992		15395992	-0.573582	-0.213414	0.205684	0.346013
15395995	PDGFD	15395995	0.371249	0.70851	-0.352415	-0.426327
15396003	DCUN1D5	15396003	-0.0945338	-0.226727	0.163811	0.270816
15396014	MMP13	15396014	0.0441597	-0.150507	0.00353785	0.231635
15396017	MMP13	15396017	-0.223968	-0.0685006	0.299705	0.195085
15396029	MMP10	15396029	0.0448798	0.386227	0.0562242	-0.227756
15396043	MMP1	15396043	0.0229697	0.251697	0.14279	-0.301665
15396055	MMP27	15396055	0.416618	0.396849	-0.261082	-0.342188
15396068	MMP7	15396068	0.251641	-0.016264	0.073905	-0.0609233
15396075	TMEM123	15396075	0.339364	0.494739	-0.200432	-0.343822
15396082	ANGPTL5	15396082	0.42471	0.601497	-0.312728	-0.433322
15396093	LOC112531593	15396093	-0.808185	-0.873189	0.69232	0.948167
15396102	TRPC6	15396102	0.559098	0.50098	-0.24339	-0.573852
15396115	PGR	15396115	-0.666276	-0.5622	0.600864	0.64598
15396127	CCDC82	15396127	0.326562	0.0704961	-0.195395	-0.0978951
15396136	MAML2	15396136	0.771445	0.797205	-0.55175	-0.756404
15396140	MTMR2	15396140	0.310306	0.527493	-0.310823	-0.344647
15396156	FAM76B	15396156	0.412808	0.387035	-0.34295	-0.227872
15396167	SESN3	15396167	0.334015	0.459502	-0.254041	-0.25574
15396177	CWC15	15396177	-0.494924	-0.481113	0.286734	0.569096
15396185	MRE11A	15396185	0.647938	0.40065	-0.537734	-0.469329
15396205	GPR83	15396205	-0.380848	-0.242737	0.473829	0.311826
15396210	TM4SF4	15396210	-0.276625	-0.372169	0.259462	0.174534
15396217	LOC428094	15396217	-0.459848	-0.593699	0.665558	0.56923
15396226	VSTM5	15396226	0.297062	0.352009	-0.169818	-0.305008
15396231	TAF1D	15396231	0.703633	0.400507	-0.436669	-0.484192
15396246		15396246	0.409643	0.153862	-0.204652	-0.313747
15396248	TAF1D	15396248	-0.584006	-0.654658	0.582806	0.836818
15396250	TAF1D	15396250	-0.683614	-0.702882	0.667564	0.811774
15396252		15396252	-0.545734	-0.420261	0.618153	0.378154
15396254	TAF1D	15396254	-0.54081	-0.621888	0.555466	0.777613
15396256	TAF1D	15396256	-0.675516	-0.738951	0.620482	0.883778
15396258	TAF1D	15396258	-0.425607	-0.650883	0.557142	0.744392
15396260	TAF1D	15396260	-0.695711	-0.816908	0.788119	0.855399
15396262	C1H11orf75	15396262	0.253511	0.054994	-0.0444024	-0.0514423
15396267		15396267	0.0224986	0.103568	0.00681776	-0.18429
15396271	SLC36A4	15396271	-0.436181	-0.154518	0.158111	0.372192
15396281	CHORDC1	15396281	0.790274	0.720241	-0.701362	-0.58642
15396295	NOX4	15396295	0.0879182	0.294355	-0.271441	-0.332373
15396315		15396315	-0.196963	-0.19961	0.0127346	0.246326
15396320	GRM5	15396320	0.0369557	-0.435234	0.269791	0.196968
15396334		15396334	0.0981262	0.133798	-0.253969	-0.0462554
15396337	CTSC	15396337	0.508218	0.387897	-0.178845	-0.512746
15396346	RAB38	15396346	0.220408	0.257264	-0.143066	-0.459068
15396350	MIR1657	15396350	0.192223	0.460722	-0.56569	-0.108321
15396352	FZD4	15396352	0.220532	0.346424	-0.326596	-0.300415
15396356		15396356	-0.830897	-0.461208	0.660493	0.565964
15396359	ME3	15396359	0.279202	0.336942	-0.110224	-0.318067
15396375	C11orf82	15396375	0.730086	0.658518	-0.671898	-0.757991
15396380		15396380	-0.167325	0.000753991	0.134126	0.1714
15396383	PCF11	15396383	0.374515	0.612647	-0.580342	-0.431869
15396398	ANKRD42	15396398	-0.284958	-0.547933	0.53449	0.506644
15396410		15396410	0.357261	0.0460255	-0.221865	-0.031544
15396414	TMEM126A	15396414	0.0751445	0.221768	-0.0624748	-0.0828886
15396419	CCDC83	15396419	-0.261888	-0.600252	0.489847	0.372951
15396432	EED	15396432	0.251675	0.142878	-0.0814317	-0.356903
15396447		15396447	-0.271575	-0.277049	0.268777	0.211929
15396449	ODZ4	15396449	0.333996	0.77904	-0.444463	-0.549647
15396473		15396473	-0.263004	-0.427281	0.113484	0.671133
15396475	GAB2	15396475	0.592452	0.368839	-0.372651	-0.331988
15396492	NARS2	15396492	0.646268	0.38874	-0.694566	-0.55203
15396507	KCTD21	15396507	0.290712	0.398507	-0.123485	-0.561783
15396509	ALG8	15396509	0.56786	0.652481	-0.462878	-0.724141
15396523	THRSP	15396523	0.0382427	0.179429	-0.0971431	0.182736
15396526	KCTD14	15396526	-0.0815465	-0.481939	0.264929	0.316463
15396528	INTS4	15396528	0.372002	0.161507	-0.299757	-0.118247
15396545	CLNS1A	15396545	0.069767	-0.0342817	-0.140085	-0.0430719
15396553	PAK1	15396553	0.449755	-0.021756	-0.146028	-0.282644
15396567	GDPD4	15396567	-0.529274	-0.49923	0.384297	0.703873
15396583		15396583	-0.0858635	-0.15644	-0.173657	0.120976
15396586	GUCY2F	15396586	-0.736885	-0.416924	0.416136	0.614417
15396606	LRRC32	15396606	0.485094	0.747454	-0.338214	-0.816717
15396608	PRKRIR	15396608	0.0315481	-0.0380642	-0.00720429	-0.0501459
15396614	WNT11	15396614	0.701878	0.574005	-0.50528	-0.544591
15396622	ART7C	15396622	-0.282409	-0.280318	0.262278	0.558708
15396624	ART7C	15396624	-0.3608	-0.439926	0.235849	0.265382
15396628	MADPRT	15396628	0.154004	0.0113933	-0.26778	0.165288
15396633		15396633	-0.353045	-0.430265	0.41455	0.420057
15396639	DCHS1	15396639	0.329017	0.0757098	-0.223904	-0.173575
15396669	MIR1600	15396669	-0.746106	-0.677313	0.622128	0.65214
15396671	TPP1	15396671	-0.271335	-0.48926	0.481669	0.530814
15396680	LOC419074	15396680	-0.857441	-0.764821	0.783615	0.77291
15396684	LOC419074	15396684	-0.421068	-0.326288	0.3573	0.324731
15396696	ARFIP2	15396696	-0.0763707	0.0715488	-0.00669994	-0.0962945
15396704	FAM160A2	15396704	-0.32493	-0.297612	0.193805	0.217538
15396722	OR52B2	15396722	-0.791383	-0.714948	0.734598	0.712533
15396725	LOC428111	15396725	-0.285083	-0.0345175	-0.0442083	0.211112
15396727	HBE1	15396727	0.151488	0.0387771	-0.0388701	0.100779
15396734	HBE1	15396734	-0.398696	-0.584456	0.111009	0.708466
15396739	HBE	15396739	-0.210234	-0.250104	0.225089	0.251071
15396742	OR51M1	15396742	-0.319098	-0.40371	0.414665	0.383456
15396744	LOC428119	15396744	-0.0377922	0.175103	-0.199437	0.0519118
15396746		15396746	-0.39434	-0.262231	0.110124	0.657778
15396748	NUP98	15396748	0.248841	0.302726	-0.202639	-0.242185
15396777	CHRNA10	15396777	-0.597235	-0.329896	0.390813	0.366565
15396782	MAP6	15396782	-0.458513	-0.58204	0.531459	0.609863
15396798	SERPINH1	15396798	0.737063	0.842104	-0.635911	-0.731026
15396808	PLEKHB1	15396808	-0.683137	-0.69538	0.588863	0.815734
15396816	P2RY2	15396816	-0.117946	-0.174019	0.0210835	0.0564366
15396818	P2RY6	15396818	0.177316	0.133479	-0.0643788	-0.0169129
15396822	ARHGEF17	15396822	-0.0754043	-0.101052	0.0619119	0.210532
15396831		15396831	0.18889	0.087197	-0.0916338	0.0258077
15396834		15396834	0.157962	0.208349	-0.230315	-0.17665
15396836		15396836	0.0215432	-0.154146	0.218037	0.283728
15396838	MRPL48	15396838	0.313767	0.125966	-0.302625	-0.341869
15396847	PAAF1	15396847	-0.356071	-0.323186	0.293023	0.422072
15396860	DNAJB13	15396860	-0.53017	-0.812441	0.559701	0.779598
15396869	PPME1	15396869	0.788662	0.59913	-0.481301	-0.7667
15396884	XRRA1	15396884	-0.311388	-0.547618	0.285416	0.559259
15396898	CHRDL2	15396898	0.170849	-0.0260855	0.0977874	-0.0473945
15396911		15396911	-0.808279	-0.564416	0.640244	0.780591
15396913	PGM2L1	15396913	-0.536525	-0.454736	0.275519	0.508052
15396924	PGM2L1	15396924	-0.35123	-0.323518	0.101669	0.393492
15396929	ADAM15	15396929	-0.363002	-0.609162	0.740442	0.442194
15396944		15396944	-0.370988	-0.292362	0.0739603	0.381539
15396947	OR9Q1	15396947	-0.317455	-0.484388	0.119533	0.54546
15396949	NME6	15396949	-0.210213	-0.350998	0.550216	0.140513
15396955	ACR	15396955	-0.32824	-0.433179	0.346497	0.469299
15396960	ARSA	15396960	-0.0935733	-0.241051	0.352407	0.273151
15396969		15396969	-0.435988	-0.34698	0.302069	0.549912
15396972	NCAPH2	15396972	-0.706106	-0.541055	0.724282	0.609623
15396995	FAM116B	15396995	0.0784593	-0.175831	0.0556967	0.0695822
15397015	DENND6B	15397015	-0.455103	-0.774688	0.546659	0.795525
15397018	UBE2H	15397018	0.540844	0.284885	-0.613721	-0.433043
15397027	ZC3HC1	15397027	0.0241605	-0.321807	0.188174	0.345784
15397039	LOC100859230	15397039	-0.459287	-0.485493	0.316719	0.59157
15397058	TMEM209	15397058	0.813186	0.7995	-0.608512	-0.748484
15397076	TSGA14	15397076	-0.840203	-0.654217	0.730816	0.693203
15397088	COPG2	15397088	0.517453	0.119549	-0.257488	-0.321156
15397111	FBXO18	15397111	-0.0511231	-0.202983	0.278229	0.0810884
15397134	FAM208B	15397134	0.585744	0.120327	-0.390149	-0.362631
15397161	CALML3	15397161	-0.336275	-0.74851	0.517995	0.447725
15397163	NET1	15397163	0.357071	0.296614	-0.227006	-0.25734
15397178		15397178	-0.159519	-0.370403	0.1029	0.439397
15397182		15397182	-0.47219	-0.664889	0.376871	0.695956
15397184		15397184	-0.0713638	-0.206722	0.12145	0.216618
15397243	MIR205B	15397243	-0.441136	-0.559412	0.380798	0.663586
15397245	LRGUK	15397245	-0.495258	-0.408632	0.279337	0.635813
15397267	EXOC4	15397267	0.748882	0.884995	-0.822	-0.837833
15397287		15397287	-0.444251	-0.295888	0.342603	0.2949
15397294	LOC101750035	15397294	-0.627697	-0.50381	0.714041	0.578082
15397301	MKLN1	15397301	0.30038	0.316669	-0.437792	-0.43254
15397321	IL2RA	15397321	0.314829	0.454231	-0.2836	-0.243003
15397331	PRKCQ	15397331	0.398345	0.349906	-0.391747	-0.600963
15397345	SFMBT2	15397345	0.00135669	0.02002	0.0823762	0.103238
15397364		15397364	0.229231	0.082719	-0.258762	-0.00107324
15397368	ITIH5	15397368	0.424122	0.682552	-0.705838	-0.521029
15397384	KIN	15397384	0.156796	-0.11664	0.125059	0.0809905
15397400		15397400	-0.340079	-0.522772	0.285676	0.426086
15397404	USP6NL	15397404	0.695341	0.391886	-0.36326	-0.538736
15397416	UPF2	15397416	0.680769	0.431736	-0.477933	-0.476022
15397438	NUDT5	15397438	0.142418	0.142006	0.102615	-0.0983088
15397446	CCDC3	15397446	-0.349234	-0.377796	0.328844	0.496129
15397450	PHYH	15397450	0.0940671	-0.100983	-0.352622	0.0893607
15397461	SEPHS1	15397461	0.530813	0.657962	-0.699511	-0.489572
15397471	BEND7	15397471	0.148979	0.51599	-0.51176	-0.301356
15397482	LOC419035	15397482	0.32091	0.297423	-0.345229	-0.444285
15397503	MIR1460	15397503	-0.385612	-0.191536	0.363141	-0.0380219
15397505	FAM107B	15397505	0.159519	-0.0339183	0.099049	0.119792
15397509	DCLRE1C	15397509	-0.342878	-0.371371	0.496075	0.280612
15397524	DMTF1	15397524	0.4847	0.725739	-0.699844	-0.510028
15397546	GRM3	15397546	-0.391874	-0.253117	0.176849	0.391734
15397553		15397553	-0.560803	-0.63971	0.756362	0.517456
15397556	CD36	15397556	0.468641	0.752588	-0.360292	-0.608229
15397568	GNAI1	15397568	0.264986	0.731611	-0.22936	-0.599915
15397578	PHTF2	15397578	-0.148588	-0.577318	0.258538	0.287458
15397599	RSBN1L	15397599	0.389465	0.360781	-0.390832	-0.419776
15397606	PTPN12	15397606	0.189866	0.423075	-0.131262	-0.173207
15397625	CCDC146	15397625	-0.350592	-0.462294	0.257103	0.34251
15397644	FBXL13	15397644	-0.349754	-0.0643106	0.345413	0.0772537
15397669	NAPEPLD	15397669	0.617792	0.288341	-0.598339	-0.445401
15397676	DNAJC2	15397676	0.00675474	-0.0345972	-0.259189	0.0976244
15397693	SLC26A5	15397693	-0.283142	0.114695	0.0989014	-0.0994202
15397715	RELN	15397715	-0.0570895	0.36932	-0.171435	-0.021239
15397774	ORC5	15397774	0.264066	0.499945	-0.145483	-0.344065
15397791	WFIKKN1	15397791	-0.723245	-0.747964	0.592933	0.912212
15397793	SRPK2	15397793	0.261578	0.235938	-0.0991754	-0.155885
15397822	ATXN7L1	15397822	0.629671	0.759006	-0.752822	-0.65626
15397835	SYPL1	15397835	0.234558	0.390073	-0.385443	-0.249708
15397843	NAMPT	15397843	-0.45386	-0.25697	0.228961	0.302327
15397855	COG5	15397855	0.686038	0.741894	-0.514339	-0.912641
15397877	MIR2126	15397877	-0.460197	-0.561192	0.492145	0.354002
15397879	SLC26A3	15397879	-0.320981	-0.534407	0.026261	0.680486
15397899	LAMB1	15397899	0.504721	0.80637	-0.414167	-0.716829
15397931	LAMB4	15397931	-0.311043	-0.308964	0.182803	0.325436
15397966	LRRK2	15397966	-0.146836	-0.116107	0.23609	0.0271517
15398013	ALG10	15398013	-0.11266	0.278054	-0.0693494	-0.0276599
15398018	CERK	15398018	0.00732533	-0.215464	0.0600056	0.199877
15398029		15398029	0.10587	0.367905	-0.476782	-0.239583
15398033	LOC419113	15398033	-0.339279	-0.813135	0.355034	0.632396
15398041		15398041	0.558137	0.406801	-0.315877	-0.65753
15398045		15398045	0.536063	0.203444	-0.527042	-0.289407
15398049	BRD1	15398049	0.779801	0.662163	-0.648264	-0.702188
15398063		15398063	0.210759	0.115337	-0.414516	-0.173038
15398067	ALG12	15398067	0.524056	0.687467	-0.384652	-0.498215
15398076	PIM3	15398076	0.740105	0.517501	-0.488877	-0.540212
15398082	IL17REL	15398082	0.0213315	0.195596	-0.15771	-0.256434
15398095	MLC1	15398095	-0.28251	-0.390243	0.380209	0.188241
15398111	LOC429348	15398111	0.0709842	0.16388	0.0218775	-0.387904
15398113	HDAC10	15398113	0.523975	0.443027	-0.222842	-0.530894
15398118	LOC417741	15398118	0.0480407	0.081577	-0.0448657	0.0195912
15398124	MAPK12	15398124	0.262244	0.0407977	-0.16679	0.00265557
15398137	MAPK11	15398137	0.157614	0.0676631	0.00510626	0.0303385
15398147	PLXNB2	15398147	0.293296	0.314909	-0.182081	-0.455506
15398172	MIR1693	15398172	-0.499377	-0.468341	0.476367	0.519987
15398174		15398174	-0.209371	-0.050533	-0.263668	0.262401
15398176	LOC769134	15398176	0.374053	0.392412	-0.128086	-0.360942
15398183	SPAM1	15398183	0.0503536	0.181952	-0.133163	-0.271074
15398188	HYALP1	15398188	-0.0410126	0.0908932	-0.00910806	0.0841261
15398192	LMOD2	15398192	0.57088	0.569751	-0.360761	-0.58909
15398196	ASB15	15398196	-0.128244	-0.210586	-0.125221	0.0523281
15398206	PTPRZ1	15398206	-0.125286	-0.171719	-0.00976812	0.10557
15398244		15398244	-0.80142	-0.654662	0.564438	0.847826
15398246	WNT16	15398246	-0.726674	-0.680349	0.706965	0.734468
15398252	C7orf58	15398252	0.659987	0.705758	-0.610802	-0.84879
15398276	MIR1645	15398276	-0.44243	-0.33257	0.310396	0.380729
15398278	ING3	15398278	0.305668	0.559657	-0.516786	-0.321552
15398290	KCND2	15398290	-0.702395	-0.579008	0.473217	0.558745
15398299	KCND2	15398299	-0.495459	-0.357265	0.465661	0.499683
15398301	NAA38	15398301	-0.183369	-0.162991	0.0889506	0.134558
15398308		15398308	0.0797912	-0.102062	-0.144245	0.0682129
15398312	CFTR	15398312	-0.61084	-0.0854189	0.256009	0.32663
15398338	ST7	15398338	-0.0634149	0.248167	-0.262815	-0.246009
15398355	CAPZA2	15398355	0.138906	0.102513	-0.272765	-0.199332
15398365	MET	15398365	-0.0251474	0.0516152	0.202989	0.147465
15398386	CAV1	15398386	0.0676478	0.519931	-0.328393	-0.233434
15398390	CAV2	15398390	0.318498	0.088709	-0.187395	-0.183584
15398395	TES	15398395	0.377453	0.489002	-0.256952	-0.462699
15398404	FOXP2	15398404	0.094441	0.13523	0.0436934	0.0462135
15398411	FOXP2	15398411	0.0598305	0.0293457	0.205708	-0.190257
15398425	C1H7orf53	15398425	-0.37369	-0.407213	0.0700722	0.450585
15398431	IFRD1	15398431	0.146175	0.387225	-0.340331	-0.396933
15398445	ZNF277	15398445	0.23022	0.239717	-0.401623	-0.0669374
15398458		15398458	-0.410492	-0.56276	0.511405	0.374884
15398460	DNAJB9	15398460	0.340382	0.653535	-0.448277	-0.620805
15398464	AVPR2	15398464	0.17409	-0.257505	-0.0150719	0.158879
15398467	GXYLT1	15398467	0.0571681	-0.0103341	-0.0553761	0.238587
15398477	YAF2	15398477	-0.489885	-0.457271	0.222466	0.499834
15398483	ZCRB1	15398483	-0.606487	-0.636754	0.511943	0.550132
15398491	PRICKLE1	15398491	0.430112	0.385995	-0.462256	-0.238897
15398501	ADAMTS20	15398501	0.516953	0.379254	-0.307228	-0.522384
15398537	PUS7L	15398537	0.21616	0.45696	-0.199987	-0.490525
15398547	TWF1	15398547	0.58797	0.308729	-0.459281	-0.443945
15398560		15398560	0.166832	-0.223187	-0.0102217	0.0259444
15398562	NELL2	15398562	-0.126937	-0.148947	0.0744556	0.175786
15398582	DBX2	15398582	-0.566343	-0.394344	0.683808	0.295603
15398593	SCAF11	15398593	0.33661	0.732353	-0.236319	-0.751863
15398611	SLC38A1	15398611	0.584292	0.795532	-0.481063	-0.642104
15398629	SLC38A2	15398629	0.769296	0.683774	-0.738723	-0.787429
15398648	SLC38A4	15398648	-0.022133	-0.28876	-0.0651122	0.15148
15398667		15398667	0.270237	0.272767	-0.329996	-0.0535657
15398671	AMIGO2	15398671	-0.260846	-0.312523	0.410589	0.437835
15398676	RPAP3	15398676	0.00386944	0.0358194	-0.126568	-0.0639272
15398691	LRIG3	15398691	0.673784	0.554186	-0.447421	-0.58318
15398712		15398712	-0.124189	-0.167424	0.297013	0.128501
15398714	FAM19A2	15398714	-0.266189	-0.393781	0.319188	0.262458
15398718	PPM1H	15398718	0.321638	0.59025	-0.265519	-0.322358
15398728	AVPR1A	15398728	-0.432951	-0.492915	0.347327	0.594122
15398731	LOC427948	15398731	0.232111	0.160852	-0.51575	0.0816934
15398734	C1H12ORF66	15398734	0.35884	0.186798	0.00518524	-0.198049
15398738	RPL18A	15398738	0.256705	0.670014	-0.281558	-0.358592
15398744	LOC112531625	15398744	-0.818759	-0.673506	0.693884	0.858973
15398746	GNS	15398746	0.899889	0.551911	-0.724669	-0.632199
15398763	WIF1	15398763	-0.18794	-0.170603	-0.016636	0.512409
15398775	LLPH	15398775	-0.435927	-0.579167	0.457279	0.747393
15398781	TMBIM4	15398781	0.651087	0.376995	-0.204433	-0.515025
15398790	GRIP1	15398790	-0.524617	-0.611934	0.362101	0.718082
15398813	IFNG	15398813	-0.130568	0.00923105	0.187246	0.0106997
15398821	IL26	15398821	-0.119053	0.455325	-0.0421223	-0.130787
15398827	IL22	15398827	-0.185908	-0.193104	0.277637	-0.0539275
15398835	MDM1	15398835	0.530543	0.50601	-0.504852	-0.636791
15398849	LOC771935	15398849	0.311289	0.0806638	-0.373223	-0.0159213
15398853	CPM	15398853	0.0714735	0.317102	0.044621	-0.289411
15398863	LRRC10	15398863	-0.441783	-0.350336	0.399314	0.498059
15398865	BEST3	15398865	0.076909	0.311514	-0.301737	-0.386163
15398875		15398875	-0.328333	-0.55219	0.354406	0.577219
15398878	PTPRB	15398878	-0.432986	-0.598087	0.502178	0.529343
15398906	PTPRR	15398906	-0.266132	-0.080889	0.140314	0.0521253
15398922	TSPAN8	15398922	-0.098865	-0.413028	0.407066	0.311635
15398934	ZFC3H1	15398934	0.426167	0.463283	-0.100592	-0.416231
15398967	KCNC2	15398967	0.310615	0.528941	-0.0996853	-0.457508
15398972	CAPS2	15398972	-0.0403386	-0.410827	0.283944	0.23498
15398992	CCDC107	15398992	-0.682804	-0.368124	0.826825	0.36133
15398999	KRR1	15398999	0.487037	0.20253	-0.348804	-0.417744
15399010	NAP1L1	15399010	0.67436	0.560053	-0.496718	-0.516097
15399024	BBS10	15399024	-0.118026	-0.199991	0.287932	-0.0475132
15399028	BBS10	15399028	0.242651	0.295122	-0.128487	-0.255815
15399030	OSBPL8	15399030	0.768533	0.53736	-0.455335	-0.622078
15399053	CSRP2	15399053	0.0326901	0.262747	0.0702515	-0.0706802
15399061	E2F7	15399061	0.0320779	-0.099298	-0.0676508	0.123027
15399075	PAWR	15399075	0.0622145	0.0575307	-0.0330923	0.253935
15399084	PPP1R12A	15399084	0.241645	0.0912695	0.192587	-0.318608
15399110	LIN7A	15399110	0.510409	0.543137	-0.367276	-0.700001
15399115	PPFIA2	15399115	-0.160354	-0.240404	0.151491	0.396316
15399143	CCDC59	15399143	-0.539611	-0.62112	0.730615	0.685752
15399149	SLC6A15	15399149	-0.0449382	0.181454	-0.115414	-0.106492
15399161	RASSF9	15399161	0.438372	0.525533	-0.645522	-0.369176
15399164	MGAT4C	15399164	-0.342345	-0.662023	0.412732	0.635952
15399168	C1H12orf50	15399168	0.0412672	-0.0584969	-0.0858142	-0.164006
15399182	CEP290	15399182	0.414992	0.218361	-0.0317369	-0.453686
15399234	KITLG	15399234	0.156638	-0.0381136	-0.118932	-0.227033
15399245	DUSP6	15399245	0.666188	0.630141	-0.477672	-0.553582
15399250	WDR51B	15399250	-0.00440867	0.231886	0.148702	-0.214405
15399264	ATP2B1	15399264	0.693198	0.671637	-0.430634	-0.863212
15399286	EPYC	15399286	-0.362466	-0.230505	0.452958	0.210045
15399294	KERA	15399294	-0.368204	0.0374542	0.238184	0.147567
15399300	LUM	15399300	0.492396	0.734578	-0.461696	-0.544608
15399305	DCN	15399305	0.597326	0.818737	-0.566604	-0.661554
15399317	BTG1	15399317	0.175618	0.448991	-0.0502723	-0.335831
15399322	EEA1	15399322	0.160363	0.367792	-0.053607	-0.328127
15399349	UBE2N	15399349	0.610518	0.332743	-0.445009	-0.244918
15399354	CCDC41	15399354	0.191491	0.0654373	0.123604	-0.181909
15399371	TMCC3	15399371	0.233416	-0.0519899	-0.00377626	0.180156
15399376	NDUFA12	15399376	-0.645033	-0.544058	0.441561	0.631109
15399382	NR2C1	15399382	0.840215	0.553311	-0.664259	-0.7504
15399400	FGD6	15399400	0.250779	0.224846	-0.170038	-0.305931
15399423		15399423	-0.531139	-0.639938	0.511071	0.643571
15399426	USP44	15399426	0.764689	0.542663	-0.556704	-0.757879
15399433	NTN4	15399433	-0.315519	-0.639638	0.470119	0.414726
15399446	HAL	15399446	-0.411006	-0.378643	0.636872	0.145082
15399471	LTA4H	15399471	0.474405	0.589696	-0.261648	-0.534136
15399489	CDK17	15399489	0.0719126	0.347706	-0.187683	-0.22354
15399509		15399509	-0.490457	-0.678261	0.418397	0.704407
15399515		15399515	0.0872372	0.455722	-0.380392	-0.341749
15399517	IKBIP	15399517	0.404656	0.326035	0.00641697	-0.527046
15399522	ANKS1B	15399522	-0.0123327	-0.205852	0.12785	0.347758
15399542	UHRF1BP1L	15399542	0.594765	0.397059	-0.636825	-0.569055
15399564	SLC5A8	15399564	-0.373604	-0.535306	0.308152	0.596748
15399581	ARL1	15399581	0.299661	0.354632	-0.141992	-0.293234
15399588	NUP205	15399588	0.382675	0.295538	-0.373724	-0.483071
15399629	STRA8	15399629	-0.182623	-0.298705	0.28054	0.0506072
15399643	TMEM140	15399643	-0.25027	0.0514163	0.069193	0.139368
15399647	AGBL3	15399647	-0.385361	-0.423736	0.436473	0.454517
15399658	PDE6H	15399658	-0.637087	-0.687989	0.598547	0.464158
15399664		15399664	-0.571051	-0.761761	0.708302	0.61926
15399669		15399669	-0.623435	-0.397673	0.456277	0.705568
15399671	HIST1H3G	15399671	-0.00665773	0.186402	0.0404207	0.104008
15399673	HIST2H2AC	15399673	-0.0863786	0.228745	0.114094	0.0908992
15399675		15399675	-0.544009	-0.574435	0.5099	0.736562
15399678	H2AFJ	15399678	0.00673366	0.165672	-0.0821014	-0.0864229
15399680		15399680	-0.240665	-0.076559	-0.131471	0.245847
15399682	LOC417948	15399682	-0.109371	0.0018501	0.169221	-0.221214
15399684		15399684	0.0627832	0.15556	0.0603032	0.102612
15399686	H4	15399686	-0.563015	-0.289185	0.427346	0.668291
15399688	HIST2H2AC	15399688	-0.0906679	0.208018	0.132618	0.101601
15399690		15399690	0.0175417	0.202121	0.0267621	0.0927919
15399692		15399692	-0.320454	-0.242555	0.150186	0.446949
15399694	HIST2H2AC	15399694	-0.0671117	0.263392	0.0802894	0.0889755
15399696	HIST2H2AC	15399696	-0.0845233	0.206325	0.132251	0.105642
15399698	HIST2H2AC	15399698	-0.123276	0.177514	0.131194	0.16041
15399700	LOC770267	15399700	-0.481614	-0.0703663	0.312652	0.17806
15399702	LOC427896	15399702	-0.745336	-0.309754	0.554987	0.586457
15399705	HEBP1	15399705	0.44715	0.550542	-0.250272	-0.42453
15399711	LOC417962	15399711	0.598405	0.315313	-0.254127	-0.473946
15399718	GSG1	15399718	-0.22192	0.154619	0.0154328	-0.123916
15399724	GRIN2B	15399724	0.276971	-0.134373	-0.264666	-0.0614565
15399737	PLBD1	15399737	0.295294	0.186737	-0.0810792	-0.180255
15399748	GUCY2C	15399748	-0.329104	-0.213421	0.382151	0.10109
15399776	GBE	15399776	-0.838644	-0.649223	0.646295	0.712391
15399782	LOC112531612	15399782	-0.715984	-0.71701	0.639075	0.862858
15399784	SERHL2	15399784	0.0626729	0.114368	-0.0902575	-0.119746
15399797		15399797	-0.362286	-0.526287	0.363703	0.373551
15399802	C1H22orf32	15399802	0.259128	0.3983	-0.235441	-0.309277
15399806	FAM109B	15399806	-0.126956	-0.0236138	0.0416146	-0.0454273
15399808	WBP2NL	15399808	0.659294	0.538807	-0.62774	-0.509298
15399820	SEPT3	15399820	-0.579726	-0.595482	0.510086	0.726892
15399831	SREBF2	15399831	0.375601	0.513852	-0.242812	-0.507931
15399850	MIR33	15399850	-0.643272	-0.621723	0.467019	0.731176
15399852	CCDC134	15399852	-0.00387038	0.272962	-0.109046	-0.142307
15399859	MEI1	15399859	0.388099	0.506997	-0.47765	-0.239793
15399886	SNU13	15399886	-0.689504	-0.556727	0.467007	0.691516
15399890	XRCC6	15399890	-0.255494	-0.0150736	0.345903	-0.0175029
15399905		15399905	-0.446931	-0.477466	0.69151	0.27521
15399908		15399908	-0.59613	-0.172988	0.418644	0.401989
15399914	ACO2	15399914	0.225925	0.237564	-0.341626	-0.376914
15399934	TEF	15399934	0.368548	0.618077	-0.374982	-0.548945
15399943	ZC3H7B	15399943	0.299366	0.342778	-0.186102	-0.353153
15399967	L3MBTL2	15399967	0.32536	0.113173	-0.0925228	-0.37295
15399985	EP300	15399985	0.759346	0.651645	-0.564159	-0.822336
15400015	RBX1	15400015	-0.483352	-0.262622	0.443649	0.432152
15400022	MIR1683	15400022	0.235001	0.296845	-0.437036	-0.331046
15400024	XPNPEP3	15400024	0.0589268	-0.203332	-0.152164	0.0710142
15400036		15400036	-0.663012	-0.34691	0.307706	0.574961
15400041		15400041	-0.363458	-0.415694	0.265677	0.492428
15400045	SGSM3	15400045	-0.163193	-0.275787	-0.0227593	0.42666
15400066	ADSL	15400066	-0.0356417	0.11499	-0.0752607	-0.0887853
15400082	TNRC6B	15400082	0.457833	0.710745	-0.444861	-0.626303
15400103	FAM83F	15400103	-0.298052	-0.67304	0.500955	0.565157
15400108	GRAP2	15400108	0.0465191	-0.129935	0.00738824	0.26428
15400117	CACNA1I	15400117	-0.185697	-0.404797	0.0555546	0.525214
15400141	ATF4	15400141	0.460009	0.657878	-0.477634	-0.560126
15400147	SMCR7L	15400147	0.741528	0.436487	-0.643132	-0.635345
15400152	MGAT3	15400152	0.540203	0.79083	-0.559007	-0.588294
15400157	TAB1	15400157	-0.110329	-0.186753	0.164288	0.2158
15400176	GTPBP1	15400176	0.554086	0.335583	-0.491201	-0.504206
15400188	TOMM22	15400188	0.516391	0.483784	-0.375096	-0.324433
15400193	CBY1	15400193	-0.241948	-0.210317	0.079454	0.15694
15400200	KDELR3	15400200	0.686424	0.767018	-0.548847	-0.647452
15400208	TMEM184B	15400208	0.578199	0.406597	-0.474623	-0.584462
15400211	MAFF	15400211	-0.533758	-0.034688	0.256936	0.216551
15400214	PICK1	15400214	0.380656	0.122012	-0.316327	-0.141134
15400230	POLR2F	15400230	-0.43291	-0.472428	0.312378	0.553484
15400236	MICALL1	15400236	0.31493	0.457675	-0.11176	-0.371472
15400260	EIF3L	15400260	0.539683	0.414055	-0.254928	-0.449536
15400273	GALR3	15400273	-0.281799	-0.612865	0.191171	0.479801
15400276	GCAT	15400276	-0.393104	-0.292379	0.209398	0.259497
15400287	H1F0	15400287	-0.551028	-0.471175	0.559366	0.552172
15400291	H1F0	15400291	-0.509102	-0.598096	0.309089	0.582357
15400305	NOL12	15400305	0.136551	-0.222614	-0.110147	-0.0518828
15400313	PDXP	15400313	-0.732105	-0.688744	0.630333	0.924577
15400315	SH3BP1	15400315	0.256109	0.362207	-0.261773	-0.269445
15400333	LGALS1	15400333	0.52023	0.609053	-0.409194	-0.490185
15400338	LOC771207	15400338	-0.507057	-0.376757	0.635516	0.375194
15400340	GGA1	15400340	-0.0960861	0.210902	-0.195222	-0.0124091
15400357	CDC42EP1	15400357	-0.697732	-0.476977	0.617861	0.67175
15400362		15400362	-0.104177	-0.179542	0.309626	0.165516
15400365	CYTH4	15400365	0.153256	0.344057	-0.289454	-0.170069
15400380	KCTD17	15400380	-0.207651	-0.663111	0.305751	0.49158
15400387	MPST	15400387	0.338058	-0.0197629	-0.195238	-0.123075
15400391		15400391	-0.306298	-0.303095	0.182589	0.362191
15400395	CSF2RB	15400395	0.430498	0.635684	-0.307215	-0.474112
15400405	NCF4	15400405	0.53952	0.414098	-0.242603	-0.400686
15400417		15400417	-0.72285	-0.780137	0.710117	0.711805
15400420	RASD2	15400420	0.0318552	-0.127099	0.131527	-0.0306799
15400424	MCM5	15400424	0.146302	-0.102759	0.166968	-0.047776
15400441	HMOX1	15400441	0.619123	0.782588	-0.510884	-0.683473
15400449	TOM1	15400449	0.652594	0.727692	-0.507811	-0.754357
15400467	HMGXB4	15400467	0.629392	0.67242	-0.607271	-0.777298
15400479		15400479	-0.281678	-0.159812	0.178194	0.422889
15400486		15400486	-0.156507	-0.529471	0.365064	0.429206
15400492	TIMP3	15400492	-0.130289	0.19401	0.0975516	-0.0890649
15400500	FBXO7	15400500	0.180714	-0.1706	0.0914153	-0.0350774
15400512	ASCL4	15400512	-0.598347	-0.493528	0.530826	0.478841
15400515	PWP1	15400515	0.256386	0.142	-0.303882	-0.118075
15400531	BTBD11	15400531	0.463223	0.673042	-0.457761	-0.419925
15400549	CRY1	15400549	-0.163367	0.334917	-0.192161	0.0131916
15400565	C1H12orf23	15400565	0.537401	0.654963	-0.29866	-0.629447
15400571	RIC8B	15400571	0.580801	0.33206	-0.248203	-0.462647
15400581	RFX4	15400581	-0.520429	-0.39125	0.604768	0.565256
15400600	POLR3B	15400600	0.435264	0.392802	-0.420321	-0.587095
15400627	TCP11L2	15400627	0.0972847	0.0656042	-0.146173	-0.293099
15400640	OCC-1	15400640	0.3369	0.395841	-0.153004	-0.256567
15400647	KIAA1033	15400647	0.388022	0.226366	-0.484577	-0.322039
15400679		15400679	0.217219	-0.0264688	-0.290235	-0.0846433
15400685	C1H12orf45	15400685	-0.495271	-0.829524	0.46997	0.77133
15400690	CHST11	15400690	-0.55124	-0.326353	0.685493	0.307576
15400693	TXNRD1	15400693	0.702407	0.722213	-0.634649	-0.591962
15400710	HCFC2	15400710	0.286613	0.380946	-0.317478	-0.447199
15400725	TDG	15400725	0.70957	0.109517	-0.347117	-0.315898
15400736	HSP90B1	15400736	0.822567	0.686307	-0.638625	-0.651895
15400758		15400758	-0.0936155	-0.30938	0.169049	0.152759
15400763	STAB2	15400763	0.0205748	-0.0291267	0.143338	0.271066
15400827	C1H12orf48	15400827	-0.392194	-0.335489	0.372549	0.194518
15400841		15400841	-0.428711	-0.567834	0.398919	0.474836
15400845	DRAM1	15400845	0.52316	0.429474	-0.243284	-0.411705
15400853	CHPT1	15400853	0.903907	0.668055	-0.686433	-0.831653
15400863	MYBPC1	15400863	0.470369	0.532459	-0.385363	-0.559521
15400890	SPIC	15400890	0.250524	0.16364	-0.306081	0.00534726
15400895	TBXAS1	15400895	0.450601	0.470122	-0.191962	-0.484869
15400906	TMEM213	15400906	-0.443141	-0.688187	0.47894	0.728957
15400909	TRIM24	15400909	0.627839	0.627811	-0.591608	-0.621384
15400928	LOC418108	15400928	0.309915	-0.0719754	0.154552	-0.0278158
15400942	LOC418109	15400942	-0.56982	-0.1319	0.258052	0.215214
15400955	JHDM1D	15400955	0.221521	0.318082	-0.544573	-0.214783
15400976	SLC37A3	15400976	0.214087	-0.00714215	-0.311652	0.0335786
15400993	MKRN1	15400993	0.837416	0.426825	-0.751318	-0.649439
15401003	DENND2A	15401003	0.407157	0.379017	-0.523308	-0.290049
15401023	GSE1	15401023	-0.700715	-0.34295	0.600433	0.49243
15401027	BRAF	15401027	0.37177	0.534252	-0.367373	-0.463828
15401050	MRPS33	15401050	-0.793551	-0.83068	0.728121	0.852532
15401054	KIAA1147	15401054	0.602994	0.58938	-0.439894	-0.562451
15401064		15401064	-0.136171	-0.421325	0.11885	0.260617
15401066	CHRM2	15401066	-0.460522	0.0601464	0.22363	0.122936
15401068	MIR490	15401068	0.196386	0.225718	-0.422818	-0.160717
15401070	DNM1L	15401070	0.576701	0.730488	-0.495751	-0.868719
15401090	FGD4	15401090	0.589528	0.844205	-0.765408	-0.639821
15401106	BICD1	15401106	-0.255059	-0.239903	0.139397	0.434661
15401116	C1H12orf35	15401116	0.303918	0.204374	-0.0689664	-0.199144
15401120	METTL20	15401120	0.523944	0.271285	-0.497138	-0.333565
15401126		15401126	-0.583854	-0.556773	0.604901	0.512894
15401130		15401130	-0.636205	-0.455509	0.449324	0.344684
15401133	WASH1	15401133	-0.0979678	-0.25291	0.312504	0.243897
15401145	LOC427923	15401145	-0.312467	-0.158764	0.0511251	0.206726
15401158		15401158	-0.175873	0.125674	0.03472	0.14396
15401171		15401171	-0.541169	-0.473268	0.420167	0.483168
15401186	KDM5A	15401186	0.197256	0.204723	0.03919	-0.170436
15401210	NINJ2	15401210	0.5423	0.698315	-0.372541	-0.679309
15401215	RAD52	15401215	-0.252727	-0.25494	0.421055	0.0234355
15401228	FBXL14	15401228	-0.036897	0.135255	0.276552	-0.114432
15401231	CACNA2D4	15401231	-0.669305	-0.845723	0.501313	0.785486
15401266	DCP1B	15401266	0.282583	0.324974	-0.175894	-0.501787
15401277	CECR5	15401277	-0.1886	-0.47929	0.18833	0.331708
15401284	CECR1	15401284	-0.374584	-0.63377	0.626129	0.438054
15401297	ATP6V1E1	15401297	0.347322	0.24877	-0.169301	-0.25317
15401308	BID	15401308	0.752146	0.416138	-0.441668	-0.459551
15401314	MICAL3	15401314	0.498763	0.273217	-0.473321	-0.526137
15401325	MICAL3	15401325	0.550887	0.498071	-0.560701	-0.607771
15401347	AKR1B10	15401347	0.687546	0.421129	-0.497373	-0.412909
15401354	LOC418170	15401354	-0.380624	-0.182926	0.12647	0.265648
15401361	AKR1B1L	15401361	0.511273	0.510324	-0.437972	-0.367401
15401366	LOC425137	15401366	0.154147	0.191343	0.0330307	-0.310442
15401370	AKR1B10	15401370	0.36662	0.481617	-0.286335	-0.410032
15401380	RERG	15401380	0.592025	0.637205	-0.476833	-0.57115
15401385	EPS8	15401385	0.658037	0.843117	-0.517653	-0.800539
15401408	SLC15A5	15401408	-0.243894	-0.448958	0.294926	0.245218
15401425	LMO3	15401425	-0.19451	-0.389283	0.296125	0.286426
15401432		15401432	-0.611661	-0.350571	0.334801	0.566468
15401434	RERGL	15401434	-0.386033	-0.467468	0.419717	0.615111
15401440	PLCZ1	15401440	-0.0360115	-0.402043	0.0627796	0.137735
15401455	LOC418189	15401455	-0.63375	-0.346478	0.417273	0.491704
15401468	SLCO1A2	15401468	-0.397319	-0.33226	0.269053	0.575128
15401484	RECQL	15401484	0.706649	0.63025	-0.479333	-0.764429
15401501		15401501	-0.454031	-0.596739	0.375658	0.615914
15401503		15401503	-0.287119	-0.489338	0.336717	0.159241
15401507	ETNK1	15401507	0.354771	0.207992	-0.191173	-0.0766892
15401516	CMAS	15401516	0.27511	0.185292	-0.267734	-0.214075
15401525		15401525	-0.226811	-0.351678	0.380132	0.338178
15401527	C12orf39	15401527	0.193036	0.344132	-0.242287	-0.224237
15401533	CASC1	15401533	0.200653	-0.168465	-0.0555928	-0.0395429
15401548	KRAS	15401548	0.326974	0.759858	-0.320896	-0.504973
15401554		15401554	-0.162673	-0.409406	0.189402	0.471317
15401557	LOC418209	15401557	-0.450748	-0.411885	0.584867	0.329946
15401562	ITPR2	15401562	0.509187	0.697216	-0.377047	-0.532841
15401610	C1H12orf11	15401610	0.302318	0.0658263	-0.278164	-0.322634
15401628	TM7SF3	15401628	-0.258514	-0.596498	0.494824	0.379839
15401642	CYB5R3	15401642	0.858952	0.677862	-0.56147	-0.789267
15401652	A4GALT	15401652	-0.0926444	0.0277725	-0.278205	0.0172437
15401654	ARFGAP3	15401654	0.526914	0.423168	-0.259751	-0.466981
15401672	PACSIN2	15401672	0.344379	0.375535	-0.179359	-0.272227
15401688	TTLL1	15401688	-0.22502	-0.0370128	-0.0377528	0.103472
15401700	MCAT	15401700	0.0364496	-0.0986811	-0.2516	0.234142
15401707	TTLL12	15401707	0.373918	0.411289	-0.213474	-0.381766
15401722	SCUBE1	15401722	-0.0594592	-0.154355	0.201074	0.193979
15401744		15401744	-0.667805	-0.500159	0.489326	0.463859
15401746		15401746	-0.282712	-0.0331232	-0.040681	0.389718
15401749		15401749	-0.422038	-0.174538	0.27629	0.136553
15401754	EFCAB6	15401754	-0.452249	-0.483958	0.393105	0.309358
15401762	SULT4A1	15401762	0.0226017	0.178147	0.00750343	-0.0497951
15401772		15401772	-0.348843	0.142778	0.169454	0.017717
15401776	KIAA1644	15401776	-0.0108001	0.25209	-0.234811	-0.156263
15401780	PHF21B	15401780	-0.478669	-0.528126	0.475682	0.292818
15401791		15401791	-0.178179	-0.254621	-0.0143922	0.336149
15401794	KIAA0930	15401794	0.632968	0.668831	-0.451736	-0.746261
15401805	SMC1B	15401805	-0.00893542	-0.170612	-0.128003	0.0800742
15401828	WNT7B	15401828	-0.356945	-0.310806	0.471483	0.235419
15401837	C1H22orf40	15401837	0.581282	0.619844	-0.300135	-0.707604
15401843	PKDREJ	15401843	-0.30574	-0.352944	0.376954	0.500679
15401848	ZC3HAV1	15401848	0.448806	0.271901	-0.155034	-0.286201
15401863	LRP6	15401863	0.69494	0.958565	-0.695465	-0.921002
15401885	MANSC1	15401885	0.232824	0.137828	0.00358749	-0.2044
15401889	DUSP16	15401889	0.539129	0.201603	-0.254877	-0.399465
15401897		15401897	0.00743625	-0.0363815	0.0729484	-0.187598
15401902		15401902	-0.427933	-0.559195	0.238426	0.789898
15401904		15401904	0.289278	0.0240721	0.0176136	-0.340992
15401906	PTHLH	15401906	-0.0515845	0.0664299	0.147372	-0.145568
15401914		15401914	-0.490822	-0.691061	0.443027	0.718288
15401918	RAD51AP1	15401918	-0.22065	-0.208554	0.482097	0.211137
15401926	C1H12orf5	15401926	-0.0136255	-0.142155	0.144809	-0.103214
15401932	CCND2	15401932	0.270093	0.100576	-0.0672496	-0.00761952
15401937	CCND2	15401937	0.483862	0.338806	-0.288175	-0.209695
15401944		15401944	-0.693429	-0.330176	0.302121	0.585774
15401946	ANO2	15401946	-0.302822	-0.327872	0.242591	0.461741
15401973	VWF	15401973	0.191468	0.12422	-0.141668	-0.163524
15402023		15402023	-0.584996	-0.186074	0.499517	0.312459
15402030	ARHGEF19	15402030	0.373831	0.261645	-0.624277	-0.268336
15402044	PRMT1	15402044	-0.142244	-0.334456	0.0814794	0.126147
15402049	PARP11	15402049	0.309134	0.253391	-0.346712	-0.341654
15402059	TSPAN9	15402059	0.637635	0.368401	-0.481579	-0.494425
15402070	TEAD4	15402070	0.571801	0.41768	-0.760284	-0.205293
15402084		15402084	-0.180156	0.0194379	0.20698	0.152452
15402086	TULP3	15402086	0.524487	0.518325	-0.477139	-0.516438
15402099	C1H12orf32	15402099	0.584779	0.502922	-0.709044	-0.451039
15402105	ITFG2	15402105	0.136859	-0.0031191	-0.324151	-1.97778e-05
15402119	FKBP4	15402119	0.814546	0.682331	-0.617092	-0.689075
15402134	NECAP1	15402134	0.596882	0.643031	-0.545165	-0.453586
15402142	FOXJ2	15402142	0.299496	0.251241	-0.322675	-0.409463
15402154	LOC418258	15402154	0.201795	0.0181827	-0.157173	-0.264074
15402159	NANOG	15402159	-0.144532	-0.31629	0.29919	0.45923
15402164	AICDA	15402164	-0.0396703	-0.228986	0.405001	0.253929
15402171	MFAP5	15402171	0.715094	0.872517	-0.715569	-0.706625
15402175		15402175	0.510028	0.2113	-0.448579	-0.442132
15402182		15402182	-0.0759109	0.305827	-0.000200878	-0.171899
15402187	M6PR	15402187	0.550039	0.318881	-0.209663	-0.497234
15402196		15402196	0.013108	0.0730441	-0.315311	-0.0239219
15402212	LOC396151	15402212	0.183535	-0.145396	-0.0684415	0.283642
15402251	LOC425757	15402251	-0.478217	-0.583193	0.396195	0.489144
15402280	MAN1A2	15402280	0.809968	0.633691	-0.66563	-0.765348
15402295	CSTA	15402295	0.128846	0.186005	0.0224248	-0.0875481
15402300	CCDC58	15402300	-0.187345	-0.268839	0.162	0.370097
15402305	KPNA1	15402305	0.596495	0.566743	-0.64804	-0.65981
15402316	VAMP1	15402316	-0.630023	-0.443573	0.3984	0.567304
15402320	MRPL51	15402320	-0.011107	-0.0649383	0.275294	0.117231
15402325		15402325	-0.429577	-0.474372	0.300677	0.546757
15402329	IFFO1	15402329	-0.35155	-0.477171	0.579587	0.513486
15402337	NOP2	15402337	-0.20455	0.0069517	-0.0554193	0.133516
15402357	CHD4	15402357	0.689874	0.557326	-0.393152	-0.675226
15402391	LOC112531639	15402391	-0.309482	-0.391123	0.279508	0.636847
15402393	LPAR5	15402393	0.0298278	-0.00700366	0.204925	0.167436
15402395	ACRBP	15402395	-0.519052	-0.590607	0.269032	0.631781
15402407	ING4	15402407	0.144196	0.0887059	0.0895629	-0.194838
15402416	ZNF384	15402416	0.0954641	0.0500149	-0.00887039	-0.114636
15402429	C1H12orf53	15402429	-0.615934	-0.819275	0.684229	0.652601
15402434	MLF2	15402434	0.69628	0.471277	-0.594964	-0.633468
15402442	CDCA3	15402442	-0.260261	-0.0285344	-0.116786	0.36019
15402450	PHB2	15402450	-0.634557	-0.4582	0.618268	0.589612
15402459	LPCAT3	15402459	0.541059	0.741641	-0.544525	-0.753804
15402473	C1R	15402473	0.590375	0.666094	-0.451918	-0.557138
15402486	RBP5	15402486	0.00753017	0.0731594	-0.022195	0.165244
15402494	LOC418298	15402494	0.0587292	-0.208165	0.207673	0.19911
15402501	ZYX	15402501	0.410186	0.571356	-0.273262	-0.439208
15402511	CLCN1	15402511	-0.0491106	-0.264578	-0.0282078	0.090131
15402533	CASP2	15402533	0.109044	-0.0609164	0.0837106	-0.035764
15402545		15402545	-0.499627	-0.692798	0.628401	0.710437
15402550	GSTK1	15402550	0.823727	0.594932	-0.639035	-0.60656
15402560		15402560	-0.753471	-0.502809	0.516906	0.503839
15402575		15402575	-0.195247	-0.573992	0.263912	0.537037
15402577	EPHB6	15402577	0.724442	0.432859	-0.455138	-0.471918
15402595	TRBC2	15402595	0.250207	0.299551	-0.151727	-0.106404
15402601		15402601	-0.271319	-0.00905411	-0.0853142	0.354974
15402603		15402603	0.731004	0.544173	-0.599127	-0.515992
15402605	PRSS2	15402605	-0.320137	-0.444374	0.318315	0.296681
15402613		15402613	-0.253512	0.244218	0.218748	-0.281608
15402615	YBX3	15402615	-0.731	-0.811371	0.682957	0.78464
15402618	GABARAPL1	15402618	-0.389882	0.1089	0.156191	0.172013
15402623	C1H12orf59	15402623	-0.491461	-0.385629	0.247801	0.521901
15402628	LOC769174	15402628	-0.266965	-0.539711	0.237958	0.572966
15402636	HSD3B2	15402636	-0.709684	-0.601635	0.65928	0.685876
15402642	HAO2	15402642	-0.117909	-0.492083	0.352045	0.408491
15402651	WDR3	15402651	-0.193378	-0.022295	0.367072	-0.118566
15402678	FAM46C	15402678	0.656114	0.319676	-0.428398	-0.343881
15402681	ATP6V1A	15402681	0.741277	0.522745	-0.351334	-0.551816
15402700	SIDT1	15402700	-0.262588	-0.691564	0.235619	0.683983
15402723	CTC1	15402723	0.298014	-0.0272512	-0.351475	0.0269787
15402730	STXBP5L	15402730	0.269221	-0.0529859	-0.379734	-0.104163
15402754	GTF2E1	15402754	-0.64943	-0.62588	0.785777	0.487882
15402759	NDUFB4	15402759	-0.638341	-0.586482	0.422632	0.774084
15402765	GSK3B	15402765	-0.650272	-0.545328	0.618883	0.660173
15402767	C1H3orf15	15402767	-0.142143	-0.320153	0.045004	0.309855
15402781	PLA1A	15402781	0.522504	0.717686	-0.66441	-0.578578
15402792	ATP1A1	15402792	0.266398	0.294074	0.00615692	-0.366097
15402812	MAB21L3	15402812	-0.237346	-0.451605	0.0811834	0.470198
15402819	SLC22A15	15402819	0.582398	0.497074	-0.313377	-0.417697
15402830	VANGL1	15402830	0.111579	0.167138	-0.215443	0.0222494
15402838		15402838	0.0212189	0.0877273	-0.0232139	-0.155979
15402862	TMEM39A	15402862	0.386404	0.437118	-0.185611	-0.557523
15402873	B4GALT3	15402873	-0.281688	-0.232829	0.309111	0.184204
15402881		15402881	0.00968915	-0.281057	-0.011274	0.209511
15402886	LOC408180	15402886	-0.511951	-0.40735	0.510307	0.484834
15402890	UPK1B	15402890	-0.117677	0.376069	0.146438	-0.218621
15402900	C1H3ORF30	15402900	-0.704163	-0.671686	0.679257	0.539719
15402907		15402907	-0.259639	-0.352968	0.170663	0.502815
15402911		15402911	-0.428205	-0.37144	0.205155	0.350812
15402913	GAP43	15402913	-0.119155	-0.0819693	0.297479	-0.129703
15402917	CLDND1	15402917	0.831794	0.62256	-0.548552	-0.775247
15402924	QTRTD1	15402924	-0.355012	-0.285774	0.155778	0.383695
15402934	ZDHHC23	15402934	0.282376	-0.00187798	-0.146165	-0.0855364
15402939	GRAMD1C	15402939	0.847276	0.804427	-0.687925	-0.893539
15402959	PLA2G10	15402959	0.00231931	0.277878	-0.151322	-0.166382
15402967		15402967	0.370081	0.146169	-0.487262	-0.00434226
15402971	APOVLDLII	15402971	0.401409	0.307809	-0.21919	-0.132821
15402978	ILDR1	15402978	-0.581435	-0.287647	0.350893	0.440738
15402990	BOC	15402990	0.662223	0.711173	-0.523363	-0.61099
15403012	LOC418362	15403012	0.117901	0.259933	-0.307656	-0.20395
15403031	TAF13	15403031	-0.300228	-0.460315	0.300495	0.527062
15403036	GTPBP8	15403036	-0.250796	-0.344233	0.173489	0.438257
15403045		15403045	0.243228	0.455978	-0.294267	-0.1937
15403050	SLC35A5	15403050	0.279369	0.444924	0.0598594	-0.495496
15403059	BLZF1	15403059	0.651178	0.653403	-0.67404	-0.74429
15403067	ATP1B1	15403067	-0.497206	-0.318096	0.639534	0.245783
15403076	TBX19	15403076	-0.3179	-0.332059	0.353956	0.255303
15403090	SFT2D2	15403090	-0.561656	-0.651889	0.492219	0.607772
15403099	TIPRL	15403099	-0.645735	-0.607254	0.415156	0.602335
15403109		15403109	0.0435036	-0.155486	-0.147428	-0.0463322
15403111	CPOX	15403111	-0.0434378	-0.168078	-0.0198399	-0.105169
15403120	COL8A1	15403120	0.540816	0.855419	-0.467098	-0.699037
15403123	TMEM30C	15403123	0.179897	0.0501792	-0.113283	-0.0666492
15403133	C1H3orf26	15403133	0.102433	-0.382536	0.200258	-0.0160918
15403145		15403145	-0.381789	-0.425599	0.416282	0.352498
15403147	TOMM70A	15403147	0.546197	0.487088	-0.282827	-0.663293
15403161	ABI3BP	15403161	0.678907	0.871207	-0.729936	-0.707173
15403186	IMPG2	15403186	0.578095	0.670059	-0.365734	-0.76375
15403220	SENP7	15403220	0.721204	0.728155	-0.67432	-0.638014
15403244		15403244	-0.391156	-0.558158	0.522265	0.583825
15403250	ZBTB11	15403250	-0.552244	-0.588866	0.626105	0.620098
15403263	RPL24	15403263	-0.484303	-0.37318	0.41161	0.610792
15403270	CBLB	15403270	0.773433	0.774009	-0.554814	-0.75551
15403291	CD47	15403291	0.584077	0.811114	-0.53077	-0.668056
15403307	IFT57	15403307	0.467394	0.531855	-0.352625	-0.35892
15403320	MYH15	15403320	0.352171	0.316952	-0.15764	-0.213859
15403347	KIAA1524	15403347	0.156336	0.173874	0.216165	-0.184894
15403372	HJURP	15403372	-0.40815	-0.324835	0.377107	0.553458
15403385	GUCA1C	15403385	0.446759	-0.0874307	-0.213609	-0.253711
15403390		15403390	-0.564357	-0.416679	0.401235	0.657496
15403397	BTLA	15403397	0.111403	-0.0654749	-0.158977	0.316017
15403404	CGGBP1	15403404	0.226108	-0.096112	-0.0316375	-0.22409
15403406	PROS1	15403406	0.603426	0.727252	-0.502681	-0.62497
15403421	STX19	15403421	-0.163354	-0.159691	0.213481	0.196538
15403423	MINA	15403423	0.0475459	-0.0392493	-0.0559775	0.0360722
15403431		15403431	0.0974156	-0.0711888	-0.0807011	-0.108858
15403434	GABRR3	15403434	0.486465	0.451792	-0.654124	-0.540439
15403443	DCAF6	15403443	0.208201	0.0414463	-0.134998	-0.21614
15403463	MPZL1	15403463	0.383389	0.508134	-0.344798	-0.344157
15403470		15403470	-0.0656652	-0.116742	0.147661	-0.0178813
15403472	RCSD1	15403472	0.637577	0.47576	-0.364707	-0.491181
15403480	POU2F1	15403480	0.447816	0.311346	-0.537683	-0.400011
15403497	DUSP27	15403497	0.314167	0.393081	-0.434266	-0.441506
15403504	MAEL	15403504	-0.00848606	-0.0316051	0.120525	-0.197807
15403519	ZFP92	15403519	-0.0449172	-0.40594	0.107895	0.410758
15403527		15403527	-0.0679252	-0.273325	0.378721	0.133357
15403530		15403530	-0.49155	-0.649079	0.4426	0.692509
15403533	ADPRH	15403533	0.297103	0.210848	-0.325732	-0.218485
15403542	TIMMDC1	15403542	-0.351252	-0.290267	0.238415	0.18172
15403546	POGLUT1	15403546	0.527683	0.369108	-0.107171	-0.480034
15403553	BCL9	15403553	-0.551828	-0.374324	0.307209	0.400691
15403557	ACP6	15403557	-0.0588137	-0.486105	0.340113	0.268261
15403566	GJA5	15403566	-0.0333917	-0.349477	0.194167	0.287639
15403571	PDZK1P1	15403571	-0.423609	-0.537487	0.27521	0.529258
15403581	HTR1F	15403581	0.029526	0.00253993	0.222798	-0.182502
15403583	CHMP2B	15403583	-0.175261	-0.396756	0.568954	0.221906
15403591	CADM2	15403591	0.22858	0.291897	0.14353	-0.488282
15403603	MIR1806	15403603	-0.0328023	-0.281188	0.221599	0.0687916
15403605		15403605	0.012575	0.19247	0.0872943	-0.297444
15403607	LOC769250	15403607	-0.115958	-0.254984	0.353322	0.325177
15403612	ROBO2	15403612	-0.0936093	-0.0270787	0.21066	0.100704
15403637	ROBO2	15403637	-0.177334	-0.443093	0.0031134	0.397148
15403640	LOC418465	15403640	-0.546235	-0.642401	0.560288	0.385676
15403646	LIPI	15403646	0.114215	0.036943	0.184792	-0.362817
15403657	HSPA13	15403657	0.542997	0.261911	-0.228224	-0.248331
15403664	SAMSN1	15403664	0.587331	0.526518	-0.339681	-0.597799
15403677	NRIP1	15403677	-0.620788	-0.214155	0.410229	0.325837
15403680	NRIP1	15403680	-0.782834	-0.623528	0.580406	0.685639
15403683	C1H21orf91	15403683	0.152818	0.56363	-0.417311	-0.537481
15403689	TMPRSS15	15403689	0.0593013	-0.144036	0.0629878	0.100314
15403695		15403695	-0.317704	-0.557584	0.569153	0.275498
15403697		15403697	0.500632	0.729111	-0.464865	-0.788415
15403699	LOC112533602	15403699	-0.416869	-0.303992	0.198848	0.59411
15403701		15403701	-0.353776	-0.57099	0.458127	0.632344
15403705	LOC112533600	15403705	-0.708408	-0.67792	0.792005	0.70878
15403707		15403707	-0.513481	-0.510682	0.208664	0.746663
15403709	MRPL39	15403709	0.0129217	-0.156611	-0.0262011	0.0960261
15403721	ATP5J	15403721	-0.688261	-0.449891	0.602018	0.651404
15403728	APP	15403728	0.543434	0.560154	-0.29504	-0.527641
15403749	CYYR1	15403749	0.137387	-0.10642	-0.015852	0.221652
15403753	ADAMTS1	15403753	0.137407	0.17715	-0.104176	-0.261055
15403763	ADAMTS5	15403763	0.410393	0.816468	-0.454414	-0.714292
15403772	LTN1	15403772	0.645174	0.685704	-0.533524	-0.735752
15403803	RWDD2B	15403803	0.190636	0.126156	-0.0211575	0.0147302
15403810	CCT8	15403810	0.396244	0.590688	-0.390094	-0.388586
15403826	GRIK1	15403826	-0.0615153	-0.176557	0.110546	0.196196
15403842	CLDN8	15403842	-0.149181	-0.222868	0.0561493	0.326508
15403844	TIAM1	15403844	0.586977	0.681049	-0.459289	-0.613806
15403870	SCAF4	15403870	0.287069	0.637441	-0.402555	-0.400284
15403892	MIS18A	15403892	-0.0920188	-0.386814	0.214338	0.150067
15403899	URB1	15403899	0.226104	0.333235	-0.294823	-0.177291
15403937	C1H21orf59	15403937	-0.343286	-0.438118	0.469463	0.392484
15403947	SYNJ1	15403947	0.759435	0.674915	-0.549527	-0.74928
15403977	GCFC1	15403977	0.311757	0.131652	-0.269253	-0.217882
15403998	C1H21orf62	15403998	-0.507095	-0.575161	0.694119	0.360213
15404000	TMEM50B	15404000	0.75412	0.569015	-0.519856	-0.568502
15404009	GART	15404009	-0.0169937	-0.0443728	-0.225797	0.172933
15404032	DONSON	15404032	-0.206244	-0.382074	0.218784	0.510209
15404044	CRYZL1	15404044	0.871769	0.661476	-0.545716	-0.765961
15404059	ATP5O	15404059	-0.452247	-0.403689	0.356513	0.620644
15404068		15404068	-0.0749377	-0.454188	0.247445	0.388737
15404070	KCNE1	15404070	-0.515788	-0.571418	0.452731	0.644806
15404072	RCAN1	15404072	0.395182	0.351459	-0.142747	-0.378115
15404078	RUNX1	15404078	0.478741	0.567613	-0.345069	-0.422473
15404088	SETD4	15404088	0.206037	0.125502	0.0137003	-0.212286
15404101	CLDN14	15404101	-0.351456	-0.455633	0.186424	0.576447
15404103		15404103	-0.129217	-0.17568	-0.0635673	0.434659
15404107	HLCS	15404107	0.560666	0.452098	-0.308459	-0.385059
15404122	PIGP	15404122	-0.143993	-0.393574	0.285622	0.135308
15404128	DSCR3	15404128	0.496837	0.0602762	-0.304543	-0.055386
15404139	KCNJ6	15404139	-0.636334	-0.382386	0.472797	0.419859
15404142	ERG	15404142	-0.0984589	-0.0552115	0.234074	0.289309
15404153	PSMG1	15404153	-0.255418	0.0115586	0.0687637	0.138444
15404162	BRWD1	15404162	-0.0130728	0.244835	0.00484244	-0.19189
15404198	HMGN1	15404198	-0.209677	0.00529899	0.042333	0.0537955
15404204	LCA5L	15404204	-0.263651	-0.276176	0.264974	0.213463
15404212	DSCAM	15404212	0.120002	0.0978961	-0.198454	0.0793469
15404239	TMPRSS2	15404239	0.0827313	-0.0336554	-0.142678	-0.0313864
15404252	RIPK4	15404252	-0.484602	-0.405923	0.711595	0.353981
15404261		15404261	0.174971	0.0803539	-0.226495	-0.348899
15404284	C2CD2	15404284	0.00333999	-0.206494	0.257988	0.0605728
15404299	ZNF295	15404299	0.568491	0.71709	-0.391731	-0.677293
15404301	TFF2	15404301	0.105017	-0.315949	0.0730758	0.108809
15404305	TMPRSS3	15404305	-0.422277	-0.41026	0.284352	0.314084
15404317	RSPH1	15404317	-0.360682	-0.408949	0.546685	0.29175
15404325	WDR4	15404325	0.536545	0.400126	-0.370454	-0.534039
15404336		15404336	-0.159639	-0.653785	0.190926	0.461338
15404344		15404344	-0.338793	-0.344649	0.471719	0.290402
15404351	LOC418544	15404351	-0.841477	-0.733702	0.656113	0.915205
15404355	CBS	15404355	0.132046	-0.320662	-0.012895	0.329642
15404371	U2AF1	15404371	-0.43239	-0.427184	0.389567	0.56696
15404383	SIK1	15404383	-0.089235	-0.0144066	-0.121403	0.00856332
15404397		15404397	0.248941	0.333681	-0.348877	-0.199975
15404402	HSF2BP	15404402	-0.368014	-0.275387	0.318455	0.312131
15404410	LOC418554	15404410	0.0754896	0.158369	0.113733	-0.0905032
15404419	ICOSLG	15404419	0.522721	0.613832	-0.400527	-0.385656
15404426	KDM6A	15404426	0.187094	0.435354	-0.391338	-0.517478
15404452	MAOA	15404452	0.328744	0.646105	-0.275511	-0.453456
15404468	GPR34	15404468	0.328273	0.710396	-0.31036	-0.541484
15404472	NYX	15404472	-0.667869	-0.650825	0.607468	0.575153
15404476	NYX	15404476	-0.460862	-0.665442	0.49829	0.466434
15404478	NYX	15404478	-0.786618	-0.673921	0.66203	0.758348
15404479	NYX	15404479	-0.321236	-0.616055	0.405645	0.580759
15404481	DDX3X	15404481	0.23111	0.542143	-0.343943	-0.469753
15404500	USP9X	15404500	0.492614	0.291425	-0.488978	-0.479615
15404543		15404543	-0.485567	-0.367503	0.202174	0.418216
15404547	ATP6AP2	15404547	0.220386	0.461827	-0.0449115	-0.263775
15404558	MID1IP1	15404558	-0.560115	-0.5813	0.427265	0.410196
15404561	TSPAN7	15404561	0.363484	0.0227368	-0.0795336	-0.0202971
15404570	OTC	15404570	0.273858	-0.0247883	-0.160734	-0.142462
15404583	SYTL5	15404583	-0.314841	-0.340857	0.336015	0.446029
15404597	CYBB	15404597	0.549949	0.470954	-0.320223	-0.441334
15404615	XK	15404615	-0.623238	-0.859304	0.689533	0.732629
15404624	LANCL3	15404624	0.203563	0.0837389	0.0600933	-0.117202
15404633	PRRG1	15404633	0.661761	0.678897	-0.547682	-0.486725
15404638		15404638	-0.408804	-0.209709	0.210195	0.537128
15404641	LOC107056924	15404641	-0.47522	-0.335718	0.173615	0.610391
15404645		15404645	-0.298505	-0.178646	0.0746364	0.25917
15404650	GK	15404650	0.356776	0.583641	-0.166049	-0.5205
15404670	IL1RAPL1	15404670	-0.454305	-0.709919	0.611826	0.600561
15404681	LOC418592	15404681	-0.091345	-0.218024	-0.144427	0.248255
15404689		15404689	-0.0590631	-0.0790703	0.124399	-0.170958
15404697	POLA1	15404697	0.41162	0.213514	-0.152199	-0.27133
15404733		15404733	-0.447279	-0.540987	0.359338	0.714738
15404735	PDK3	15404735	0.0780082	-0.0445039	-0.1409	-0.166691
15404747	LOC772218	15404747	-0.304996	-0.0921518	-0.0870978	0.305003
15404756	ZFX	15404756	0.629803	0.778846	-0.773772	-0.745853
15404764	EIF2S3	15404764	0.660378	0.50343	-0.582381	-0.578858
15404777	SAT1	15404777	-0.173023	0.2295	0.0516445	-0.0590544
15404786	PRDX4	15404786	-0.214853	-0.0904536	0.267975	0.297576
15404794	PTCHD1	15404794	0.418229	0.405272	-0.260539	-0.599077
15404799	PHEX	15404799	0.198831	0.297882	-0.106186	-0.244158
15404824	SMS	15404824	0.00130673	0.073455	-0.0964603	-0.0563784
15404839	MBTPS2	15404839	0.171835	-0.21131	-0.149792	-0.0675786
15404852		15404852	0.341524	0.692517	-0.266051	-0.782727
15404858	CNKSR2	15404858	0.589661	0.788023	-0.585252	-0.791629
15404877	PDHA1	15404877	0.106466	0.0918444	-0.0364988	-0.143093
15404889		15404889	-0.421575	-0.443981	0.250249	0.402036
15404907	CDKL5	15404907	0.804591	0.662078	-0.638455	-0.739523
15404923	RAI2	15404923	-0.594793	-0.565851	0.503981	0.653183
15404925	BEND2	15404925	0.152689	0.077939	0.0884882	-0.281945
15404938	NHS	15404938	0.177472	0.170664	0.151241	-0.123623
15404948	REPS2	15404948	0.206571	0.536703	-0.360007	-0.206947
15404967	TXLNG	15404967	-0.162373	0.138998	0.0334009	-0.0468229
15404978	SYAP1	15404978	-0.487194	-0.214717	0.34048	0.276541
15404989		15404989	-0.543556	-0.374262	0.31138	0.574444
15404992	GRPR	15404992	-0.345864	-0.174845	-0.0279244	0.386365
15404996	ZRSR2	15404996	0.355253	0.300459	-0.374869	-0.19676
15405005	BMX	15405005	0.275069	0.0547781	-0.325918	-0.0242164
15405022	MOSPD2	15405022	0.205521	0.162224	-0.00722687	-0.117894
15405039	GLRA2	15405039	-0.242654	-0.275444	0.361017	0.18094
15405050		15405050	0.372184	0.248606	-0.319533	-0.399352
15405056		15405056	-0.116927	0.107304	0.241066	-0.0620005
15405062	OFD1	15405062	-0.0223218	-0.256847	0.145429	0.134645
15405084	RAB9A	15405084	-0.341276	-0.16326	0.113982	0.221726
15405090	TCEANC	15405090	-0.0729568	-0.0613311	0.25956	-0.0933921
15405092	EGFL6	15405092	0.336672	0.426213	-0.198528	-0.403906
15405106		15405106	-0.0944599	0.0265752	0.107622	0.268745
15405110	TLR7	15405110	0.674341	0.709574	-0.445265	-0.703302
15405117	PRPS2	15405117	-0.29595	0.0498743	0.107817	-0.0239864
15405126		15405126	-0.750493	-0.710383	0.51074	0.904105
15405130		15405130	-0.419101	-0.503787	0.315583	0.641039
15405134	FRMPD4	15405134	0.00938627	-0.106161	0.105146	-0.00011385
15405151	MSL3	15405151	0.572714	0.419284	-0.667777	-0.486587
15405164	LOC426097	15405164	-0.472171	-0.413545	0.348057	0.294116
15405169	LOC107049810	15405169	-0.732828	-0.731161	0.73196	0.788282
15405171		15405171	-0.410309	-0.251013	0.318101	0.329757
15405175	CLCN4	15405175	0.381297	0.0958343	-0.281187	-0.31061
15405185	WWC3	15405185	0.324317	0.200678	-0.0753477	-0.32421
15405208	CLDN34	15405208	-0.216836	-0.334248	0.166045	0.214221
15405210	CLDN34	15405210	-0.692416	-0.825401	0.766127	0.741949
15405212	SHROOM2	15405212	-0.425694	-0.406895	0.498249	0.518797
15405224	TBL1X	15405224	0.875762	0.504619	-0.717012	-0.736053
15405241		15405241	-0.588242	-0.437062	0.520732	0.594081
15405244		15405244	-0.386929	0.0643807	0.23505	0.0494691
15405247	STS	15405247	0.71908	0.286304	-0.592766	-0.457384
15405257	GYG2	15405257	0.0974285	0.0726562	-0.182557	-0.0176411
15405265	XG	15405265	-0.295733	-0.280166	0.470557	0.367541
15405276	CD99	15405276	0.607	0.737984	-0.472104	-0.729871
15405287		15405287	0.126344	0.101703	-0.06902	-0.311501
15405289	ASMT	15405289	0.164675	0.057341	-0.107232	-0.206587
15405299	AKAP17A	15405299	0.402606	0.385789	-0.562864	-0.477014
15405307		15405307	0.00653025	-0.0820378	-0.0374987	0.28707
15405316	CSF2RA	15405316	0.254621	0.388542	-0.0757179	-0.302403
15405329	CSF2RA	15405329	0.421533	0.75823	-0.726604	-0.513492
15405337	SHOX	15405337	-0.657328	-0.280005	0.563388	0.278058
[truncated: 16,310 more rows]
